# Supplementary material for: A deep neural network model of audiovisual speech recognition reports the McGurk effect
Source: Psychon Bull Rev. 2026 Feb 18;33(2):84. doi: 10.3758/s13423-025-02846-8 (PMC12917083; doi:10.3758/s13423-025-02846-8)
Supplement: Supplementary file 1 — (XLSX 4.66 MB) [file 13423_2025_2846_MOESM1_ESM.xlsx]

## Sheet: AVHvariants_scored_by_phonemes
SubjectID	Modality	StimType	Stimulus	Aud	Vis	B	F	G	L	no_cons	fusion	all_other
0	audiovisual	cong	MS1_F01_C1	ba	ba	1	0	0	0	0	0	0
0	audiovisual	cong	MS1_F01_C2	da	da	0	0	0	0	0	1	0
0	audiovisual	cong	MS1_F01_C3	ga	ga	0	0	1	0	0	0	0
0	audiovisual	cong	MS1_F06_C1	ba	ba	1	0	0	0	0	0	0
0	audiovisual	cong	MS1_F06_C2	da	da	0	0	0	0	0	1	0
0	audiovisual	cong	MS1_F06_C3	ga	ga	0	0	0.877926	0	0	0	0.122074
0	audiovisual	cong	MS1_F07_C1	ba	ba	1	0	0	0	0	0	0
0	audiovisual	cong	MS1_F07_C2	da	da	0	0	0	0	0	1	0
0	audiovisual	cong	MS1_F07_C3	ga	ga	0	0	1	0	0	0	0
0	audiovisual	cong	MS1_F08_C1	ba	ba	1	0	0	0	0	0	0
0	audiovisual	cong	MS1_F08_C2	da	da	0	0	0	0	0	1	0
0	audiovisual	cong	MS1_F08_C3	ga	ga	0	0	1	0	0	0	0
0	audiovisual	cong	MS1_M02_C1	ba	ba	0.881038	0	0	0	0	0	0.118962
0	audiovisual	cong	MS1_M02_C2	da	da	0	0	0	0	0	1	0
0	audiovisual	cong	MS1_M02_C3	ga	ga	0	0	0.616065	0	0	0	0.383935
0	audiovisual	cong	MS1_M03_C1	ba	ba	1	0	0	0	0	0	0
0	audiovisual	cong	MS1_M03_C2	da	da	0	0	0	0	0	1	0
0	audiovisual	cong	MS1_M03_C3	ga	ga	0	0	1	0	0	0	0
0	audiovisual	cong	MS1_M04_C1	ba	ba	1	0	0	0	0	0	0
0	audiovisual	cong	MS1_M04_C2	da	da	0	0	0	0	0	1	0
0	audiovisual	cong	MS1_M04_C3	ga	ga	0	0	1	0	0	0	0
0	audiovisual	cong	MS1_M05_C1	ba	ba	1	0	0	0	0	0	0
0	audiovisual	cong	MS1_M05_C2	da	da	0	0	0	0	0	1	0
0	audiovisual	cong	MS1_M05_C3	ga	ga	0	0	0.303692	0	0	0	0.696308
0	audiovisual	incong	A_MS1_F01_M1	ba	ga	0.26896	0.466725	0	0	0.264315	0	0
0	audiovisual	incong	B_MS1_F06_M1	ba	ga	0.556414	0.303022	0	0	0.140563	0	0
0	audiovisual	incong	C_MS1_F07_M1	ba	ga	0.549558	0	0.250199	0	0.200243	0	0
0	audiovisual	incong	D_MS1_F08_M1	ba	ga	0	0	0	0.087422	0.143453	0.769125	0
0	audiovisual	incong	E_MS1_M02_M1	ba	ga	0	0	0	0	1	0	0
0	audiovisual	incong	F_MS1_M03_M1	ba	ga	0.76337	0	0	0	0	0.23663	0
0	audiovisual	incong	G_MS1_M04_M1	ba	ga	1	0	0	0	0	0	0
0	audiovisual	incong	H_MS1_M05_M1	ba	ga	0	0	0	0	0.647642	0.352358	0
0	audiovisual	incong	MS1_F01_AGVB	ga	ba	0.0726316	0	0.752071	0	0.175297	0	0
0	audiovisual	incong	MS1_F06_AGVB	ga	ba	0	0	1	0	0	0	0
0	audiovisual	incong	MS1_F07_AGVB	ga	ba	0	0	1	0	0	0	0
0	audiovisual	incong	MS1_F08_AGVB	ga	ba	0	0	1	0	0	0	0
0	audiovisual	incong	MS1_M02_AGVB	ga	ba	0	0	0.831525	0	0	0	0.168475
0	audiovisual	incong	MS1_M03_AGVB	ga	ba	0	0	0.858668	0	0	0.141332	0
0	audiovisual	incong	MS1_M04_AGVB	ga	ba	0.166012	0	0.833988	0	0	0	0
0	audiovisual	incong	MS1_M05_AGVB	ga	ba	0.150304	0	0.585596	0	0	0	0.264099
0	auditory-only	cong	MS1_F01_C1	ba	None	0.879003	0	0	0	0.120997	0	0
0	auditory-only	cong	MS1_F01_C2	da	None	0	0	0	0	0	0.888032	0.111968
0	auditory-only	cong	MS1_F01_C3	ga	None	0	0	1	0	0	0	0
0	auditory-only	cong	MS1_F06_C1	ba	None	1	0	0	0	0	0	0
0	auditory-only	cong	MS1_F06_C2	da	None	0	0	0	0	0	1	0
0	auditory-only	cong	MS1_F06_C3	ga	None	0	0	0.920419	0	0	0	0.0795808
0	auditory-only	cong	MS1_F07_C1	ba	None	0.871141	0	0	0	0.128859	0	0
0	auditory-only	cong	MS1_F07_C2	da	None	0	0	0	0	0	1	0
0	auditory-only	cong	MS1_F07_C3	ga	None	0	0	1	0	0	0	0
0	auditory-only	cong	MS1_F08_C1	ba	None	0.678331	0	0	0	0.148647	0.173023	0
0	auditory-only	cong	MS1_F08_C2	da	None	0	0	0	0	0	0.907173	0.0928269
0	auditory-only	cong	MS1_F08_C3	ga	None	0	0	1	0	0	0	0
0	auditory-only	cong	MS1_M02_C1	ba	None	0	0	0	0	0.64048	0	0.35952
0	auditory-only	cong	MS1_M02_C2	da	None	0	0	0	0	0	1	0
0	auditory-only	cong	MS1_M02_C3	ga	None	0	0	1	0	0	0	0
0	auditory-only	cong	MS1_M03_C1	ba	None	1	0	0	0	0	0	0
0	auditory-only	cong	MS1_M03_C2	da	None	0	0	0	0	0	1	0
0	auditory-only	cong	MS1_M03_C3	ga	None	0	0	1	0	0	0	0
0	auditory-only	cong	MS1_M04_C1	ba	None	1	0	0	0	0	0	0
0	auditory-only	cong	MS1_M04_C2	da	None	0	0	0	0	0	1	0
0	auditory-only	cong	MS1_M04_C3	ga	None	0	0	1	0	0	0	0
0	auditory-only	cong	MS1_M05_C1	ba	None	1	0	0	0	0	0	0
0	auditory-only	cong	MS1_M05_C2	da	None	0	0	0	0	0	1	0
0	auditory-only	cong	MS1_M05_C3	ga	None	0	0	0.418294	0	0	0	0.581706
0	auditory-only	incong	A_MS1_F01_M1	ba	None	0.879003	0	0	0	0.120997	0	0
0	auditory-only	incong	B_MS1_F06_M1	ba	None	1	0	0	0	0	0	0
0	auditory-only	incong	C_MS1_F07_M1	ba	None	0.871141	0	0	0	0.128859	0	0
0	auditory-only	incong	D_MS1_F08_M1	ba	None	0.678331	0	0	0	0.148647	0.173023	0
0	auditory-only	incong	E_MS1_M02_M1	ba	None	0	0	0	0	0.64048	0	0.35952
0	auditory-only	incong	F_MS1_M03_M1	ba	None	1	0	0	0	0	0	0
0	auditory-only	incong	G_MS1_M04_M1	ba	None	1	0	0	0	0	0	0
0	auditory-only	incong	H_MS1_M05_M1	ba	None	1	0	0	0	0	0	0
0	auditory-only	incong	MS1_F01_AGVB	ga	None	0	0	1	0	0	0	0
0	auditory-only	incong	MS1_F06_AGVB	ga	None	0	0	0.928446	0	0	0	0.0715539
0	auditory-only	incong	MS1_F07_AGVB	ga	None	0	0	1	0	0	0	0
0	auditory-only	incong	MS1_F08_AGVB	ga	None	0	0	1	0	0	0	0
0	auditory-only	incong	MS1_M02_AGVB	ga	None	0	0	1	0	0	0	0
0	auditory-only	incong	MS1_M03_AGVB	ga	None	0	0	1	0	0	0	0
0	auditory-only	incong	MS1_M04_AGVB	ga	None	0	0	1	0	0	0	0
0	auditory-only	incong	MS1_M05_AGVB	ga	None	0	0	0.454185	0	0	0	0.545815
0	visual-only	cong	MS1_F01_C1	None	ba	0.468591	0	0	0	0	0	0.531409
0	visual-only	cong	MS1_F01_C2	None	da	0	0	0	0	0	0.141461	0.858539
0	visual-only	cong	MS1_F01_C3	None	ga	0	0	0	0	0.116171	0	0.883829
0	visual-only	cong	MS1_F06_C1	None	ba	0.723189	0	0	0	0	0	0.276811
0	visual-only	cong	MS1_F06_C2	None	da	0	0	0	0	0.466191	0	0.533809
0	visual-only	cong	MS1_F06_C3	None	ga	0	0	0	0	0.877687	0	0.122313
0	visual-only	cong	MS1_F07_C1	None	ba	0.234303	0	0	0	0	0	0.765697
0	visual-only	cong	MS1_F07_C2	None	da	0	0	0	0	0.685229	0	0.314771
0	visual-only	cong	MS1_F07_C3	None	ga	0	0	0	0	0.930794	0	0.0692058
0	visual-only	cong	MS1_F08_C1	None	ba	1	0	0	0	0	0	0
0	visual-only	cong	MS1_F08_C2	None	da	0	0	0	0	0.261447	0	0.738553
0	visual-only	cong	MS1_F08_C3	None	ga	0	0	0	0	0.770099	0	0.229901
0	visual-only	cong	MS1_M02_C1	None	ba	0.355976	0	0	0	0	0	0.644024
0	visual-only	cong	MS1_M02_C2	None	da	0	0	0	0	0.231368	0.437311	0.33132
0	visual-only	cong	MS1_M02_C3	None	ga	0	0	0.247647	0	0.229045	0.350137	0.173171
0	visual-only	cong	MS1_M03_C1	None	ba	1	0	0	0	0	0	0
0	visual-only	cong	MS1_M03_C2	None	da	0	0	0	0	0.627976	0	0.372024
0	visual-only	cong	MS1_M03_C3	None	ga	0	0	0	0	0.809594	0	0.190406
0	visual-only	cong	MS1_M04_C1	None	ba	0.825965	0	0	0	0	0	0.174035
0	visual-only	cong	MS1_M04_C2	None	da	0	0	0	0	0	0	1
0	visual-only	cong	MS1_M04_C3	None	ga	0	0	0	0	0.462834	0	0.537166
0	visual-only	cong	MS1_M05_C1	None	ba	0.667294	0	0	0	0	0	0.332706
0	visual-only	cong	MS1_M05_C2	None	da	0	0	0	0	0.0550532	0	0.944947
0	visual-only	cong	MS1_M05_C3	None	ga	0	0	0	0	0.439197	0	0.560803
0	visual-only	incong	A_MS1_F01_M1	None	ga	0	0	0	0	0.116171	0	0.883829
0	visual-only	incong	B_MS1_F06_M1	None	ga	0	0	0	0	0.877687	0	0.122313
0	visual-only	incong	C_MS1_F07_M1	None	ga	0	0	0	0	0.930794	0	0.0692058
0	visual-only	incong	D_MS1_F08_M1	None	ga	0	0	0	0	0.770099	0	0.229901
0	visual-only	incong	E_MS1_M02_M1	None	ga	0	0	0.247647	0	0.229045	0.350137	0.173171
0	visual-only	incong	F_MS1_M03_M1	None	ga	0	0	0	0	0.809594	0	0.190406
0	visual-only	incong	G_MS1_M04_M1	None	ga	0	0	0	0	0.462834	0	0.537166
0	visual-only	incong	H_MS1_M05_M1	None	ga	0	0	0	0	0.439197	0	0.560803
0	visual-only	incong	MS1_F01_AGVB	None	ba	0.497466	0	0	0	0	0	0.502534
0	visual-only	incong	MS1_F06_AGVB	None	ba	0.630421	0	0	0	0	0	0.369579
0	visual-only	incong	MS1_F07_AGVB	None	ba	0.542616	0	0	0	0	0	0.457384
0	visual-only	incong	MS1_F08_AGVB	None	ba	0.725917	0	0	0	0	0	0.274083
0	visual-only	incong	MS1_M02_AGVB	None	ba	0.572381	0	0	0	0	0	0.427619
0	visual-only	incong	MS1_M03_AGVB	None	ba	0	0	0	0	0	0	1
0	visual-only	incong	MS1_M04_AGVB	None	ba	0.882665	0	0	0	0	0	0.117335
0	visual-only	incong	MS1_M05_AGVB	None	ba	0.767819	0	0	0	0	0	0.232181
1	audiovisual	cong	MS1_F01_C1	ba	ba	1	0	0	0	0	0	0
1	audiovisual	cong	MS1_F01_C2	da	da	0	0	0	0	0	1	0
1	audiovisual	cong	MS1_F01_C3	ga	ga	0	0	1	0	0	0	0
1	audiovisual	cong	MS1_F06_C1	ba	ba	1	0	0	0	0	0	0
1	audiovisual	cong	MS1_F06_C2	da	da	0	0	0	0	0	1	0
1	audiovisual	cong	MS1_F06_C3	ga	ga	0	0	0.879266	0	0	0	0.120734
1	audiovisual	cong	MS1_F07_C1	ba	ba	0.934371	0	0	0	0	0	0.0656291
1	audiovisual	cong	MS1_F07_C2	da	da	0	0	0	0	0	1	0
1	audiovisual	cong	MS1_F07_C3	ga	ga	0	0	1	0	0	0	0
1	audiovisual	cong	MS1_F08_C1	ba	ba	1	0	0	0	0	0	0
1	audiovisual	cong	MS1_F08_C2	da	da	0	0	0	0	0	1	0
1	audiovisual	cong	MS1_F08_C3	ga	ga	0	0	1	0	0	0	0
1	audiovisual	cong	MS1_M02_C1	ba	ba	1	0	0	0	0	0	0
1	audiovisual	cong	MS1_M02_C2	da	da	0	0	0	0	0	1	0
1	audiovisual	cong	MS1_M02_C3	ga	ga	0	0	0.463799	0	0	0	0.536201
1	audiovisual	cong	MS1_M03_C1	ba	ba	1	0	0	0	0	0	0
1	audiovisual	cong	MS1_M03_C2	da	da	0	0	0	0	0	1	0
1	audiovisual	cong	MS1_M03_C3	ga	ga	0	0	0.956334	0	0	0	0.0436656
1	audiovisual	cong	MS1_M04_C1	ba	ba	1	0	0	0	0	0	0
1	audiovisual	cong	MS1_M04_C2	da	da	0	0	0	0	0	1	0
1	audiovisual	cong	MS1_M04_C3	ga	ga	0	0	0.948234	0	0	0	0.0517659
1	audiovisual	cong	MS1_M05_C1	ba	ba	1	0	0	0	0	0	0
1	audiovisual	cong	MS1_M05_C2	da	da	0	0	0	0	0	1	0
1	audiovisual	cong	MS1_M05_C3	ga	ga	0	0	0.279664	0	0	0	0.720336
1	audiovisual	incong	A_MS1_F01_M1	ba	ga	0.317608	0.301664	0	0	0.294014	0	0.0867145
1	audiovisual	incong	B_MS1_F06_M1	ba	ga	0.622761	0.178831	0	0	0.198408	0	0
1	audiovisual	incong	C_MS1_F07_M1	ba	ga	0.545757	0	0	0	0.207751	0.246492	0
1	audiovisual	incong	D_MS1_F08_M1	ba	ga	0	0	0	0	0.155875	0.844125	0
1	audiovisual	incong	E_MS1_M02_M1	ba	ga	0	0	0	0	1	0	0
1	audiovisual	incong	F_MS1_M03_M1	ba	ga	1	0	0	0	0	0	0
1	audiovisual	incong	G_MS1_M04_M1	ba	ga	1	0	0	0	0	0	0
1	audiovisual	incong	H_MS1_M05_M1	ba	ga	0	0	0	0	1	0	0
1	audiovisual	incong	MS1_F01_AGVB	ga	ba	0	0	0.805687	0	0.194313	0	0
1	audiovisual	incong	MS1_F06_AGVB	ga	ba	0	0	0.929435	0	0	0	0.0705646
1	audiovisual	incong	MS1_F07_AGVB	ga	ba	0	0	1	0	0	0	0
1	audiovisual	incong	MS1_F08_AGVB	ga	ba	0	0	1	0	0	0	0
1	audiovisual	incong	MS1_M02_AGVB	ga	ba	0	0	0.551056	0	0	0	0.448944
1	audiovisual	incong	MS1_M03_AGVB	ga	ba	0.1577	0	0.8423	0	0	0	0
1	audiovisual	incong	MS1_M04_AGVB	ga	ba	0.154884	0	0.777126	0	0.0679896	0	0
1	audiovisual	incong	MS1_M05_AGVB	ga	ba	0	0	0.498208	0	0	0	0.501792
1	auditory-only	cong	MS1_F01_C1	ba	None	0.778734	0.221266	0	0	0	0	0
1	auditory-only	cong	MS1_F01_C2	da	None	0	0	0	0	0	0.909848	0.090152
1	auditory-only	cong	MS1_F01_C3	ga	None	0	0	0.90062	0	0	0	0.09938
1	auditory-only	cong	MS1_F06_C1	ba	None	1	0	0	0	0	0	0
1	auditory-only	cong	MS1_F06_C2	da	None	0	0	0	0	0	1	0
1	auditory-only	cong	MS1_F06_C3	ga	None	0	0	1	0	0	0	0
1	auditory-only	cong	MS1_F07_C1	ba	None	0.874015	0	0	0	0.125985	0	0
1	auditory-only	cong	MS1_F07_C2	da	None	0	0	0	0	0	1	0
1	auditory-only	cong	MS1_F07_C3	ga	None	0	0	1	0	0	0	0
1	auditory-only	cong	MS1_F08_C1	ba	None	1	0	0	0	0	0	0
1	auditory-only	cong	MS1_F08_C2	da	None	0	0	0	0	0	0.920361	0.0796389
1	auditory-only	cong	MS1_F08_C3	ga	None	0	0	1	0	0	0	0
1	auditory-only	cong	MS1_M02_C1	ba	None	0	0	0	0	0.803429	0	0.196571
1	auditory-only	cong	MS1_M02_C2	da	None	0	0	0	0	0	1	0
1	auditory-only	cong	MS1_M02_C3	ga	None	0	0	0.859594	0	0.140406	0	0
1	auditory-only	cong	MS1_M03_C1	ba	None	1	0	0	0	0	0	0
1	auditory-only	cong	MS1_M03_C2	da	None	0	0	0	0	0	1	0
1	auditory-only	cong	MS1_M03_C3	ga	None	0	0	1	0	0	0	0
1	auditory-only	cong	MS1_M04_C1	ba	None	1	0	0	0	0	0	0
1	auditory-only	cong	MS1_M04_C2	da	None	0	0	0	0	0	1	0
1	auditory-only	cong	MS1_M04_C3	ga	None	0	0	1	0	0	0	0
1	auditory-only	cong	MS1_M05_C1	ba	None	1	0	0	0	0	0	0
1	auditory-only	cong	MS1_M05_C2	da	None	0	0	0	0	0	1	0
1	auditory-only	cong	MS1_M05_C3	ga	None	0	0	0.396065	0	0	0	0.603935
1	auditory-only	incong	A_MS1_F01_M1	ba	None	0.778734	0.221266	0	0	0	0	0
1	auditory-only	incong	B_MS1_F06_M1	ba	None	1	0	0	0	0	0	0
1	auditory-only	incong	C_MS1_F07_M1	ba	None	0.874015	0	0	0	0.125985	0	0
1	auditory-only	incong	D_MS1_F08_M1	ba	None	1	0	0	0	0	0	0
1	auditory-only	incong	E_MS1_M02_M1	ba	None	0	0	0	0	0.803429	0	0.196571
1	auditory-only	incong	F_MS1_M03_M1	ba	None	1	0	0	0	0	0	0
1	auditory-only	incong	G_MS1_M04_M1	ba	None	1	0	0	0	0	0	0
1	auditory-only	incong	H_MS1_M05_M1	ba	None	1	0	0	0	0	0	0
1	auditory-only	incong	MS1_F01_AGVB	ga	None	0	0	0.915439	0	0	0	0.0845612
1	auditory-only	incong	MS1_F06_AGVB	ga	None	0	0	1	0	0	0	0
1	auditory-only	incong	MS1_F07_AGVB	ga	None	0	0	1	0	0	0	0
1	auditory-only	incong	MS1_F08_AGVB	ga	None	0	0	1	0	0	0	0
1	auditory-only	incong	MS1_M02_AGVB	ga	None	0	0	0.622102	0	0.167725	0	0.210173
1	auditory-only	incong	MS1_M03_AGVB	ga	None	0	0	1	0	0	0	0
1	auditory-only	incong	MS1_M04_AGVB	ga	None	0	0	1	0	0	0	0
1	auditory-only	incong	MS1_M05_AGVB	ga	None	0	0	0.506392	0	0	0	0.493608
1	visual-only	cong	MS1_F01_C1	None	ba	0.726561	0	0	0	0	0	0.273439
1	visual-only	cong	MS1_F01_C2	None	da	0	0	0	0	0	0.331699	0.668301
1	visual-only	cong	MS1_F01_C3	None	ga	0	0	0	0	0	0	1
1	visual-only	cong	MS1_F06_C1	None	ba	0.603956	0	0	0	0	0	0.396044
1	visual-only	cong	MS1_F06_C2	None	da	0	0	0	0	0.476844	0.188264	0.334892
1	visual-only	cong	MS1_F06_C3	None	ga	0	0	0	0	0.631159	0	0.368841
1	visual-only	cong	MS1_F07_C1	None	ba	0.469069	0	0	0	0	0	0.530931
1	visual-only	cong	MS1_F07_C2	None	da	0	0	0	0	0.474745	0	0.525255
1	visual-only	cong	MS1_F07_C3	None	ga	0	0	0	0	1	0	0
1	visual-only	cong	MS1_F08_C1	None	ba	1	0	0	0	0	0	0
1	visual-only	cong	MS1_F08_C2	None	da	0	0	0	0	0.201919	0	0.798081
1	visual-only	cong	MS1_F08_C3	None	ga	0	0	0	0	0.759789	0	0.240211
1	visual-only	cong	MS1_M02_C1	None	ba	0.304489	0	0	0	0	0	0.695511
1	visual-only	cong	MS1_M02_C2	None	da	0	0	0	0	0.38906	0.212047	0.398894
1	visual-only	cong	MS1_M02_C3	None	ga	0	0	0	0	0.244483	0.300931	0.454585
1	visual-only	cong	MS1_M03_C1	None	ba	1	0	0	0	0	0	0
1	visual-only	cong	MS1_M03_C2	None	da	0	0	0	0	0.754851	0	0.245149
1	visual-only	cong	MS1_M03_C3	None	ga	0	0	0	0	0.750718	0	0.249282
1	visual-only	cong	MS1_M04_C1	None	ba	1	0	0	0	0	0	0
1	visual-only	cong	MS1_M04_C2	None	da	0	0	0	0	0	0	1
1	visual-only	cong	MS1_M04_C3	None	ga	0	0	0	0	0.739599	0	0.260401
1	visual-only	cong	MS1_M05_C1	None	ba	0.654858	0	0	0	0	0	0.345142
1	visual-only	cong	MS1_M05_C2	None	da	0	0	0	0	0.174109	0	0.825891
1	visual-only	cong	MS1_M05_C3	None	ga	0	0	0	0	0.227629	0.0973726	0.674998
1	visual-only	incong	A_MS1_F01_M1	None	ga	0	0	0	0	0	0	1
1	visual-only	incong	B_MS1_F06_M1	None	ga	0	0	0	0	0.631159	0	0.368841
1	visual-only	incong	C_MS1_F07_M1	None	ga	0	0	0	0	1	0	0
1	visual-only	incong	D_MS1_F08_M1	None	ga	0	0	0	0	0.759789	0	0.240211
1	visual-only	incong	E_MS1_M02_M1	None	ga	0	0	0	0	0.244483	0.300931	0.454585
1	visual-only	incong	F_MS1_M03_M1	None	ga	0	0	0	0	0.750718	0	0.249282
1	visual-only	incong	G_MS1_M04_M1	None	ga	0	0	0	0	0.739599	0	0.260401
1	visual-only	incong	H_MS1_M05_M1	None	ga	0	0	0	0	0.227629	0.0973726	0.674998
1	visual-only	incong	MS1_F01_AGVB	None	ba	0.715445	0	0	0	0	0	0.284555
1	visual-only	incong	MS1_F06_AGVB	None	ba	0.826029	0	0	0	0	0	0.173971
1	visual-only	incong	MS1_F07_AGVB	None	ba	0.872113	0	0	0	0	0	0.127887
1	visual-only	incong	MS1_F08_AGVB	None	ba	0.852985	0	0	0	0	0	0.147015
1	visual-only	incong	MS1_M02_AGVB	None	ba	0.586719	0	0	0	0	0	0.413281
1	visual-only	incong	MS1_M03_AGVB	None	ba	0.147077	0	0	0	0	0	0.852923
1	visual-only	incong	MS1_M04_AGVB	None	ba	1	0	0	0	0	0	0
1	visual-only	incong	MS1_M05_AGVB	None	ba	0.63615	0	0	0	0	0	0.36385
2	audiovisual	cong	MS1_F01_C1	ba	ba	1	0	0	0	0	0	0
2	audiovisual	cong	MS1_F01_C2	da	da	0	0	0	0	0	1	0
2	audiovisual	cong	MS1_F01_C3	ga	ga	0	0	1	0	0	0	0
2	audiovisual	cong	MS1_F06_C1	ba	ba	1	0	0	0	0	0	0
2	audiovisual	cong	MS1_F06_C2	da	da	0	0	0	0	0	1	0
2	audiovisual	cong	MS1_F06_C3	ga	ga	0	0	0.915102	0	0	0	0.0848985
2	audiovisual	cong	MS1_F07_C1	ba	ba	0.938691	0	0	0	0	0	0.0613087
2	audiovisual	cong	MS1_F07_C2	da	da	0	0	0	0	0	1	0
2	audiovisual	cong	MS1_F07_C3	ga	ga	0	0	1	0	0	0	0
2	audiovisual	cong	MS1_F08_C1	ba	ba	1	0	0	0	0	0	0
2	audiovisual	cong	MS1_F08_C2	da	da	0	0	0	0	0	1	0
2	audiovisual	cong	MS1_F08_C3	ga	ga	0	0	1	0	0	0	0
2	audiovisual	cong	MS1_M02_C1	ba	ba	0.882635	0	0	0	0	0	0.117365
2	audiovisual	cong	MS1_M02_C2	da	da	0	0	0	0	0	1	0
2	audiovisual	cong	MS1_M02_C3	ga	ga	0	0	0.755849	0	0	0	0.244151
2	audiovisual	cong	MS1_M03_C1	ba	ba	1	0	0	0	0	0	0
2	audiovisual	cong	MS1_M03_C2	da	da	0	0	0	0	0	1	0
2	audiovisual	cong	MS1_M03_C3	ga	ga	0	0	1	0	0	0	0
2	audiovisual	cong	MS1_M04_C1	ba	ba	1	0	0	0	0	0	0
2	audiovisual	cong	MS1_M04_C2	da	da	0	0	0	0	0	1	0
2	audiovisual	cong	MS1_M04_C3	ga	ga	0	0	1	0	0	0	0
2	audiovisual	cong	MS1_M05_C1	ba	ba	1	0	0	0	0	0	0
2	audiovisual	cong	MS1_M05_C2	da	da	0	0	0	0	0	1	0
2	audiovisual	cong	MS1_M05_C3	ga	ga	0	0	0.460415	0	0	0	0.539585
2	audiovisual	incong	A_MS1_F01_M1	ba	ga	0.724779	0.0665901	0	0	0.20863	0	0
2	audiovisual	incong	B_MS1_F06_M1	ba	ga	0.8542	0	0	0	0.1458	0	0
2	audiovisual	incong	C_MS1_F07_M1	ba	ga	0.568351	0	0	0	0.153671	0.277978	0
2	audiovisual	incong	D_MS1_F08_M1	ba	ga	0	0	0	0	0.163576	0.836424	0
2	audiovisual	incong	E_MS1_M02_M1	ba	ga	0	0	0	0	1	0	0
2	audiovisual	incong	F_MS1_M03_M1	ba	ga	0.858872	0	0	0	0	0.141128	0
2	audiovisual	incong	G_MS1_M04_M1	ba	ga	1	0	0	0	0	0	0
2	audiovisual	incong	H_MS1_M05_M1	ba	ga	0.467294	0	0	0	0.532706	0	0
2	audiovisual	incong	MS1_F01_AGVB	ga	ba	0.360333	0	0.639667	0	0	0	0
2	audiovisual	incong	MS1_F06_AGVB	ga	ba	0	0	1	0	0	0	0
2	audiovisual	incong	MS1_F07_AGVB	ga	ba	0	0	0.890832	0	0	0	0.109168
2	audiovisual	incong	MS1_F08_AGVB	ga	ba	0	0	1	0	0	0	0
2	audiovisual	incong	MS1_M02_AGVB	ga	ba	0	0	0.73285	0	0	0.128041	0.13911
2	audiovisual	incong	MS1_M03_AGVB	ga	ba	0.17345	0	0.82655	0	0	0	0
2	audiovisual	incong	MS1_M04_AGVB	ga	ba	0.197802	0	0.654094	0	0	0	0.148104
2	audiovisual	incong	MS1_M05_AGVB	ga	ba	0.172909	0	0.827091	0	0	0	0
2	auditory-only	cong	MS1_F01_C1	ba	None	0.916664	0.0833355	0	0	0	0	0
2	auditory-only	cong	MS1_F01_C2	da	None	0	0	0	0	0	0.90761	0.0923897
2	auditory-only	cong	MS1_F01_C3	ga	None	0	0	1	0	0	0	0
2	auditory-only	cong	MS1_F06_C1	ba	None	1	0	0	0	0	0	0
2	auditory-only	cong	MS1_F06_C2	da	None	0	0	0	0	0	1	0
2	auditory-only	cong	MS1_F06_C3	ga	None	0	0	1	0	0	0	0
2	auditory-only	cong	MS1_F07_C1	ba	None	1	0	0	0	0	0	0
2	auditory-only	cong	MS1_F07_C2	da	None	0	0	0	0	0	1	0
2	auditory-only	cong	MS1_F07_C3	ga	None	0	0	1	0	0	0	0
2	auditory-only	cong	MS1_F08_C1	ba	None	1	0	0	0	0	0	0
2	auditory-only	cong	MS1_F08_C2	da	None	0	0	0	0	0	0.904984	0.0950163
2	auditory-only	cong	MS1_F08_C3	ga	None	0	0	1	0	0	0	0
2	auditory-only	cong	MS1_M02_C1	ba	None	0	0	0	0	0.638608	0	0.361392
2	auditory-only	cong	MS1_M02_C2	da	None	0	0	0	0	0.114502	0.885498	0
2	auditory-only	cong	MS1_M02_C3	ga	None	0	0	1	0	0	0	0
2	auditory-only	cong	MS1_M03_C1	ba	None	1	0	0	0	0	0	0
2	auditory-only	cong	MS1_M03_C2	da	None	0	0	0	0	0	1	0
2	auditory-only	cong	MS1_M03_C3	ga	None	0	0	1	0	0	0	0
2	auditory-only	cong	MS1_M04_C1	ba	None	1	0	0	0	0	0	0
2	auditory-only	cong	MS1_M04_C2	da	None	0	0	0	0	0	1	0
2	auditory-only	cong	MS1_M04_C3	ga	None	0	0	1	0	0	0	0
2	auditory-only	cong	MS1_M05_C1	ba	None	1	0	0	0	0	0	0
2	auditory-only	cong	MS1_M05_C2	da	None	0	0	0	0	0	1	0
2	auditory-only	cong	MS1_M05_C3	ga	None	0	0	0.854472	0	0	0	0.145528
2	auditory-only	incong	A_MS1_F01_M1	ba	None	0.916664	0.0833355	0	0	0	0	0
2	auditory-only	incong	B_MS1_F06_M1	ba	None	1	0	0	0	0	0	0
2	auditory-only	incong	C_MS1_F07_M1	ba	None	1	0	0	0	0	0	0
2	auditory-only	incong	D_MS1_F08_M1	ba	None	1	0	0	0	0	0	0
2	auditory-only	incong	E_MS1_M02_M1	ba	None	0	0	0	0	0.638608	0	0.361392
2	auditory-only	incong	F_MS1_M03_M1	ba	None	1	0	0	0	0	0	0
2	auditory-only	incong	G_MS1_M04_M1	ba	None	1	0	0	0	0	0	0
2	auditory-only	incong	H_MS1_M05_M1	ba	None	1	0	0	0	0	0	0
2	auditory-only	incong	MS1_F01_AGVB	ga	None	0	0	1	0	0	0	0
2	auditory-only	incong	MS1_F06_AGVB	ga	None	0	0	1	0	0	0	0
2	auditory-only	incong	MS1_F07_AGVB	ga	None	0	0	0.95557	0	0	0.0444297	0
2	auditory-only	incong	MS1_F08_AGVB	ga	None	0	0	1	0	0	0	0
2	auditory-only	incong	MS1_M02_AGVB	ga	None	0	0	1	0	0	0	0
2	auditory-only	incong	MS1_M03_AGVB	ga	None	0	0	1	0	0	0	0
2	auditory-only	incong	MS1_M04_AGVB	ga	None	0	0	1	0	0	0	0
2	auditory-only	incong	MS1_M05_AGVB	ga	None	0	0	0.907392	0	0	0	0.0926079
2	visual-only	cong	MS1_F01_C1	None	ba	0.628847	0	0	0	0	0	0.371153
2	visual-only	cong	MS1_F01_C2	None	da	0	0	0	0	0	0.399633	0.600367
2	visual-only	cong	MS1_F01_C3	None	ga	0	0	0.16895	0	0	0	0.83105
2	visual-only	cong	MS1_F06_C1	None	ba	0.508042	0	0	0	0.181952	0	0.310005
2	visual-only	cong	MS1_F06_C2	None	da	0	0	0	0	0.350428	0	0.649572
2	visual-only	cong	MS1_F06_C3	None	ga	0	0	0	0	0.891677	0	0.108323
2	visual-only	cong	MS1_F07_C1	None	ba	0.273303	0	0	0	0	0	0.726697
2	visual-only	cong	MS1_F07_C2	None	da	0	0	0	0	0.518758	0	0.481242
2	visual-only	cong	MS1_F07_C3	None	ga	0	0	0	0	1	0	0
2	visual-only	cong	MS1_F08_C1	None	ba	0.944705	0	0	0	0	0	0.0552952
2	visual-only	cong	MS1_F08_C2	None	da	0	0	0	0	0.344906	0.445897	0.209197
2	visual-only	cong	MS1_F08_C3	None	ga	0	0	0	0	0.888569	0	0.111431
2	visual-only	cong	MS1_M02_C1	None	ba	0.384007	0	0	0	0	0	0.615993
2	visual-only	cong	MS1_M02_C2	None	da	0	0	0	0	0.431702	0.306587	0.261711
2	visual-only	cong	MS1_M02_C3	None	ga	0	0	0	0	0.322412	0.507688	0.1699
2	visual-only	cong	MS1_M03_C1	None	ba	1	0	0	0	0	0	0
2	visual-only	cong	MS1_M03_C2	None	da	0	0	0	0	0.782918	0	0.217082
2	visual-only	cong	MS1_M03_C3	None	ga	0	0	0	0	1	0	0
2	visual-only	cong	MS1_M04_C1	None	ba	0.886369	0	0	0	0	0	0.113631
2	visual-only	cong	MS1_M04_C2	None	da	0	0	0	0	0	0	1
2	visual-only	cong	MS1_M04_C3	None	ga	0	0	0	0	0.842945	0	0.157055
2	visual-only	cong	MS1_M05_C1	None	ba	0.606511	0	0	0	0	0	0.393489
2	visual-only	cong	MS1_M05_C2	None	da	0	0	0	0	0.0970259	0.0677473	0.835227
2	visual-only	cong	MS1_M05_C3	None	ga	0	0	0	0	0.355442	0	0.644558
2	visual-only	incong	A_MS1_F01_M1	None	ga	0	0	0.16895	0	0	0	0.83105
2	visual-only	incong	B_MS1_F06_M1	None	ga	0	0	0	0	0.891677	0	0.108323
2	visual-only	incong	C_MS1_F07_M1	None	ga	0	0	0	0	1	0	0
2	visual-only	incong	D_MS1_F08_M1	None	ga	0	0	0	0	0.888569	0	0.111431
2	visual-only	incong	E_MS1_M02_M1	None	ga	0	0	0	0	0.322412	0.507688	0.1699
2	visual-only	incong	F_MS1_M03_M1	None	ga	0	0	0	0	1	0	0
2	visual-only	incong	G_MS1_M04_M1	None	ga	0	0	0	0	0.842945	0	0.157055
2	visual-only	incong	H_MS1_M05_M1	None	ga	0	0	0	0	0.355442	0	0.644558
2	visual-only	incong	MS1_F01_AGVB	None	ba	0.851587	0	0	0	0	0	0.148413
2	visual-only	incong	MS1_F06_AGVB	None	ba	0.510866	0	0	0	0.169217	0	0.319917
2	visual-only	incong	MS1_F07_AGVB	None	ba	0.604916	0	0	0	0	0	0.395084
2	visual-only	incong	MS1_F08_AGVB	None	ba	0.567582	0	0	0	0	0	0.432418
2	visual-only	incong	MS1_M02_AGVB	None	ba	0.662399	0	0	0	0	0	0.337601
2	visual-only	incong	MS1_M03_AGVB	None	ba	0.17725	0	0	0	0	0	0.82275
2	visual-only	incong	MS1_M04_AGVB	None	ba	1	0	0	0	0	0	0
2	visual-only	incong	MS1_M05_AGVB	None	ba	0.753275	0	0	0	0	0	0.246725
3	audiovisual	cong	MS1_F01_C1	ba	ba	0.873401	0	0	0	0.126599	0	0
3	audiovisual	cong	MS1_F01_C2	da	da	0	0	0	0	0	1	0
3	audiovisual	cong	MS1_F01_C3	ga	ga	0	0	1	0	0	0	0
3	audiovisual	cong	MS1_F06_C1	ba	ba	1	0	0	0	0	0	0
3	audiovisual	cong	MS1_F06_C2	da	da	0	0	0	0	0	1	0
3	audiovisual	cong	MS1_F06_C3	ga	ga	0	0	0.902485	0	0	0	0.0975151
3	audiovisual	cong	MS1_F07_C1	ba	ba	0.930732	0	0	0	0	0	0.0692676
3	audiovisual	cong	MS1_F07_C2	da	da	0	0	0	0	0	0.915921	0.0840785
3	audiovisual	cong	MS1_F07_C3	ga	ga	0	0	1	0	0	0	0
3	audiovisual	cong	MS1_F08_C1	ba	ba	1	0	0	0	0	0	0
3	audiovisual	cong	MS1_F08_C2	da	da	0	0	0	0	0	1	0
3	audiovisual	cong	MS1_F08_C3	ga	ga	0	0	1	0	0	0	0
3	audiovisual	cong	MS1_M02_C1	ba	ba	1	0	0	0	0	0	0
3	audiovisual	cong	MS1_M02_C2	da	da	0	0	0	0	0	1	0
3	audiovisual	cong	MS1_M02_C3	ga	ga	0	0	0.475644	0	0	0	0.524356
3	audiovisual	cong	MS1_M03_C1	ba	ba	1	0	0	0	0	0	0
3	audiovisual	cong	MS1_M03_C2	da	da	0	0	0	0	0	1	0
3	audiovisual	cong	MS1_M03_C3	ga	ga	0	0	0.902857	0	0	0.0971428	0
3	audiovisual	cong	MS1_M04_C1	ba	ba	1	0	0	0	0	0	0
3	audiovisual	cong	MS1_M04_C2	da	da	0	0	0	0	0	1	0
3	audiovisual	cong	MS1_M04_C3	ga	ga	0	0	0.956033	0	0	0	0.0439674
3	audiovisual	cong	MS1_M05_C1	ba	ba	1	0	0	0	0	0	0
3	audiovisual	cong	MS1_M05_C2	da	da	0	0	0	0	0	1	0
3	audiovisual	cong	MS1_M05_C3	ga	ga	0	0	0.422765	0	0	0	0.577235
3	audiovisual	incong	A_MS1_F01_M1	ba	ga	0	0	0	0	0.91676	0	0.0832397
3	audiovisual	incong	B_MS1_F06_M1	ba	ga	0.608867	0	0	0	0.391133	0	0
3	audiovisual	incong	C_MS1_F07_M1	ba	ga	0	0	0	0	0.878291	0	0.121709
3	audiovisual	incong	D_MS1_F08_M1	ba	ga	0	0	0	0	0.146023	0.853977	0
3	audiovisual	incong	E_MS1_M02_M1	ba	ga	0	0	0	0	1	0	0
3	audiovisual	incong	F_MS1_M03_M1	ba	ga	0	0	0	0	0	1	0
3	audiovisual	incong	G_MS1_M04_M1	ba	ga	1	0	0	0	0	0	0
3	audiovisual	incong	H_MS1_M05_M1	ba	ga	0	0	0	0	0.827525	0.172475	0
3	audiovisual	incong	MS1_F01_AGVB	ga	ba	0	0	1	0	0	0	0
3	audiovisual	incong	MS1_F06_AGVB	ga	ba	0	0	1	0	0	0	0
3	audiovisual	incong	MS1_F07_AGVB	ga	ba	0	0	1	0	0	0	0
3	audiovisual	incong	MS1_F08_AGVB	ga	ba	0	0	1	0	0	0	0
3	audiovisual	incong	MS1_M02_AGVB	ga	ba	0	0	0.824677	0	0	0	0.175323
3	audiovisual	incong	MS1_M03_AGVB	ga	ba	0.163295	0	0.836705	0	0	0	0
3	audiovisual	incong	MS1_M04_AGVB	ga	ba	0.18083	0	0.740775	0	0.0783943	0	0
3	audiovisual	incong	MS1_M05_AGVB	ga	ba	0	0	0.885796	0	0	0	0.114204
3	auditory-only	cong	MS1_F01_C1	ba	None	0.872394	0.127606	0	0	0	0	0
3	auditory-only	cong	MS1_F01_C2	da	None	0	0	0	0	0	0.908256	0.0917436
3	auditory-only	cong	MS1_F01_C3	ga	None	0	0	1	0	0	0	0
3	auditory-only	cong	MS1_F06_C1	ba	None	1	0	0	0	0	0	0
3	auditory-only	cong	MS1_F06_C2	da	None	0	0	0	0	0	1	0
3	auditory-only	cong	MS1_F06_C3	ga	None	0	0	0.936562	0	0	0	0.0634381
3	auditory-only	cong	MS1_F07_C1	ba	None	0.8225	0	0	0	0.1775	0	0
3	auditory-only	cong	MS1_F07_C2	da	None	0	0	0	0	0	1	0
3	auditory-only	cong	MS1_F07_C3	ga	None	0	0	1	0	0	0	0
3	auditory-only	cong	MS1_F08_C1	ba	None	1	0	0	0	0	0	0
3	auditory-only	cong	MS1_F08_C2	da	None	0	0	0	0	0	0.917417	0.0825835
3	auditory-only	cong	MS1_F08_C3	ga	None	0	0	1	0	0	0	0
3	auditory-only	cong	MS1_M02_C1	ba	None	0	0	0	0	0.550725	0	0.449275
3	auditory-only	cong	MS1_M02_C2	da	None	0	0	0	0	0	1	0
3	auditory-only	cong	MS1_M02_C3	ga	None	0	0	1	0	0	0	0
3	auditory-only	cong	MS1_M03_C1	ba	None	1	0	0	0	0	0	0
3	auditory-only	cong	MS1_M03_C2	da	None	0	0	0	0	0	1	0
3	auditory-only	cong	MS1_M03_C3	ga	None	0	0	1	0	0	0	0
3	auditory-only	cong	MS1_M04_C1	ba	None	1	0	0	0	0	0	0
3	auditory-only	cong	MS1_M04_C2	da	None	0	0	0	0	0	1	0
3	auditory-only	cong	MS1_M04_C3	ga	None	0	0	1	0	0	0	0
3	auditory-only	cong	MS1_M05_C1	ba	None	0.874115	0	0	0	0.125885	0	0
3	auditory-only	cong	MS1_M05_C2	da	None	0	0	0	0	0	1	0
3	auditory-only	cong	MS1_M05_C3	ga	None	0	0	0.818009	0	0	0	0.181991
3	auditory-only	incong	A_MS1_F01_M1	ba	None	0.872394	0.127606	0	0	0	0	0
3	auditory-only	incong	B_MS1_F06_M1	ba	None	1	0	0	0	0	0	0
3	auditory-only	incong	C_MS1_F07_M1	ba	None	0.8225	0	0	0	0.1775	0	0
3	auditory-only	incong	D_MS1_F08_M1	ba	None	1	0	0	0	0	0	0
3	auditory-only	incong	E_MS1_M02_M1	ba	None	0	0	0	0	0.550725	0	0.449275
3	auditory-only	incong	F_MS1_M03_M1	ba	None	1	0	0	0	0	0	0
3	auditory-only	incong	G_MS1_M04_M1	ba	None	1	0	0	0	0	0	0
3	auditory-only	incong	H_MS1_M05_M1	ba	None	0.874115	0	0	0	0.125885	0	0
3	auditory-only	incong	MS1_F01_AGVB	ga	None	0	0	1	0	0	0	0
3	auditory-only	incong	MS1_F06_AGVB	ga	None	0	0	1	0	0	0	0
3	auditory-only	incong	MS1_F07_AGVB	ga	None	0	0	1	0	0	0	0
3	auditory-only	incong	MS1_F08_AGVB	ga	None	0	0	1	0	0	0	0
3	auditory-only	incong	MS1_M02_AGVB	ga	None	0	0	1	0	0	0	0
3	auditory-only	incong	MS1_M03_AGVB	ga	None	0	0	1	0	0	0	0
3	auditory-only	incong	MS1_M04_AGVB	ga	None	0	0	1	0	0	0	0
3	auditory-only	incong	MS1_M05_AGVB	ga	None	0	0	0.856941	0	0	0	0.143059
3	visual-only	cong	MS1_F01_C1	None	ba	0.532452	0	0	0	0	0	0.467548
3	visual-only	cong	MS1_F01_C2	None	da	0	0	0	0	0	0.286716	0.713284
3	visual-only	cong	MS1_F01_C3	None	ga	0	0	0	0	0.150295	0	0.849705
3	visual-only	cong	MS1_F06_C1	None	ba	0.748736	0	0	0	0.156215	0	0.0950493
3	visual-only	cong	MS1_F06_C2	None	da	0	0	0	0	0	0.347628	0.652372
3	visual-only	cong	MS1_F06_C3	None	ga	0	0	0	0	0.839807	0	0.160193
3	visual-only	cong	MS1_F07_C1	None	ba	0.435863	0	0	0	0	0	0.564137
3	visual-only	cong	MS1_F07_C2	None	da	0	0	0	0	0.343886	0.12325	0.532864
3	visual-only	cong	MS1_F07_C3	None	ga	0	0	0	0	0.908253	0	0.0917471
3	visual-only	cong	MS1_F08_C1	None	ba	1	0	0	0	0	0	0
3	visual-only	cong	MS1_F08_C2	None	da	0	0	0	0	0.270646	0.115144	0.61421
3	visual-only	cong	MS1_F08_C3	None	ga	0	0	0	0	0.690721	0	0.309279
3	visual-only	cong	MS1_M02_C1	None	ba	0.550198	0	0	0	0	0	0.449802
3	visual-only	cong	MS1_M02_C2	None	da	0	0	0	0	0.422286	0.254955	0.322759
3	visual-only	cong	MS1_M02_C3	None	ga	0	0	0	0	0.330802	0.49129	0.177908
3	visual-only	cong	MS1_M03_C1	None	ba	1	0	0	0	0	0	0
3	visual-only	cong	MS1_M03_C2	None	da	0	0	0	0	0.801606	0	0.198394
3	visual-only	cong	MS1_M03_C3	None	ga	0	0	0	0	1	0	0
3	visual-only	cong	MS1_M04_C1	None	ba	0.878178	0	0	0	0	0	0.121822
3	visual-only	cong	MS1_M04_C2	None	da	0	0	0	0	0	0	1
3	visual-only	cong	MS1_M04_C3	None	ga	0	0	0	0	0.669668	0	0.330332
3	visual-only	cong	MS1_M05_C1	None	ba	0.507304	0	0	0	0	0	0.492696
3	visual-only	cong	MS1_M05_C2	None	da	0	0	0	0	0.178265	0	0.821735
3	visual-only	cong	MS1_M05_C3	None	ga	0	0	0	0	0.371586	0	0.628414
3	visual-only	incong	A_MS1_F01_M1	None	ga	0	0	0	0	0.150295	0	0.849705
3	visual-only	incong	B_MS1_F06_M1	None	ga	0	0	0	0	0.839807	0	0.160193
3	visual-only	incong	C_MS1_F07_M1	None	ga	0	0	0	0	0.908253	0	0.0917471
3	visual-only	incong	D_MS1_F08_M1	None	ga	0	0	0	0	0.690721	0	0.309279
3	visual-only	incong	E_MS1_M02_M1	None	ga	0	0	0	0	0.330802	0.49129	0.177908
3	visual-only	incong	F_MS1_M03_M1	None	ga	0	0	0	0	1	0	0
3	visual-only	incong	G_MS1_M04_M1	None	ga	0	0	0	0	0.669668	0	0.330332
3	visual-only	incong	H_MS1_M05_M1	None	ga	0	0	0	0	0.371586	0	0.628414
3	visual-only	incong	MS1_F01_AGVB	None	ba	0.564013	0	0	0	0	0	0.435987
3	visual-only	incong	MS1_F06_AGVB	None	ba	0.708383	0	0	0	0.180516	0	0.111101
3	visual-only	incong	MS1_F07_AGVB	None	ba	0.766562	0	0	0	0	0	0.233438
3	visual-only	incong	MS1_F08_AGVB	None	ba	0.601909	0	0	0	0	0	0.398091
3	visual-only	incong	MS1_M02_AGVB	None	ba	0.591754	0	0	0	0	0	0.408246
3	visual-only	incong	MS1_M03_AGVB	None	ba	0	0	0	0	0	0	1
3	visual-only	incong	MS1_M04_AGVB	None	ba	1	0	0	0	0	0	0
3	visual-only	incong	MS1_M05_AGVB	None	ba	0.594318	0	0	0	0	0	0.405682
4	audiovisual	cong	MS1_F01_C1	ba	ba	0.887018	0	0	0	0	0	0.112982
4	audiovisual	cong	MS1_F01_C2	da	da	0	0	0	0	0	1	0
4	audiovisual	cong	MS1_F01_C3	ga	ga	0	0	1	0	0	0	0
4	audiovisual	cong	MS1_F06_C1	ba	ba	1	0	0	0	0	0	0
4	audiovisual	cong	MS1_F06_C2	da	da	0	0	0	0	0	1	0
4	audiovisual	cong	MS1_F06_C3	ga	ga	0	0	0.894785	0	0	0	0.105215
4	audiovisual	cong	MS1_F07_C1	ba	ba	0.920368	0	0	0	0	0	0.0796317
4	audiovisual	cong	MS1_F07_C2	da	da	0	0	0	0	0	1	0
4	audiovisual	cong	MS1_F07_C3	ga	ga	0	0	1	0	0	0	0
4	audiovisual	cong	MS1_F08_C1	ba	ba	1	0	0	0	0	0	0
4	audiovisual	cong	MS1_F08_C2	da	da	0	0	0	0	0	1	0
4	audiovisual	cong	MS1_F08_C3	ga	ga	0	0	1	0	0	0	0
4	audiovisual	cong	MS1_M02_C1	ba	ba	1	0	0	0	0	0	0
4	audiovisual	cong	MS1_M02_C2	da	da	0	0	0	0	0	1	0
4	audiovisual	cong	MS1_M02_C3	ga	ga	0	0	0.72014	0	0	0	0.27986
4	audiovisual	cong	MS1_M03_C1	ba	ba	1	0	0	0	0	0	0
4	audiovisual	cong	MS1_M03_C2	da	da	0	0	0	0	0	1	0
4	audiovisual	cong	MS1_M03_C3	ga	ga	0	0	1	0	0	0	0
4	audiovisual	cong	MS1_M04_C1	ba	ba	1	0	0	0	0	0	0
4	audiovisual	cong	MS1_M04_C2	da	da	0	0	0	0	0	1	0
4	audiovisual	cong	MS1_M04_C3	ga	ga	0	0	1	0	0	0	0
4	audiovisual	cong	MS1_M05_C1	ba	ba	1	0	0	0	0	0	0
4	audiovisual	cong	MS1_M05_C2	da	da	0	0	0	0	0	1	0
4	audiovisual	cong	MS1_M05_C3	ga	ga	0	0	0.370211	0	0	0	0.629789
4	audiovisual	incong	A_MS1_F01_M1	ba	ga	0.205571	0	0	0	0.709734	0	0.0846946
4	audiovisual	incong	B_MS1_F06_M1	ba	ga	0.566426	0.26727	0	0	0.166304	0	0
4	audiovisual	incong	C_MS1_F07_M1	ba	ga	0	0	0	0	0	1	0
4	audiovisual	incong	D_MS1_F08_M1	ba	ga	0	0	0	0	0	1	0
4	audiovisual	incong	E_MS1_M02_M1	ba	ga	0	0	0	0	1	0	0
4	audiovisual	incong	F_MS1_M03_M1	ba	ga	0.439954	0	0.105261	0	0	0.454785	0
4	audiovisual	incong	G_MS1_M04_M1	ba	ga	0.890892	0	0	0	0	0.109108	0
4	audiovisual	incong	H_MS1_M05_M1	ba	ga	0.175706	0	0	0	0.470723	0.353571	0
4	audiovisual	incong	MS1_F01_AGVB	ga	ba	0	0	1	0	0	0	0
4	audiovisual	incong	MS1_F06_AGVB	ga	ba	0	0	1	0	0	0	0
4	audiovisual	incong	MS1_F07_AGVB	ga	ba	0	0	1	0	0	0	0
4	audiovisual	incong	MS1_F08_AGVB	ga	ba	0	0	1	0	0	0	0
4	audiovisual	incong	MS1_M02_AGVB	ga	ba	0	0	0.865838	0	0	0	0.134162
4	audiovisual	incong	MS1_M03_AGVB	ga	ba	0.134854	0	0.865146	0	0	0	0
4	audiovisual	incong	MS1_M04_AGVB	ga	ba	0.175078	0	0.745753	0	0.0791692	0	0
4	audiovisual	incong	MS1_M05_AGVB	ga	ba	0	0	0.884705	0	0	0	0.115295
4	auditory-only	cong	MS1_F01_C1	ba	None	0.860521	0.139479	0	0	0	0	0
4	auditory-only	cong	MS1_F01_C2	da	None	0	0	0	0	0	0.911013	0.088987
4	auditory-only	cong	MS1_F01_C3	ga	None	0	0	0.91889	0	0	0	0.0811098
4	auditory-only	cong	MS1_F06_C1	ba	None	1	0	0	0	0	0	0
4	auditory-only	cong	MS1_F06_C2	da	None	0	0	0	0	0	1	0
4	auditory-only	cong	MS1_F06_C3	ga	None	0	0	0.934092	0	0	0	0.0659081
4	auditory-only	cong	MS1_F07_C1	ba	None	1	0	0	0	0	0	0
4	auditory-only	cong	MS1_F07_C2	da	None	0	0	0	0	0	1	0
4	auditory-only	cong	MS1_F07_C3	ga	None	0	0	1	0	0	0	0
4	auditory-only	cong	MS1_F08_C1	ba	None	1	0	0	0	0	0	0
4	auditory-only	cong	MS1_F08_C2	da	None	0	0	0	0	0	0.925228	0.0747716
4	auditory-only	cong	MS1_F08_C3	ga	None	0	0	1	0	0	0	0
4	auditory-only	cong	MS1_M02_C1	ba	None	0	0	0	0	0.641556	0	0.358444
4	auditory-only	cong	MS1_M02_C2	da	None	0	0	0	0	0	1	0
4	auditory-only	cong	MS1_M02_C3	ga	None	0	0	1	0	0	0	0
4	auditory-only	cong	MS1_M03_C1	ba	None	1	0	0	0	0	0	0
4	auditory-only	cong	MS1_M03_C2	da	None	0	0	0	0	0	1	0
4	auditory-only	cong	MS1_M03_C3	ga	None	0	0	1	0	0	0	0
4	auditory-only	cong	MS1_M04_C1	ba	None	1	0	0	0	0	0	0
4	auditory-only	cong	MS1_M04_C2	da	None	0	0	0	0	0	1	0
4	auditory-only	cong	MS1_M04_C3	ga	None	0	0	1	0	0	0	0
4	auditory-only	cong	MS1_M05_C1	ba	None	1	0	0	0	0	0	0
4	auditory-only	cong	MS1_M05_C2	da	None	0	0	0	0	0	1	0
4	auditory-only	cong	MS1_M05_C3	ga	None	0	0	0.85963	0	0	0	0.14037
4	auditory-only	incong	A_MS1_F01_M1	ba	None	0.860521	0.139479	0	0	0	0	0
4	auditory-only	incong	B_MS1_F06_M1	ba	None	1	0	0	0	0	0	0
4	auditory-only	incong	C_MS1_F07_M1	ba	None	1	0	0	0	0	0	0
4	auditory-only	incong	D_MS1_F08_M1	ba	None	1	0	0	0	0	0	0
4	auditory-only	incong	E_MS1_M02_M1	ba	None	0	0	0	0	0.641556	0	0.358444
4	auditory-only	incong	F_MS1_M03_M1	ba	None	1	0	0	0	0	0	0
4	auditory-only	incong	G_MS1_M04_M1	ba	None	1	0	0	0	0	0	0
4	auditory-only	incong	H_MS1_M05_M1	ba	None	1	0	0	0	0	0	0
4	auditory-only	incong	MS1_F01_AGVB	ga	None	0	0	0.920023	0	0	0	0.0799767
4	auditory-only	incong	MS1_F06_AGVB	ga	None	0	0	0.935744	0	0	0	0.0642556
4	auditory-only	incong	MS1_F07_AGVB	ga	None	0	0	1	0	0	0	0
4	auditory-only	incong	MS1_F08_AGVB	ga	None	0	0	1	0	0	0	0
4	auditory-only	incong	MS1_M02_AGVB	ga	None	0	0	1	0	0	0	0
4	auditory-only	incong	MS1_M03_AGVB	ga	None	0	0	1	0	0	0	0
4	auditory-only	incong	MS1_M04_AGVB	ga	None	0	0	1	0	0	0	0
4	auditory-only	incong	MS1_M05_AGVB	ga	None	0	0	0.889957	0	0	0	0.110043
4	visual-only	cong	MS1_F01_C1	None	ba	1	0	0	0	0	0	0
4	visual-only	cong	MS1_F01_C2	None	da	0	0	0	0	0	0.400026	0.599974
4	visual-only	cong	MS1_F01_C3	None	ga	0	0	0	0	0	0.124886	0.875114
4	visual-only	cong	MS1_F06_C1	None	ba	0.546238	0	0	0	0	0	0.453762
4	visual-only	cong	MS1_F06_C2	None	da	0	0	0	0	0.24891	0	0.75109
4	visual-only	cong	MS1_F06_C3	None	ga	0	0	0	0	0.692564	0	0.307436
4	visual-only	cong	MS1_F07_C1	None	ba	0.478032	0	0	0	0	0	0.521968
4	visual-only	cong	MS1_F07_C2	None	da	0	0	0	0	0.480595	0	0.519405
4	visual-only	cong	MS1_F07_C3	None	ga	0	0	0	0	0.92288	0	0.0771204
4	visual-only	cong	MS1_F08_C1	None	ba	0.598925	0	0	0	0	0	0.401075
4	visual-only	cong	MS1_F08_C2	None	da	0	0	0	0	0.154384	0	0.845616
4	visual-only	cong	MS1_F08_C3	None	ga	0	0	0	0	0.541471	0	0.458529
4	visual-only	cong	MS1_M02_C1	None	ba	0.539531	0	0	0	0	0	0.460469
4	visual-only	cong	MS1_M02_C2	None	da	0	0	0	0	0.228735	0.453795	0.317471
4	visual-only	cong	MS1_M02_C3	None	ga	0	0	0.155334	0	0	0.844666	0
4	visual-only	cong	MS1_M03_C1	None	ba	1	0	0	0	0	0	0
4	visual-only	cong	MS1_M03_C2	None	da	0	0	0	0	0.839035	0	0.160965
4	visual-only	cong	MS1_M03_C3	None	ga	0	0	0	0	1	0	0
4	visual-only	cong	MS1_M04_C1	None	ba	0.866055	0	0	0	0	0	0.133945
4	visual-only	cong	MS1_M04_C2	None	da	0	0	0	0	0	0	1
4	visual-only	cong	MS1_M04_C3	None	ga	0	0	0	0	0.654697	0	0.345303
4	visual-only	cong	MS1_M05_C1	None	ba	0.614304	0	0	0	0	0	0.385696
4	visual-only	cong	MS1_M05_C2	None	da	0	0	0	0	0.081207	0	0.918793
4	visual-only	cong	MS1_M05_C3	None	ga	0	0	0	0	0.442992	0	0.557008
4	visual-only	incong	A_MS1_F01_M1	None	ga	0	0	0	0	0	0.124886	0.875114
4	visual-only	incong	B_MS1_F06_M1	None	ga	0	0	0	0	0.692564	0	0.307436
4	visual-only	incong	C_MS1_F07_M1	None	ga	0	0	0	0	0.92288	0	0.0771204
4	visual-only	incong	D_MS1_F08_M1	None	ga	0	0	0	0	0.541471	0	0.458529
4	visual-only	incong	E_MS1_M02_M1	None	ga	0	0	0.155334	0	0	0.844666	0
4	visual-only	incong	F_MS1_M03_M1	None	ga	0	0	0	0	1	0	0
4	visual-only	incong	G_MS1_M04_M1	None	ga	0	0	0	0	0.654697	0	0.345303
4	visual-only	incong	H_MS1_M05_M1	None	ga	0	0	0	0	0.442992	0	0.557008
4	visual-only	incong	MS1_F01_AGVB	None	ba	0.711926	0	0	0	0	0	0.288074
4	visual-only	incong	MS1_F06_AGVB	None	ba	0.413754	0	0	0	0	0	0.586246
4	visual-only	incong	MS1_F07_AGVB	None	ba	0.709159	0	0	0	0	0	0.290841
4	visual-only	incong	MS1_F08_AGVB	None	ba	0.681282	0	0	0	0	0	0.318718
4	visual-only	incong	MS1_M02_AGVB	None	ba	0.85218	0	0	0	0	0	0.14782
4	visual-only	incong	MS1_M03_AGVB	None	ba	0.268133	0	0	0	0	0	0.731867
4	visual-only	incong	MS1_M04_AGVB	None	ba	1	0	0	0	0	0	0
4	visual-only	incong	MS1_M05_AGVB	None	ba	0.618307	0	0	0	0	0	0.381693
5	audiovisual	cong	MS1_F01_C1	ba	ba	1	0	0	0	0	0	0
5	audiovisual	cong	MS1_F01_C2	da	da	0	0	0	0	0	1	0
5	audiovisual	cong	MS1_F01_C3	ga	ga	0	0	1	0	0	0	0
5	audiovisual	cong	MS1_F06_C1	ba	ba	1	0	0	0	0	0	0
5	audiovisual	cong	MS1_F06_C2	da	da	0	0	0	0	0	1	0
5	audiovisual	cong	MS1_F06_C3	ga	ga	0	0	0.884333	0	0	0	0.115667
5	audiovisual	cong	MS1_F07_C1	ba	ba	0.916974	0	0	0	0	0	0.0830255
5	audiovisual	cong	MS1_F07_C2	da	da	0	0	0	0	0	1	0
5	audiovisual	cong	MS1_F07_C3	ga	ga	0	0	1	0	0	0	0
5	audiovisual	cong	MS1_F08_C1	ba	ba	1	0	0	0	0	0	0
5	audiovisual	cong	MS1_F08_C2	da	da	0	0	0	0	0	1	0
5	audiovisual	cong	MS1_F08_C3	ga	ga	0	0	1	0	0	0	0
5	audiovisual	cong	MS1_M02_C1	ba	ba	1	0	0	0	0	0	0
5	audiovisual	cong	MS1_M02_C2	da	da	0	0	0	0	0	1	0
5	audiovisual	cong	MS1_M02_C3	ga	ga	0	0	0.462918	0	0	0	0.537082
5	audiovisual	cong	MS1_M03_C1	ba	ba	1	0	0	0	0	0	0
5	audiovisual	cong	MS1_M03_C2	da	da	0	0	0	0	0	1	0
5	audiovisual	cong	MS1_M03_C3	ga	ga	0	0	0.959206	0	0	0	0.0407942
5	audiovisual	cong	MS1_M04_C1	ba	ba	1	0	0	0	0	0	0
5	audiovisual	cong	MS1_M04_C2	da	da	0	0	0	0	0	1	0
5	audiovisual	cong	MS1_M04_C3	ga	ga	0	0	1	0	0	0	0
5	audiovisual	cong	MS1_M05_C1	ba	ba	1	0	0	0	0	0	0
5	audiovisual	cong	MS1_M05_C2	da	da	0	0	0	0	0	1	0
5	audiovisual	cong	MS1_M05_C3	ga	ga	0	0	0.39246	0	0	0	0.60754
5	audiovisual	incong	A_MS1_F01_M1	ba	ga	0.214706	0.434282	0	0	0.264731	0	0.086281
5	audiovisual	incong	B_MS1_F06_M1	ba	ga	0.290002	0.709998	0	0	0	0	0
5	audiovisual	incong	C_MS1_F07_M1	ba	ga	0	0	0	0	0.565141	0.434859	0
5	audiovisual	incong	D_MS1_F08_M1	ba	ga	0	0	0	0	0.144765	0.855235	0
5	audiovisual	incong	E_MS1_M02_M1	ba	ga	0	0	0	0	1	0	0
5	audiovisual	incong	F_MS1_M03_M1	ba	ga	0.874616	0	0	0	0	0.125384	0
5	audiovisual	incong	G_MS1_M04_M1	ba	ga	1	0	0	0	0	0	0
5	audiovisual	incong	H_MS1_M05_M1	ba	ga	0	0	0	0	0.870202	0	0.129798
5	audiovisual	incong	MS1_F01_AGVB	ga	ba	0	0	1	0	0	0	0
5	audiovisual	incong	MS1_F06_AGVB	ga	ba	0	0	1	0	0	0	0
5	audiovisual	incong	MS1_F07_AGVB	ga	ba	0	0	1	0	0	0	0
5	audiovisual	incong	MS1_F08_AGVB	ga	ba	0	0	1	0	0	0	0
5	audiovisual	incong	MS1_M02_AGVB	ga	ba	0	0	0.818237	0	0	0	0.181763
5	audiovisual	incong	MS1_M03_AGVB	ga	ba	0.13152	0	0.713274	0	0	0.155206	0
5	audiovisual	incong	MS1_M04_AGVB	ga	ba	0.132468	0	0.867532	0	0	0	0
5	audiovisual	incong	MS1_M05_AGVB	ga	ba	0	0	1	0	0	0	0
5	auditory-only	cong	MS1_F01_C1	ba	None	0.793404	0.096803	0	0	0.109793	0	0
5	auditory-only	cong	MS1_F01_C2	da	None	0	0	0	0	0	0.902034	0.0979664
5	auditory-only	cong	MS1_F01_C3	ga	None	0	0	1	0	0	0	0
5	auditory-only	cong	MS1_F06_C1	ba	None	1	0	0	0	0	0	0
5	auditory-only	cong	MS1_F06_C2	da	None	0	0	0	0	0	1	0
5	auditory-only	cong	MS1_F06_C3	ga	None	0	0	1	0	0	0	0
5	auditory-only	cong	MS1_F07_C1	ba	None	0.85795	0	0	0	0.14205	0	0
5	auditory-only	cong	MS1_F07_C2	da	None	0	0	0	0	0	1	0
5	auditory-only	cong	MS1_F07_C3	ga	None	0	0	1	0	0	0	0
5	auditory-only	cong	MS1_F08_C1	ba	None	1	0	0	0	0	0	0
5	auditory-only	cong	MS1_F08_C2	da	None	0	0	0	0	0	0.919803	0.0801972
5	auditory-only	cong	MS1_F08_C3	ga	None	0	0	1	0	0	0	0
5	auditory-only	cong	MS1_M02_C1	ba	None	0	0	0	0	0.67692	0	0.32308
5	auditory-only	cong	MS1_M02_C2	da	None	0	0	0	0	0	1	0
5	auditory-only	cong	MS1_M02_C3	ga	None	0	0	1	0	0	0	0
5	auditory-only	cong	MS1_M03_C1	ba	None	1	0	0	0	0	0	0
5	auditory-only	cong	MS1_M03_C2	da	None	0	0	0	0	0	1	0
5	auditory-only	cong	MS1_M03_C3	ga	None	0	0	1	0	0	0	0
5	auditory-only	cong	MS1_M04_C1	ba	None	1	0	0	0	0	0	0
5	auditory-only	cong	MS1_M04_C2	da	None	0	0	0	0	0	1	0
5	auditory-only	cong	MS1_M04_C3	ga	None	0	0	1	0	0	0	0
5	auditory-only	cong	MS1_M05_C1	ba	None	1	0	0	0	0	0	0
5	auditory-only	cong	MS1_M05_C2	da	None	0	0	0	0	0	1	0
5	auditory-only	cong	MS1_M05_C3	ga	None	0	0	0.646725	0	0	0	0.353275
5	auditory-only	incong	A_MS1_F01_M1	ba	None	0.793404	0.096803	0	0	0.109793	0	0
5	auditory-only	incong	B_MS1_F06_M1	ba	None	1	0	0	0	0	0	0
5	auditory-only	incong	C_MS1_F07_M1	ba	None	0.85795	0	0	0	0.14205	0	0
5	auditory-only	incong	D_MS1_F08_M1	ba	None	1	0	0	0	0	0	0
5	auditory-only	incong	E_MS1_M02_M1	ba	None	0	0	0	0	0.67692	0	0.32308
5	auditory-only	incong	F_MS1_M03_M1	ba	None	1	0	0	0	0	0	0
5	auditory-only	incong	G_MS1_M04_M1	ba	None	1	0	0	0	0	0	0
5	auditory-only	incong	H_MS1_M05_M1	ba	None	1	0	0	0	0	0	0
5	auditory-only	incong	MS1_F01_AGVB	ga	None	0	0	1	0	0	0	0
5	auditory-only	incong	MS1_F06_AGVB	ga	None	0	0	1	0	0	0	0
5	auditory-only	incong	MS1_F07_AGVB	ga	None	0	0	1	0	0	0	0
5	auditory-only	incong	MS1_F08_AGVB	ga	None	0	0	1	0	0	0	0
5	auditory-only	incong	MS1_M02_AGVB	ga	None	0	0	1	0	0	0	0
5	auditory-only	incong	MS1_M03_AGVB	ga	None	0	0	1	0	0	0	0
5	auditory-only	incong	MS1_M04_AGVB	ga	None	0	0	1	0	0	0	0
5	auditory-only	incong	MS1_M05_AGVB	ga	None	0	0	0.719816	0	0	0	0.280184
5	visual-only	cong	MS1_F01_C1	None	ba	0.588631	0	0	0	0	0	0.411369
5	visual-only	cong	MS1_F01_C2	None	da	0	0	0	0	0	0.157541	0.842459
5	visual-only	cong	MS1_F01_C3	None	ga	0	0	0	0	0.116208	0	0.883792
5	visual-only	cong	MS1_F06_C1	None	ba	0.627179	0	0	0	0.128211	0	0.244611
5	visual-only	cong	MS1_F06_C2	None	da	0	0	0	0	0.251321	0	0.748679
5	visual-only	cong	MS1_F06_C3	None	ga	0	0	0	0	0.889934	0	0.110066
5	visual-only	cong	MS1_F07_C1	None	ba	0.509713	0	0	0	0	0	0.490287
5	visual-only	cong	MS1_F07_C2	None	da	0	0	0	0	0.436445	0	0.563555
5	visual-only	cong	MS1_F07_C3	None	ga	0	0	0	0	0.92497	0	0.0750301
5	visual-only	cong	MS1_F08_C1	None	ba	1	0	0	0	0	0	0
5	visual-only	cong	MS1_F08_C2	None	da	0	0	0	0	0.283135	0	0.716865
5	visual-only	cong	MS1_F08_C3	None	ga	0	0	0	0	0.746423	0	0.253577
5	visual-only	cong	MS1_M02_C1	None	ba	0.281551	0	0	0	0	0	0.718449
5	visual-only	cong	MS1_M02_C2	None	da	0	0	0	0	0.393383	0.418554	0.188063
5	visual-only	cong	MS1_M02_C3	None	ga	0	0	0	0	0.476401	0.0991771	0.424422
5	visual-only	cong	MS1_M03_C1	None	ba	1	0	0	0	0	0	0
5	visual-only	cong	MS1_M03_C2	None	da	0	0	0	0	0.355088	0	0.644912
5	visual-only	cong	MS1_M03_C3	None	ga	0	0	0	0	1	0	0
5	visual-only	cong	MS1_M04_C1	None	ba	1	0	0	0	0	0	0
5	visual-only	cong	MS1_M04_C2	None	da	0	0	0	0	0	0	1
5	visual-only	cong	MS1_M04_C3	None	ga	0	0	0	0	0.808656	0	0.191344
5	visual-only	cong	MS1_M05_C1	None	ba	0.73552	0	0	0	0	0	0.26448
5	visual-only	cong	MS1_M05_C2	None	da	0	0	0	0	0	0.0759655	0.924034
5	visual-only	cong	MS1_M05_C3	None	ga	0	0	0	0	0.600779	0	0.399221
5	visual-only	incong	A_MS1_F01_M1	None	ga	0	0	0	0	0.116208	0	0.883792
5	visual-only	incong	B_MS1_F06_M1	None	ga	0	0	0	0	0.889934	0	0.110066
5	visual-only	incong	C_MS1_F07_M1	None	ga	0	0	0	0	0.92497	0	0.0750301
5	visual-only	incong	D_MS1_F08_M1	None	ga	0	0	0	0	0.746423	0	0.253577
5	visual-only	incong	E_MS1_M02_M1	None	ga	0	0	0	0	0.476401	0.0991771	0.424422
5	visual-only	incong	F_MS1_M03_M1	None	ga	0	0	0	0	1	0	0
5	visual-only	incong	G_MS1_M04_M1	None	ga	0	0	0	0	0.808656	0	0.191344
5	visual-only	incong	H_MS1_M05_M1	None	ga	0	0	0	0	0.600779	0	0.399221
5	visual-only	incong	MS1_F01_AGVB	None	ba	0.573526	0	0	0	0	0	0.426474
5	visual-only	incong	MS1_F06_AGVB	None	ba	0.48817	0	0	0	0	0	0.51183
5	visual-only	incong	MS1_F07_AGVB	None	ba	0.786423	0	0	0	0	0	0.213577
5	visual-only	incong	MS1_F08_AGVB	None	ba	0.93558	0	0	0	0	0	0.0644201
5	visual-only	incong	MS1_M02_AGVB	None	ba	0.367363	0	0	0	0	0	0.632637
5	visual-only	incong	MS1_M03_AGVB	None	ba	0.153516	0	0	0	0	0	0.846484
5	visual-only	incong	MS1_M04_AGVB	None	ba	1	0	0	0	0	0	0
5	visual-only	incong	MS1_M05_AGVB	None	ba	0.729863	0	0	0	0	0	0.270137
6	audiovisual	cong	MS1_F01_C1	ba	ba	1	0	0	0	0	0	0
6	audiovisual	cong	MS1_F01_C2	da	da	0	0	0	0	0	1	0
6	audiovisual	cong	MS1_F01_C3	ga	ga	0	0	1	0	0	0	0
6	audiovisual	cong	MS1_F06_C1	ba	ba	1	0	0	0	0	0	0
6	audiovisual	cong	MS1_F06_C2	da	da	0	0	0	0	0	1	0
6	audiovisual	cong	MS1_F06_C3	ga	ga	0	0	0.911156	0	0	0	0.0888445
6	audiovisual	cong	MS1_F07_C1	ba	ba	0.915499	0	0	0	0	0	0.0845006
6	audiovisual	cong	MS1_F07_C2	da	da	0	0	0	0	0	0.920047	0.0799531
6	audiovisual	cong	MS1_F07_C3	ga	ga	0	0	1	0	0	0	0
6	audiovisual	cong	MS1_F08_C1	ba	ba	1	0	0	0	0	0	0
6	audiovisual	cong	MS1_F08_C2	da	da	0	0	0	0	0	1	0
6	audiovisual	cong	MS1_F08_C3	ga	ga	0	0	1	0	0	0	0
6	audiovisual	cong	MS1_M02_C1	ba	ba	0.890833	0	0	0	0	0	0.109167
6	audiovisual	cong	MS1_M02_C2	da	da	0	0	0	0	0	1	0
6	audiovisual	cong	MS1_M02_C3	ga	ga	0	0	0.613502	0	0	0	0.386498
6	audiovisual	cong	MS1_M03_C1	ba	ba	1	0	0	0	0	0	0
6	audiovisual	cong	MS1_M03_C2	da	da	0	0	0	0	0	1	0
6	audiovisual	cong	MS1_M03_C3	ga	ga	0	0	0.917309	0	0	0.0826913	0
6	audiovisual	cong	MS1_M04_C1	ba	ba	1	0	0	0	0	0	0
6	audiovisual	cong	MS1_M04_C2	da	da	0	0	0	0	0	1	0
6	audiovisual	cong	MS1_M04_C3	ga	ga	0	0	1	0	0	0	0
6	audiovisual	cong	MS1_M05_C1	ba	ba	1	0	0	0	0	0	0
6	audiovisual	cong	MS1_M05_C2	da	da	0	0	0	0	0	1	0
6	audiovisual	cong	MS1_M05_C3	ga	ga	0	0	0.608769	0	0	0	0.391231
6	audiovisual	incong	A_MS1_F01_M1	ba	ga	0.32806	0.483752	0	0	0.188188	0	0
6	audiovisual	incong	B_MS1_F06_M1	ba	ga	0.678787	0.0978413	0	0	0.223372	0	0
6	audiovisual	incong	C_MS1_F07_M1	ba	ga	0.610739	0	0	0	0.186293	0.202968	0
6	audiovisual	incong	D_MS1_F08_M1	ba	ga	0	0	0	0	0.124542	0.875458	0
6	audiovisual	incong	E_MS1_M02_M1	ba	ga	0	0	0	0	1	0	0
6	audiovisual	incong	F_MS1_M03_M1	ba	ga	0.437151	0	0	0	0	0.446359	0.116489
6	audiovisual	incong	G_MS1_M04_M1	ba	ga	1	0	0	0	0	0	0
6	audiovisual	incong	H_MS1_M05_M1	ba	ga	0.231433	0	0	0	0.768567	0	0
6	audiovisual	incong	MS1_F01_AGVB	ga	ba	0	0	1	0	0	0	0
6	audiovisual	incong	MS1_F06_AGVB	ga	ba	0	0	1	0	0	0	0
6	audiovisual	incong	MS1_F07_AGVB	ga	ba	0	0	1	0	0	0	0
6	audiovisual	incong	MS1_F08_AGVB	ga	ba	0	0	1	0	0	0	0
6	audiovisual	incong	MS1_M02_AGVB	ga	ba	0	0	0.798372	0	0	0	0.201628
6	audiovisual	incong	MS1_M03_AGVB	ga	ba	0	0	1	0	0	0	0
6	audiovisual	incong	MS1_M04_AGVB	ga	ba	0.149404	0	0.850596	0	0	0	0
6	audiovisual	incong	MS1_M05_AGVB	ga	ba	0	0	0.72794	0	0	0	0.27206
6	auditory-only	cong	MS1_F01_C1	ba	None	0.859446	0	0	0	0	0	0.140554
6	auditory-only	cong	MS1_F01_C2	da	None	0	0	0	0	0	0.89248	0.10752
6	auditory-only	cong	MS1_F01_C3	ga	None	0	0	0.917344	0	0	0	0.0826561
6	auditory-only	cong	MS1_F06_C1	ba	None	1	0	0	0	0	0	0
6	auditory-only	cong	MS1_F06_C2	da	None	0	0	0	0	0	1	0
6	auditory-only	cong	MS1_F06_C3	ga	None	0	0	0.926578	0	0	0	0.0734216
6	auditory-only	cong	MS1_F07_C1	ba	None	1	0	0	0	0	0	0
6	auditory-only	cong	MS1_F07_C2	da	None	0	0	0	0	0	1	0
6	auditory-only	cong	MS1_F07_C3	ga	None	0	0	1	0	0	0	0
6	auditory-only	cong	MS1_F08_C1	ba	None	1	0	0	0	0	0	0
6	auditory-only	cong	MS1_F08_C2	da	None	0	0	0	0	0	0.908077	0.0919229
6	auditory-only	cong	MS1_F08_C3	ga	None	0	0	1	0	0	0	0
6	auditory-only	cong	MS1_M02_C1	ba	None	0	0	0	0	0.642784	0	0.357216
6	auditory-only	cong	MS1_M02_C2	da	None	0	0	0	0	0	1	0
6	auditory-only	cong	MS1_M02_C3	ga	None	0	0	0.895852	0	0	0	0.104148
6	auditory-only	cong	MS1_M03_C1	ba	None	1	0	0	0	0	0	0
6	auditory-only	cong	MS1_M03_C2	da	None	0	0	0	0	0	1	0
6	auditory-only	cong	MS1_M03_C3	ga	None	0	0	1	0	0	0	0
6	auditory-only	cong	MS1_M04_C1	ba	None	1	0	0	0	0	0	0
6	auditory-only	cong	MS1_M04_C2	da	None	0	0	0	0	0	1	0
6	auditory-only	cong	MS1_M04_C3	ga	None	0	0	1	0	0	0	0
6	auditory-only	cong	MS1_M05_C1	ba	None	1	0	0	0	0	0	0
6	auditory-only	cong	MS1_M05_C2	da	None	0	0	0	0	0	1	0
6	auditory-only	cong	MS1_M05_C3	ga	None	0	0	0.488215	0	0	0	0.511785
6	auditory-only	incong	A_MS1_F01_M1	ba	None	0.859446	0	0	0	0	0	0.140554
6	auditory-only	incong	B_MS1_F06_M1	ba	None	1	0	0	0	0	0	0
6	auditory-only	incong	C_MS1_F07_M1	ba	None	1	0	0	0	0	0	0
6	auditory-only	incong	D_MS1_F08_M1	ba	None	1	0	0	0	0	0	0
6	auditory-only	incong	E_MS1_M02_M1	ba	None	0	0	0	0	0.642784	0	0.357216
6	auditory-only	incong	F_MS1_M03_M1	ba	None	1	0	0	0	0	0	0
6	auditory-only	incong	G_MS1_M04_M1	ba	None	1	0	0	0	0	0	0
6	auditory-only	incong	H_MS1_M05_M1	ba	None	1	0	0	0	0	0	0
6	auditory-only	incong	MS1_F01_AGVB	ga	None	0	0	0.919642	0	0	0	0.0803583
6	auditory-only	incong	MS1_F06_AGVB	ga	None	0	0	0.937881	0	0	0	0.0621193
6	auditory-only	incong	MS1_F07_AGVB	ga	None	0	0	1	0	0	0	0
6	auditory-only	incong	MS1_F08_AGVB	ga	None	0	0	1	0	0	0	0
6	auditory-only	incong	MS1_M02_AGVB	ga	None	0	0	0.867367	0	0	0	0.132633
6	auditory-only	incong	MS1_M03_AGVB	ga	None	0	0	1	0	0	0	0
6	auditory-only	incong	MS1_M04_AGVB	ga	None	0	0	1	0	0	0	0
6	auditory-only	incong	MS1_M05_AGVB	ga	None	0	0	0.838239	0	0	0	0.161761
6	visual-only	cong	MS1_F01_C1	None	ba	0.569614	0	0	0	0	0	0.430386
6	visual-only	cong	MS1_F01_C2	None	da	0	0	0	0	0	0.109143	0.890857
6	visual-only	cong	MS1_F01_C3	None	ga	0	0	0	0	0	0.12579	0.87421
6	visual-only	cong	MS1_F06_C1	None	ba	0.483719	0	0	0	0	0	0.516281
6	visual-only	cong	MS1_F06_C2	None	da	0	0	0	0	0.256527	0	0.743473
6	visual-only	cong	MS1_F06_C3	None	ga	0	0	0	0	0.853004	0	0.146996
6	visual-only	cong	MS1_F07_C1	None	ba	0.201014	0	0	0	0	0	0.798986
6	visual-only	cong	MS1_F07_C2	None	da	0	0	0	0	0.48582	0	0.51418
6	visual-only	cong	MS1_F07_C3	None	ga	0	0	0	0	0.923466	0	0.0765343
6	visual-only	cong	MS1_F08_C1	None	ba	1	0	0	0	0	0	0
6	visual-only	cong	MS1_F08_C2	None	da	0	0	0	0	0.258395	0.106159	0.635446
6	visual-only	cong	MS1_F08_C3	None	ga	0	0	0	0	0.786026	0	0.213974
6	visual-only	cong	MS1_M02_C1	None	ba	0.258332	0	0	0	0	0	0.741668
6	visual-only	cong	MS1_M02_C2	None	da	0	0	0	0	0.430465	0.272375	0.29716
6	visual-only	cong	MS1_M02_C3	None	ga	0	0	0	0	0.248214	0.113178	0.638608
6	visual-only	cong	MS1_M03_C1	None	ba	1	0	0	0	0	0	0
6	visual-only	cong	MS1_M03_C2	None	da	0	0	0	0	0.61143	0.38857	0
6	visual-only	cong	MS1_M03_C3	None	ga	0	0	0	0	1	0	0
6	visual-only	cong	MS1_M04_C1	None	ba	1	0	0	0	0	0	0
6	visual-only	cong	MS1_M04_C2	None	da	0	0	0	0	0	0	1
6	visual-only	cong	MS1_M04_C3	None	ga	0	0	0	0	0.728886	0	0.271114
6	visual-only	cong	MS1_M05_C1	None	ba	0.754907	0	0	0	0	0	0.245093
6	visual-only	cong	MS1_M05_C2	None	da	0	0	0	0	0	0.0740164	0.925984
6	visual-only	cong	MS1_M05_C3	None	ga	0	0	0	0	0.612968	0.103647	0.283385
6	visual-only	incong	A_MS1_F01_M1	None	ga	0	0	0	0	0	0.12579	0.87421
6	visual-only	incong	B_MS1_F06_M1	None	ga	0	0	0	0	0.853004	0	0.146996
6	visual-only	incong	C_MS1_F07_M1	None	ga	0	0	0	0	0.923466	0	0.0765343
6	visual-only	incong	D_MS1_F08_M1	None	ga	0	0	0	0	0.786026	0	0.213974
6	visual-only	incong	E_MS1_M02_M1	None	ga	0	0	0	0	0.248214	0.113178	0.638608
6	visual-only	incong	F_MS1_M03_M1	None	ga	0	0	0	0	1	0	0
6	visual-only	incong	G_MS1_M04_M1	None	ga	0	0	0	0	0.728886	0	0.271114
6	visual-only	incong	H_MS1_M05_M1	None	ga	0	0	0	0	0.612968	0.103647	0.283385
6	visual-only	incong	MS1_F01_AGVB	None	ba	0.820672	0	0	0	0	0	0.179328
6	visual-only	incong	MS1_F06_AGVB	None	ba	0.476173	0	0	0	0.18258	0	0.341247
6	visual-only	incong	MS1_F07_AGVB	None	ba	0.428334	0	0	0	0	0	0.571666
6	visual-only	incong	MS1_F08_AGVB	None	ba	0.795102	0	0	0	0	0	0.204898
6	visual-only	incong	MS1_M02_AGVB	None	ba	0.3754	0	0	0	0	0	0.6246
6	visual-only	incong	MS1_M03_AGVB	None	ba	0.172351	0	0	0	0	0	0.827649
6	visual-only	incong	MS1_M04_AGVB	None	ba	1	0	0	0	0	0	0
6	visual-only	incong	MS1_M05_AGVB	None	ba	0.781412	0	0	0	0	0	0.218588
7	audiovisual	cong	MS1_F01_C1	ba	ba	1	0	0	0	0	0	0
7	audiovisual	cong	MS1_F01_C2	da	da	0	0	0	0	0	1	0
7	audiovisual	cong	MS1_F01_C3	ga	ga	0	0	1	0	0	0	0
7	audiovisual	cong	MS1_F06_C1	ba	ba	1	0	0	0	0	0	0
7	audiovisual	cong	MS1_F06_C2	da	da	0	0	0	0	0	1	0
7	audiovisual	cong	MS1_F06_C3	ga	ga	0	0	0.891768	0	0	0	0.108232
7	audiovisual	cong	MS1_F07_C1	ba	ba	0.926192	0	0	0	0	0	0.0738083
7	audiovisual	cong	MS1_F07_C2	da	da	0	0	0	0	0	1	0
7	audiovisual	cong	MS1_F07_C3	ga	ga	0	0	1	0	0	0	0
7	audiovisual	cong	MS1_F08_C1	ba	ba	1	0	0	0	0	0	0
7	audiovisual	cong	MS1_F08_C2	da	da	0	0	0	0	0	1	0
7	audiovisual	cong	MS1_F08_C3	ga	ga	0	0	1	0	0	0	0
7	audiovisual	cong	MS1_M02_C1	ba	ba	0.87475	0	0	0	0	0	0.12525
7	audiovisual	cong	MS1_M02_C2	da	da	0	0	0	0	0	1	0
7	audiovisual	cong	MS1_M02_C3	ga	ga	0	0	0.415082	0	0	0	0.584918
7	audiovisual	cong	MS1_M03_C1	ba	ba	1	0	0	0	0	0	0
7	audiovisual	cong	MS1_M03_C2	da	da	0	0	0	0	0	1	0
7	audiovisual	cong	MS1_M03_C3	ga	ga	0	0	0.912181	0	0	0.0878186	0
7	audiovisual	cong	MS1_M04_C1	ba	ba	1	0	0	0	0	0	0
7	audiovisual	cong	MS1_M04_C2	da	da	0	0	0	0	0	1	0
7	audiovisual	cong	MS1_M04_C3	ga	ga	0	0	0.952653	0	0	0	0.0473467
7	audiovisual	cong	MS1_M05_C1	ba	ba	1	0	0	0	0	0	0
7	audiovisual	cong	MS1_M05_C2	da	da	0	0	0	0	0	1	0
7	audiovisual	cong	MS1_M05_C3	ga	ga	0	0	0.372291	0	0	0	0.627709
7	audiovisual	incong	A_MS1_F01_M1	ba	ga	0	0.767891	0	0	0.232109	0	0
7	audiovisual	incong	B_MS1_F06_M1	ba	ga	0.510734	0.342245	0	0	0.147021	0	0
7	audiovisual	incong	C_MS1_F07_M1	ba	ga	0.339067	0	0	0	0.203243	0.457691	0
7	audiovisual	incong	D_MS1_F08_M1	ba	ga	0	0	0	0	0.16567	0.83433	0
7	audiovisual	incong	E_MS1_M02_M1	ba	ga	0	0	0	0	1	0	0
7	audiovisual	incong	F_MS1_M03_M1	ba	ga	1	0	0	0	0	0	0
7	audiovisual	incong	G_MS1_M04_M1	ba	ga	1	0	0	0	0	0	0
7	audiovisual	incong	H_MS1_M05_M1	ba	ga	0.193212	0	0	0	0.47341	0.203646	0.129733
7	audiovisual	incong	MS1_F01_AGVB	ga	ba	0	0	1	0	0	0	0
7	audiovisual	incong	MS1_F06_AGVB	ga	ba	0	0	1	0	0	0	0
7	audiovisual	incong	MS1_F07_AGVB	ga	ba	0	0	1	0	0	0	0
7	audiovisual	incong	MS1_F08_AGVB	ga	ba	0	0	1	0	0	0	0
7	audiovisual	incong	MS1_M02_AGVB	ga	ba	0	0	0.576952	0	0	0	0.423048
7	audiovisual	incong	MS1_M03_AGVB	ga	ba	0	0	1	0	0	0	0
7	audiovisual	incong	MS1_M04_AGVB	ga	ba	0.17242	0	0.82758	0	0	0	0
7	audiovisual	incong	MS1_M05_AGVB	ga	ba	0	0	0.888751	0	0	0	0.111249
7	auditory-only	cong	MS1_F01_C1	ba	None	0.808358	0.191642	0	0	0	0	0
7	auditory-only	cong	MS1_F01_C2	da	None	0	0	0	0	0	0.90755	0.0924497
7	auditory-only	cong	MS1_F01_C3	ga	None	0	0	0.91184	0	0	0	0.0881604
7	auditory-only	cong	MS1_F06_C1	ba	None	1	0	0	0	0	0	0
7	auditory-only	cong	MS1_F06_C2	da	None	0	0	0	0	0	1	0
7	auditory-only	cong	MS1_F06_C3	ga	None	0	0	0.92047	0	0	0	0.0795298
7	auditory-only	cong	MS1_F07_C1	ba	None	0.934766	0	0	0	0	0	0.0652337
7	auditory-only	cong	MS1_F07_C2	da	None	0	0	0	0	0	1	0
7	auditory-only	cong	MS1_F07_C3	ga	None	0	0	1	0	0	0	0
7	auditory-only	cong	MS1_F08_C1	ba	None	0.93378	0.0662199	0	0	0	0	0
7	auditory-only	cong	MS1_F08_C2	da	None	0	0	0	0	0	0.921621	0.078379
7	auditory-only	cong	MS1_F08_C3	ga	None	0	0	1	0	0	0	0
7	auditory-only	cong	MS1_M02_C1	ba	None	0	0	0	0	0.615003	0	0.384997
7	auditory-only	cong	MS1_M02_C2	da	None	0	0	0	0	0	1	0
7	auditory-only	cong	MS1_M02_C3	ga	None	0	0	0.768631	0	0	0	0.231369
7	auditory-only	cong	MS1_M03_C1	ba	None	1	0	0	0	0	0	0
7	auditory-only	cong	MS1_M03_C2	da	None	0	0	0	0	0	1	0
7	auditory-only	cong	MS1_M03_C3	ga	None	0	0	0.887225	0	0	0.112775	0
7	auditory-only	cong	MS1_M04_C1	ba	None	1	0	0	0	0	0	0
7	auditory-only	cong	MS1_M04_C2	da	None	0	0	0	0	0	1	0
7	auditory-only	cong	MS1_M04_C3	ga	None	0	0	1	0	0	0	0
7	auditory-only	cong	MS1_M05_C1	ba	None	1	0	0	0	0	0	0
7	auditory-only	cong	MS1_M05_C2	da	None	0	0	0	0	0	1	0
7	auditory-only	cong	MS1_M05_C3	ga	None	0	0	0.360063	0	0	0	0.639937
7	auditory-only	incong	A_MS1_F01_M1	ba	None	0.808358	0.191642	0	0	0	0	0
7	auditory-only	incong	B_MS1_F06_M1	ba	None	1	0	0	0	0	0	0
7	auditory-only	incong	C_MS1_F07_M1	ba	None	0.934766	0	0	0	0	0	0.0652337
7	auditory-only	incong	D_MS1_F08_M1	ba	None	0.93378	0.0662199	0	0	0	0	0
7	auditory-only	incong	E_MS1_M02_M1	ba	None	0	0	0	0	0.615003	0	0.384997
7	auditory-only	incong	F_MS1_M03_M1	ba	None	1	0	0	0	0	0	0
7	auditory-only	incong	G_MS1_M04_M1	ba	None	1	0	0	0	0	0	0
7	auditory-only	incong	H_MS1_M05_M1	ba	None	1	0	0	0	0	0	0
7	auditory-only	incong	MS1_F01_AGVB	ga	None	0	0	0.90507	0	0	0	0.0949304
7	auditory-only	incong	MS1_F06_AGVB	ga	None	0	0	0.917692	0	0	0	0.0823079
7	auditory-only	incong	MS1_F07_AGVB	ga	None	0	0	1	0	0	0	0
7	auditory-only	incong	MS1_F08_AGVB	ga	None	0	0	1	0	0	0	0
7	auditory-only	incong	MS1_M02_AGVB	ga	None	0	0	0.552937	0	0	0	0.447063
7	auditory-only	incong	MS1_M03_AGVB	ga	None	0	0	1	0	0	0	0
7	auditory-only	incong	MS1_M04_AGVB	ga	None	0	0	1	0	0	0	0
7	auditory-only	incong	MS1_M05_AGVB	ga	None	0	0	0.400409	0	0	0	0.599591
7	visual-only	cong	MS1_F01_C1	None	ba	0.592621	0	0	0	0	0	0.407379
7	visual-only	cong	MS1_F01_C2	None	da	0	0	0	0	0	0.30745	0.69255
7	visual-only	cong	MS1_F01_C3	None	ga	0	0	0	0	0	0.132848	0.867152
7	visual-only	cong	MS1_F06_C1	None	ba	0.583728	0	0	0	0	0	0.416272
7	visual-only	cong	MS1_F06_C2	None	da	0	0	0	0	0.38251	0.118737	0.498754
7	visual-only	cong	MS1_F06_C3	None	ga	0	0	0	0	1	0	0
7	visual-only	cong	MS1_F07_C1	None	ba	0.499392	0	0	0	0	0	0.500608
7	visual-only	cong	MS1_F07_C2	None	da	0	0	0	0	0.4625	0	0.5375
7	visual-only	cong	MS1_F07_C3	None	ga	0	0	0	0	1	0	0
7	visual-only	cong	MS1_F08_C1	None	ba	1	0	0	0	0	0	0
7	visual-only	cong	MS1_F08_C2	None	da	0	0	0	0	0	0	1
7	visual-only	cong	MS1_F08_C3	None	ga	0	0	0	0	0.590457	0	0.409543
7	visual-only	cong	MS1_M02_C1	None	ba	0.308663	0	0	0	0	0	0.691337
7	visual-only	cong	MS1_M02_C2	None	da	0	0	0	0	0.396951	0.19639	0.406659
7	visual-only	cong	MS1_M02_C3	None	ga	0	0	0	0	0.303642	0.518566	0.177792
7	visual-only	cong	MS1_M03_C1	None	ba	0.831473	0	0	0	0	0	0.168527
7	visual-only	cong	MS1_M03_C2	None	da	0	0	0	0	0.816875	0	0.183125
7	visual-only	cong	MS1_M03_C3	None	ga	0	0	0	0	0.8966	0	0.1034
7	visual-only	cong	MS1_M04_C1	None	ba	1	0	0	0	0	0	0
7	visual-only	cong	MS1_M04_C2	None	da	0	0	0	0	0	0.227818	0.772182
7	visual-only	cong	MS1_M04_C3	None	ga	0	0	0	0	0.644081	0	0.355919
7	visual-only	cong	MS1_M05_C1	None	ba	0.563191	0	0	0	0	0	0.436809
7	visual-only	cong	MS1_M05_C2	None	da	0	0	0	0	0.251053	0	0.748947
7	visual-only	cong	MS1_M05_C3	None	ga	0	0	0	0	0.4549	0	0.5451
7	visual-only	incong	A_MS1_F01_M1	None	ga	0	0	0	0	0	0.132848	0.867152
7	visual-only	incong	B_MS1_F06_M1	None	ga	0	0	0	0	1	0	0
7	visual-only	incong	C_MS1_F07_M1	None	ga	0	0	0	0	1	0	0
7	visual-only	incong	D_MS1_F08_M1	None	ga	0	0	0	0	0.590457	0	0.409543
7	visual-only	incong	E_MS1_M02_M1	None	ga	0	0	0	0	0.303642	0.518566	0.177792
7	visual-only	incong	F_MS1_M03_M1	None	ga	0	0	0	0	0.8966	0	0.1034
7	visual-only	incong	G_MS1_M04_M1	None	ga	0	0	0	0	0.644081	0	0.355919
7	visual-only	incong	H_MS1_M05_M1	None	ga	0	0	0	0	0.4549	0	0.5451
7	visual-only	incong	MS1_F01_AGVB	None	ba	0.566684	0	0	0	0	0	0.433316
7	visual-only	incong	MS1_F06_AGVB	None	ba	0.620167	0	0	0	0	0	0.379833
7	visual-only	incong	MS1_F07_AGVB	None	ba	0.712078	0	0	0	0	0	0.287922
7	visual-only	incong	MS1_F08_AGVB	None	ba	0.580058	0	0	0	0	0	0.419942
7	visual-only	incong	MS1_M02_AGVB	None	ba	0.60636	0	0	0	0	0	0.39364
7	visual-only	incong	MS1_M03_AGVB	None	ba	0	0	0	0	0	0	1
7	visual-only	incong	MS1_M04_AGVB	None	ba	1	0	0	0	0	0	0
7	visual-only	incong	MS1_M05_AGVB	None	ba	0.763503	0	0	0	0	0	0.236497
8	audiovisual	cong	MS1_F01_C1	ba	ba	1	0	0	0	0	0	0
8	audiovisual	cong	MS1_F01_C2	da	da	0	0	0	0	0	1	0
8	audiovisual	cong	MS1_F01_C3	ga	ga	0	0	1	0	0	0	0
8	audiovisual	cong	MS1_F06_C1	ba	ba	1	0	0	0	0	0	0
8	audiovisual	cong	MS1_F06_C2	da	da	0	0	0	0	0	1	0
8	audiovisual	cong	MS1_F06_C3	ga	ga	0	0	0.900897	0	0	0	0.0991029
8	audiovisual	cong	MS1_F07_C1	ba	ba	0.924285	0	0	0	0	0	0.0757153
8	audiovisual	cong	MS1_F07_C2	da	da	0	0	0	0	0	1	0
8	audiovisual	cong	MS1_F07_C3	ga	ga	0	0	1	0	0	0	0
8	audiovisual	cong	MS1_F08_C1	ba	ba	1	0	0	0	0	0	0
8	audiovisual	cong	MS1_F08_C2	da	da	0	0	0	0	0	1	0
8	audiovisual	cong	MS1_F08_C3	ga	ga	0	0	1	0	0	0	0
8	audiovisual	cong	MS1_M02_C1	ba	ba	1	0	0	0	0	0	0
8	audiovisual	cong	MS1_M02_C2	da	da	0	0	0	0	0	1	0
8	audiovisual	cong	MS1_M02_C3	ga	ga	0	0	0.540214	0	0	0	0.459786
8	audiovisual	cong	MS1_M03_C1	ba	ba	1	0	0	0	0	0	0
8	audiovisual	cong	MS1_M03_C2	da	da	0	0	0	0	0	1	0
8	audiovisual	cong	MS1_M03_C3	ga	ga	0	0	1	0	0	0	0
8	audiovisual	cong	MS1_M04_C1	ba	ba	1	0	0	0	0	0	0
8	audiovisual	cong	MS1_M04_C2	da	da	0	0	0	0	0	1	0
8	audiovisual	cong	MS1_M04_C3	ga	ga	0	0	1	0	0	0	0
8	audiovisual	cong	MS1_M05_C1	ba	ba	1	0	0	0	0	0	0
8	audiovisual	cong	MS1_M05_C2	da	da	0	0	0	0	0	1	0
8	audiovisual	cong	MS1_M05_C3	ga	ga	0	0	0.658028	0	0	0	0.341972
8	audiovisual	incong	A_MS1_F01_M1	ba	ga	0.308748	0.257555	0	0	0.338644	0	0.0950529
8	audiovisual	incong	B_MS1_F06_M1	ba	ga	0.531325	0.27644	0	0	0.192235	0	0
8	audiovisual	incong	C_MS1_F07_M1	ba	ga	0	0	0	0	0.148982	0.851018	0
8	audiovisual	incong	D_MS1_F08_M1	ba	ga	0	0	0	0	0	1	0
8	audiovisual	incong	E_MS1_M02_M1	ba	ga	0	0	0	0	1	0	0
8	audiovisual	incong	F_MS1_M03_M1	ba	ga	0.837197	0	0	0	0	0.162803	0
8	audiovisual	incong	G_MS1_M04_M1	ba	ga	1	0	0	0	0	0	0
8	audiovisual	incong	H_MS1_M05_M1	ba	ga	0.217293	0.178757	0	0	0.476369	0	0.127581
8	audiovisual	incong	MS1_F01_AGVB	ga	ba	0	0	0.839967	0	0.160033	0	0
8	audiovisual	incong	MS1_F06_AGVB	ga	ba	0	0	1	0	0	0	0
8	audiovisual	incong	MS1_F07_AGVB	ga	ba	0	0	1	0	0	0	0
8	audiovisual	incong	MS1_F08_AGVB	ga	ba	0	0	1	0	0	0	0
8	audiovisual	incong	MS1_M02_AGVB	ga	ba	0	0	0.901107	0	0	0	0.0988935
8	audiovisual	incong	MS1_M03_AGVB	ga	ba	0	0	1	0	0	0	0
8	audiovisual	incong	MS1_M04_AGVB	ga	ba	0.150438	0	0.849562	0	0	0	0
8	audiovisual	incong	MS1_M05_AGVB	ga	ba	0	0	1	0	0	0	0
8	auditory-only	cong	MS1_F01_C1	ba	None	0.907255	0.0927447	0	0	0	0	0
8	auditory-only	cong	MS1_F01_C2	da	None	0	0	0	0	0	0.89982	0.10018
8	auditory-only	cong	MS1_F01_C3	ga	None	0	0	0.909986	0	0	0	0.0900137
8	auditory-only	cong	MS1_F06_C1	ba	None	1	0	0	0	0	0	0
8	auditory-only	cong	MS1_F06_C2	da	None	0	0	0	0	0	1	0
8	auditory-only	cong	MS1_F06_C3	ga	None	0	0	1	0	0	0	0
8	auditory-only	cong	MS1_F07_C1	ba	None	1	0	0	0	0	0	0
8	auditory-only	cong	MS1_F07_C2	da	None	0	0	0	0	0	1	0
8	auditory-only	cong	MS1_F07_C3	ga	None	0	0	1	0	0	0	0
8	auditory-only	cong	MS1_F08_C1	ba	None	1	0	0	0	0	0	0
8	auditory-only	cong	MS1_F08_C2	da	None	0	0	0	0	0	0.900087	0.0999127
8	auditory-only	cong	MS1_F08_C3	ga	None	0	0	1	0	0	0	0
8	auditory-only	cong	MS1_M02_C1	ba	None	0	0	0	0	0.647307	0	0.352693
8	auditory-only	cong	MS1_M02_C2	da	None	0	0	0	0	0	1	0
8	auditory-only	cong	MS1_M02_C3	ga	None	0	0	1	0	0	0	0
8	auditory-only	cong	MS1_M03_C1	ba	None	1	0	0	0	0	0	0
8	auditory-only	cong	MS1_M03_C2	da	None	0	0	0	0	0	1	0
8	auditory-only	cong	MS1_M03_C3	ga	None	0	0	1	0	0	0	0
8	auditory-only	cong	MS1_M04_C1	ba	None	1	0	0	0	0	0	0
8	auditory-only	cong	MS1_M04_C2	da	None	0	0	0	0	0	1	0
8	auditory-only	cong	MS1_M04_C3	ga	None	0	0	1	0	0	0	0
8	auditory-only	cong	MS1_M05_C1	ba	None	1	0	0	0	0	0	0
8	auditory-only	cong	MS1_M05_C2	da	None	0	0	0	0	0	1	0
8	auditory-only	cong	MS1_M05_C3	ga	None	0	0	0.646949	0	0	0	0.353051
8	auditory-only	incong	A_MS1_F01_M1	ba	None	0.907255	0.0927447	0	0	0	0	0
8	auditory-only	incong	B_MS1_F06_M1	ba	None	1	0	0	0	0	0	0
8	auditory-only	incong	C_MS1_F07_M1	ba	None	1	0	0	0	0	0	0
8	auditory-only	incong	D_MS1_F08_M1	ba	None	1	0	0	0	0	0	0
8	auditory-only	incong	E_MS1_M02_M1	ba	None	0	0	0	0	0.647307	0	0.352693
8	auditory-only	incong	F_MS1_M03_M1	ba	None	1	0	0	0	0	0	0
8	auditory-only	incong	G_MS1_M04_M1	ba	None	1	0	0	0	0	0	0
8	auditory-only	incong	H_MS1_M05_M1	ba	None	1	0	0	0	0	0	0
8	auditory-only	incong	MS1_F01_AGVB	ga	None	0	0	1	0	0	0	0
8	auditory-only	incong	MS1_F06_AGVB	ga	None	0	0	0.939728	0	0	0	0.0602719
8	auditory-only	incong	MS1_F07_AGVB	ga	None	0	0	1	0	0	0	0
8	auditory-only	incong	MS1_F08_AGVB	ga	None	0	0	1	0	0	0	0
8	auditory-only	incong	MS1_M02_AGVB	ga	None	0	0	1	0	0	0	0
8	auditory-only	incong	MS1_M03_AGVB	ga	None	0	0	1	0	0	0	0
8	auditory-only	incong	MS1_M04_AGVB	ga	None	0	0	1	0	0	0	0
8	auditory-only	incong	MS1_M05_AGVB	ga	None	0	0	0.707042	0	0	0	0.292958
8	visual-only	cong	MS1_F01_C1	None	ba	0.764494	0	0	0	0	0	0.235506
8	visual-only	cong	MS1_F01_C2	None	da	0	0	0	0	0	0.326615	0.673385
8	visual-only	cong	MS1_F01_C3	None	ga	0	0	0	0	0	0	1
8	visual-only	cong	MS1_F06_C1	None	ba	0.730586	0	0	0	0.134177	0	0.135237
8	visual-only	cong	MS1_F06_C2	None	da	0	0	0	0	0.233586	0	0.766414
8	visual-only	cong	MS1_F06_C3	None	ga	0	0	0	0	0.576081	0	0.423919
8	visual-only	cong	MS1_F07_C1	None	ba	0.250078	0	0	0	0	0	0.749922
8	visual-only	cong	MS1_F07_C2	None	da	0	0	0	0	0.490582	0	0.509418
8	visual-only	cong	MS1_F07_C3	None	ga	0	0	0	0	0.919238	0	0.0807615
8	visual-only	cong	MS1_F08_C1	None	ba	1	0	0	0	0	0	0
8	visual-only	cong	MS1_F08_C2	None	da	0	0	0	0	0.313574	0.100841	0.585585
8	visual-only	cong	MS1_F08_C3	None	ga	0	0	0	0	0.711025	0	0.288975
8	visual-only	cong	MS1_M02_C1	None	ba	0.404297	0	0	0	0	0	0.595703
8	visual-only	cong	MS1_M02_C2	None	da	0	0	0	0	0.441722	0.25729	0.300989
8	visual-only	cong	MS1_M02_C3	None	ga	0	0	0.259968	0	0.225884	0.33317	0.180979
8	visual-only	cong	MS1_M03_C1	None	ba	1	0	0	0	0	0	0
8	visual-only	cong	MS1_M03_C2	None	da	0	0	0	0	0.652003	0	0.347997
8	visual-only	cong	MS1_M03_C3	None	ga	0	0	0	0	0.7917	0	0.2083
8	visual-only	cong	MS1_M04_C1	None	ba	1	0	0	0	0	0	0
8	visual-only	cong	MS1_M04_C2	None	da	0	0	0	0	0	0	1
8	visual-only	cong	MS1_M04_C3	None	ga	0	0	0	0	0.822237	0	0.177763
8	visual-only	cong	MS1_M05_C1	None	ba	0.594415	0	0	0	0	0	0.405585
8	visual-only	cong	MS1_M05_C2	None	da	0	0	0	0	0	0	1
8	visual-only	cong	MS1_M05_C3	None	ga	0	0	0	0	0.217253	0	0.782747
8	visual-only	incong	A_MS1_F01_M1	None	ga	0	0	0	0	0	0	1
8	visual-only	incong	B_MS1_F06_M1	None	ga	0	0	0	0	0.576081	0	0.423919
8	visual-only	incong	C_MS1_F07_M1	None	ga	0	0	0	0	0.919238	0	0.0807615
8	visual-only	incong	D_MS1_F08_M1	None	ga	0	0	0	0	0.711025	0	0.288975
8	visual-only	incong	E_MS1_M02_M1	None	ga	0	0	0.259968	0	0.225884	0.33317	0.180979
8	visual-only	incong	F_MS1_M03_M1	None	ga	0	0	0	0	0.7917	0	0.2083
8	visual-only	incong	G_MS1_M04_M1	None	ga	0	0	0	0	0.822237	0	0.177763
8	visual-only	incong	H_MS1_M05_M1	None	ga	0	0	0	0	0.217253	0	0.782747
8	visual-only	incong	MS1_F01_AGVB	None	ba	1	0	0	0	0	0	0
8	visual-only	incong	MS1_F06_AGVB	None	ba	0.825885	0	0	0	0	0	0.174115
8	visual-only	incong	MS1_F07_AGVB	None	ba	0.600164	0	0	0	0	0	0.399836
8	visual-only	incong	MS1_F08_AGVB	None	ba	0.773385	0	0	0	0	0	0.226615
8	visual-only	incong	MS1_M02_AGVB	None	ba	0.70683	0	0	0	0	0	0.29317
8	visual-only	incong	MS1_M03_AGVB	None	ba	0	0	0	0	0	0	1
8	visual-only	incong	MS1_M04_AGVB	None	ba	1	0	0	0	0	0	0
8	visual-only	incong	MS1_M05_AGVB	None	ba	0.756414	0	0	0	0	0	0.243586
9	audiovisual	cong	MS1_F01_C1	ba	ba	1	0	0	0	0	0	0
9	audiovisual	cong	MS1_F01_C2	da	da	0	0	0	0	0	1	0
9	audiovisual	cong	MS1_F01_C3	ga	ga	0	0	1	0	0	0	0
9	audiovisual	cong	MS1_F06_C1	ba	ba	1	0	0	0	0	0	0
9	audiovisual	cong	MS1_F06_C2	da	da	0	0	0	0	0	1	0
9	audiovisual	cong	MS1_F06_C3	ga	ga	0	0	0.891481	0	0	0	0.108519
9	audiovisual	cong	MS1_F07_C1	ba	ba	1	0	0	0	0	0	0
9	audiovisual	cong	MS1_F07_C2	da	da	0	0	0	0	0	0.924177	0.0758232
9	audiovisual	cong	MS1_F07_C3	ga	ga	0	0	1	0	0	0	0
9	audiovisual	cong	MS1_F08_C1	ba	ba	1	0	0	0	0	0	0
9	audiovisual	cong	MS1_F08_C2	da	da	0	0	0	0	0	1	0
9	audiovisual	cong	MS1_F08_C3	ga	ga	0	0	1	0	0	0	0
9	audiovisual	cong	MS1_M02_C1	ba	ba	0.677681	0	0	0	0.1766	0	0.145719
9	audiovisual	cong	MS1_M02_C2	da	da	0	0	0	0	0	1	0
9	audiovisual	cong	MS1_M02_C3	ga	ga	0	0	0.764729	0	0	0	0.235271
9	audiovisual	cong	MS1_M03_C1	ba	ba	1	0	0	0	0	0	0
9	audiovisual	cong	MS1_M03_C2	da	da	0	0	0	0	0	1	0
9	audiovisual	cong	MS1_M03_C3	ga	ga	0	0	0.961804	0	0	0	0.0381956
9	audiovisual	cong	MS1_M04_C1	ba	ba	1	0	0	0	0	0	0
9	audiovisual	cong	MS1_M04_C2	da	da	0	0	0	0	0	1	0
9	audiovisual	cong	MS1_M04_C3	ga	ga	0	0	1	0	0	0	0
9	audiovisual	cong	MS1_M05_C1	ba	ba	1	0	0	0	0	0	0
9	audiovisual	cong	MS1_M05_C2	da	da	0	0	0	0	0	1	0
9	audiovisual	cong	MS1_M05_C3	ga	ga	0	0	0.462422	0	0	0	0.537578
9	audiovisual	incong	A_MS1_F01_M1	ba	ga	0.251284	0.748716	0	0	0	0	0
9	audiovisual	incong	B_MS1_F06_M1	ba	ga	0.917402	0.0825982	0	0	0	0	0
9	audiovisual	incong	C_MS1_F07_M1	ba	ga	0.642379	0	0	0	0.143323	0.214298	0
9	audiovisual	incong	D_MS1_F08_M1	ba	ga	0.424003	0.0989267	0	0	0.224159	0.252911	0
9	audiovisual	incong	E_MS1_M02_M1	ba	ga	0	0	0	0	1	0	0
9	audiovisual	incong	F_MS1_M03_M1	ba	ga	1	0	0	0	0	0	0
9	audiovisual	incong	G_MS1_M04_M1	ba	ga	1	0	0	0	0	0	0
9	audiovisual	incong	H_MS1_M05_M1	ba	ga	0	0	0	0	0.40308	0.498184	0.0987352
9	audiovisual	incong	MS1_F01_AGVB	ga	ba	0	0	0.821591	0	0.178409	0	0
9	audiovisual	incong	MS1_F06_AGVB	ga	ba	0	0	1	0	0	0	0
9	audiovisual	incong	MS1_F07_AGVB	ga	ba	0	0	1	0	0	0	0
9	audiovisual	incong	MS1_F08_AGVB	ga	ba	0	0	1	0	0	0	0
9	audiovisual	incong	MS1_M02_AGVB	ga	ba	0	0	0.872536	0	0	0	0.127464
9	audiovisual	incong	MS1_M03_AGVB	ga	ba	0	0	1	0	0	0	0
9	audiovisual	incong	MS1_M04_AGVB	ga	ba	0.132393	0	0.867607	0	0	0	0
9	audiovisual	incong	MS1_M05_AGVB	ga	ba	0	0	0.723369	0	0	0	0.276631
9	auditory-only	cong	MS1_F01_C1	ba	None	0.903583	0	0	0	0.0964166	0	0
9	auditory-only	cong	MS1_F01_C2	da	None	0	0	0	0	0	0.893916	0.106084
9	auditory-only	cong	MS1_F01_C3	ga	None	0	0	0.918391	0	0	0	0.081609
9	auditory-only	cong	MS1_F06_C1	ba	None	1	0	0	0	0	0	0
9	auditory-only	cong	MS1_F06_C2	da	None	0	0	0	0	0	1	0
9	auditory-only	cong	MS1_F06_C3	ga	None	0	0	0.92855	0	0	0	0.0714497
9	auditory-only	cong	MS1_F07_C1	ba	None	1	0	0	0	0	0	0
9	auditory-only	cong	MS1_F07_C2	da	None	0	0	0	0	0	1	0
9	auditory-only	cong	MS1_F07_C3	ga	None	0	0	1	0	0	0	0
9	auditory-only	cong	MS1_F08_C1	ba	None	1	0	0	0	0	0	0
9	auditory-only	cong	MS1_F08_C2	da	None	0	0	0	0	0	0.91168	0.0883201
9	auditory-only	cong	MS1_F08_C3	ga	None	0	0	1	0	0	0	0
9	auditory-only	cong	MS1_M02_C1	ba	None	0	0	0	0	0.677525	0	0.322475
9	auditory-only	cong	MS1_M02_C2	da	None	0	0	0	0	0	1	0
9	auditory-only	cong	MS1_M02_C3	ga	None	0	0	1	0	0	0	0
9	auditory-only	cong	MS1_M03_C1	ba	None	1	0	0	0	0	0	0
9	auditory-only	cong	MS1_M03_C2	da	None	0	0	0	0	0	1	0
9	auditory-only	cong	MS1_M03_C3	ga	None	0	0	1	0	0	0	0
9	auditory-only	cong	MS1_M04_C1	ba	None	1	0	0	0	0	0	0
9	auditory-only	cong	MS1_M04_C2	da	None	0	0	0	0	0	1	0
9	auditory-only	cong	MS1_M04_C3	ga	None	0	0	1	0	0	0	0
9	auditory-only	cong	MS1_M05_C1	ba	None	1	0	0	0	0	0	0
9	auditory-only	cong	MS1_M05_C2	da	None	0	0	0	0	0	1	0
9	auditory-only	cong	MS1_M05_C3	ga	None	0	0	0.820946	0	0	0	0.179054
9	auditory-only	incong	A_MS1_F01_M1	ba	None	0.903583	0	0	0	0.0964166	0	0
9	auditory-only	incong	B_MS1_F06_M1	ba	None	1	0	0	0	0	0	0
9	auditory-only	incong	C_MS1_F07_M1	ba	None	1	0	0	0	0	0	0
9	auditory-only	incong	D_MS1_F08_M1	ba	None	1	0	0	0	0	0	0
9	auditory-only	incong	E_MS1_M02_M1	ba	None	0	0	0	0	0.677525	0	0.322475
9	auditory-only	incong	F_MS1_M03_M1	ba	None	1	0	0	0	0	0	0
9	auditory-only	incong	G_MS1_M04_M1	ba	None	1	0	0	0	0	0	0
9	auditory-only	incong	H_MS1_M05_M1	ba	None	1	0	0	0	0	0	0
9	auditory-only	incong	MS1_F01_AGVB	ga	None	0	0	1	0	0	0	0
9	auditory-only	incong	MS1_F06_AGVB	ga	None	0	0	0.933399	0	0	0	0.0666009
9	auditory-only	incong	MS1_F07_AGVB	ga	None	0	0	1	0	0	0	0
9	auditory-only	incong	MS1_F08_AGVB	ga	None	0	0	1	0	0	0	0
9	auditory-only	incong	MS1_M02_AGVB	ga	None	0	0	1	0	0	0	0
9	auditory-only	incong	MS1_M03_AGVB	ga	None	0	0	1	0	0	0	0
9	auditory-only	incong	MS1_M04_AGVB	ga	None	0	0	1	0	0	0	0
9	auditory-only	incong	MS1_M05_AGVB	ga	None	0	0	0.857566	0	0	0	0.142434
9	visual-only	cong	MS1_F01_C1	None	ba	0.609138	0	0	0	0	0	0.390862
9	visual-only	cong	MS1_F01_C2	None	da	0	0	0	0	0	0.275711	0.724289
9	visual-only	cong	MS1_F01_C3	None	ga	0	0	0	0	0	0.132077	0.867923
9	visual-only	cong	MS1_F06_C1	None	ba	0.720601	0	0	0	0	0	0.279399
9	visual-only	cong	MS1_F06_C2	None	da	0	0	0	0	0.560585	0	0.439415
9	visual-only	cong	MS1_F06_C3	None	ga	0	0	0	0	0.661428	0	0.338572
9	visual-only	cong	MS1_F07_C1	None	ba	0.243582	0	0	0	0	0	0.756418
9	visual-only	cong	MS1_F07_C2	None	da	0	0	0	0	0.855277	0	0.144723
9	visual-only	cong	MS1_F07_C3	None	ga	0	0	0	0	0.91528	0	0.0847202
9	visual-only	cong	MS1_F08_C1	None	ba	1	0	0	0	0	0	0
9	visual-only	cong	MS1_F08_C2	None	da	0	0	0	0	0.237668	0	0.762332
9	visual-only	cong	MS1_F08_C3	None	ga	0	0	0	0	0.769501	0	0.230499
9	visual-only	cong	MS1_M02_C1	None	ba	0.56074	0	0	0	0	0	0.43926
9	visual-only	cong	MS1_M02_C2	None	da	0	0	0	0	0.391006	0.239007	0.369986
9	visual-only	cong	MS1_M02_C3	None	ga	0	0	0	0	0.242596	0.245877	0.511528
9	visual-only	cong	MS1_M03_C1	None	ba	1	0	0	0	0	0	0
9	visual-only	cong	MS1_M03_C2	None	da	0	0	0	0	0.772887	0	0.227113
9	visual-only	cong	MS1_M03_C3	None	ga	0	0	0	0	1	0	0
9	visual-only	cong	MS1_M04_C1	None	ba	1	0	0	0	0	0	0
9	visual-only	cong	MS1_M04_C2	None	da	0	0	0	0	0	0	1
9	visual-only	cong	MS1_M04_C3	None	ga	0	0	0	0	0.589191	0	0.410809
9	visual-only	cong	MS1_M05_C1	None	ba	0.745253	0	0	0	0	0	0.254747
9	visual-only	cong	MS1_M05_C2	None	da	0	0	0	0	0.0783949	0	0.921605
9	visual-only	cong	MS1_M05_C3	None	ga	0	0	0	0	0.461104	0	0.538896
9	visual-only	incong	A_MS1_F01_M1	None	ga	0	0	0	0	0	0.132077	0.867923
9	visual-only	incong	B_MS1_F06_M1	None	ga	0	0	0	0	0.661428	0	0.338572
9	visual-only	incong	C_MS1_F07_M1	None	ga	0	0	0	0	0.91528	0	0.0847202
9	visual-only	incong	D_MS1_F08_M1	None	ga	0	0	0	0	0.769501	0	0.230499
9	visual-only	incong	E_MS1_M02_M1	None	ga	0	0	0	0	0.242596	0.245877	0.511528
9	visual-only	incong	F_MS1_M03_M1	None	ga	0	0	0	0	1	0	0
9	visual-only	incong	G_MS1_M04_M1	None	ga	0	0	0	0	0.589191	0	0.410809
9	visual-only	incong	H_MS1_M05_M1	None	ga	0	0	0	0	0.461104	0	0.538896
9	visual-only	incong	MS1_F01_AGVB	None	ba	0.607757	0	0	0	0	0	0.392243
9	visual-only	incong	MS1_F06_AGVB	None	ba	0.479361	0	0	0	0	0	0.520639
9	visual-only	incong	MS1_F07_AGVB	None	ba	0.848417	0	0	0	0	0	0.151583
9	visual-only	incong	MS1_F08_AGVB	None	ba	0.751242	0	0	0	0	0	0.248758
9	visual-only	incong	MS1_M02_AGVB	None	ba	0.796335	0	0	0	0	0	0.203665
9	visual-only	incong	MS1_M03_AGVB	None	ba	0.222595	0	0	0	0	0	0.777405
9	visual-only	incong	MS1_M04_AGVB	None	ba	1	0	0	0	0	0	0
9	visual-only	incong	MS1_M05_AGVB	None	ba	0.716772	0	0	0	0	0	0.283228
10	audiovisual	cong	MS1_F01_C1	ba	ba	1	0	0	0	0	0	0
10	audiovisual	cong	MS1_F01_C2	da	da	0	0	0	0	0	1	0
10	audiovisual	cong	MS1_F01_C3	ga	ga	0	0	1	0	0	0	0
10	audiovisual	cong	MS1_F06_C1	ba	ba	1	0	0	0	0	0	0
10	audiovisual	cong	MS1_F06_C2	da	da	0	0	0	0	0	1	0
10	audiovisual	cong	MS1_F06_C3	ga	ga	0	0	0.868993	0	0	0	0.131007
10	audiovisual	cong	MS1_F07_C1	ba	ba	0.928348	0	0	0	0	0	0.071652
10	audiovisual	cong	MS1_F07_C2	da	da	0	0	0	0	0	1	0
10	audiovisual	cong	MS1_F07_C3	ga	ga	0	0	0.939318	0	0	0	0.0606823
10	audiovisual	cong	MS1_F08_C1	ba	ba	1	0	0	0	0	0	0
10	audiovisual	cong	MS1_F08_C2	da	da	0	0	0	0	0	1	0
10	audiovisual	cong	MS1_F08_C3	ga	ga	0	0	1	0	0	0	0
10	audiovisual	cong	MS1_M02_C1	ba	ba	0.883371	0	0	0	0	0	0.116629
10	audiovisual	cong	MS1_M02_C2	da	da	0	0	0	0	0	1	0
10	audiovisual	cong	MS1_M02_C3	ga	ga	0	0	0.477167	0	0	0	0.522833
10	audiovisual	cong	MS1_M03_C1	ba	ba	1	0	0	0	0	0	0
10	audiovisual	cong	MS1_M03_C2	da	da	0	0	0	0	0	1	0
10	audiovisual	cong	MS1_M03_C3	ga	ga	0	0	0.917188	0	0	0.0828119	0
10	audiovisual	cong	MS1_M04_C1	ba	ba	1	0	0	0	0	0	0
10	audiovisual	cong	MS1_M04_C2	da	da	0	0	0	0	0	1	0
10	audiovisual	cong	MS1_M04_C3	ga	ga	0	0	0.953651	0	0	0	0.0463492
10	audiovisual	cong	MS1_M05_C1	ba	ba	1	0	0	0	0	0	0
10	audiovisual	cong	MS1_M05_C2	da	da	0	0	0	0	0	1	0
10	audiovisual	cong	MS1_M05_C3	ga	ga	0	0	0.141835	0	0	0	0.858165
10	audiovisual	incong	A_MS1_F01_M1	ba	ga	0.161858	0	0	0	0.838142	0	0
10	audiovisual	incong	B_MS1_F06_M1	ba	ga	0.437399	0.199223	0	0	0.171535	0.191843	0
10	audiovisual	incong	C_MS1_F07_M1	ba	ga	0.267486	0	0	0	0.499496	0.233018	0
10	audiovisual	incong	D_MS1_F08_M1	ba	ga	0	0	0	0	0	1	0
10	audiovisual	incong	E_MS1_M02_M1	ba	ga	0	0	0	0	1	0	0
10	audiovisual	incong	F_MS1_M03_M1	ba	ga	0.815685	0	0	0	0	0.184315	0
10	audiovisual	incong	G_MS1_M04_M1	ba	ga	1	0	0	0	0	0	0
10	audiovisual	incong	H_MS1_M05_M1	ba	ga	0	0	0	0	0.651159	0.348841	0
10	audiovisual	incong	MS1_F01_AGVB	ga	ba	0	0	0.818652	0	0.181348	0	0
10	audiovisual	incong	MS1_F06_AGVB	ga	ba	0	0	1	0	0	0	0
10	audiovisual	incong	MS1_F07_AGVB	ga	ba	0	0	1	0	0	0	0
10	audiovisual	incong	MS1_F08_AGVB	ga	ba	0	0	1	0	0	0	0
10	audiovisual	incong	MS1_M02_AGVB	ga	ba	0	0	0.780457	0	0	0	0.219543
10	audiovisual	incong	MS1_M03_AGVB	ga	ba	0	0	1	0	0	0	0
10	audiovisual	incong	MS1_M04_AGVB	ga	ba	0.15345	0	0.84655	0	0	0	0
10	audiovisual	incong	MS1_M05_AGVB	ga	ba	0	0	0.513109	0	0	0	0.486891
10	auditory-only	cong	MS1_F01_C1	ba	None	0.905839	0.0941609	0	0	0	0	0
10	auditory-only	cong	MS1_F01_C2	da	None	0	0	0	0	0	0.882667	0.117333
10	auditory-only	cong	MS1_F01_C3	ga	None	0	0	1	0	0	0	0
10	auditory-only	cong	MS1_F06_C1	ba	None	1	0	0	0	0	0	0
10	auditory-only	cong	MS1_F06_C2	da	None	0	0	0	0	0	1	0
10	auditory-only	cong	MS1_F06_C3	ga	None	0	0	0.935611	0	0	0	0.0643888
10	auditory-only	cong	MS1_F07_C1	ba	None	0.876058	0	0	0	0.123942	0	0
10	auditory-only	cong	MS1_F07_C2	da	None	0	0	0	0	0	1	0
10	auditory-only	cong	MS1_F07_C3	ga	None	0	0	1	0	0	0	0
10	auditory-only	cong	MS1_F08_C1	ba	None	0.931157	0	0	0	0.0688428	0	0
10	auditory-only	cong	MS1_F08_C2	da	None	0	0	0	0	0	0.903315	0.0966846
10	auditory-only	cong	MS1_F08_C3	ga	None	0	0	1	0	0	0	0
10	auditory-only	cong	MS1_M02_C1	ba	None	0	0	0	0	0.65479	0	0.34521
10	auditory-only	cong	MS1_M02_C2	da	None	0	0	0	0	0.115629	0.884371	0
10	auditory-only	cong	MS1_M02_C3	ga	None	0	0	1	0	0	0	0
10	auditory-only	cong	MS1_M03_C1	ba	None	1	0	0	0	0	0	0
10	auditory-only	cong	MS1_M03_C2	da	None	0	0	0	0	0	1	0
10	auditory-only	cong	MS1_M03_C3	ga	None	0	0	1	0	0	0	0
10	auditory-only	cong	MS1_M04_C1	ba	None	1	0	0	0	0	0	0
10	auditory-only	cong	MS1_M04_C2	da	None	0	0	0	0	0	1	0
10	auditory-only	cong	MS1_M04_C3	ga	None	0	0	1	0	0	0	0
10	auditory-only	cong	MS1_M05_C1	ba	None	1	0	0	0	0	0	0
10	auditory-only	cong	MS1_M05_C2	da	None	0	0	0	0	0	1	0
10	auditory-only	cong	MS1_M05_C3	ga	None	0	0	0.637786	0	0	0	0.362214
10	auditory-only	incong	A_MS1_F01_M1	ba	None	0.905839	0.0941609	0	0	0	0	0
10	auditory-only	incong	B_MS1_F06_M1	ba	None	1	0	0	0	0	0	0
10	auditory-only	incong	C_MS1_F07_M1	ba	None	0.876058	0	0	0	0.123942	0	0
10	auditory-only	incong	D_MS1_F08_M1	ba	None	0.931157	0	0	0	0.0688428	0	0
10	auditory-only	incong	E_MS1_M02_M1	ba	None	0	0	0	0	0.65479	0	0.34521
10	auditory-only	incong	F_MS1_M03_M1	ba	None	1	0	0	0	0	0	0
10	auditory-only	incong	G_MS1_M04_M1	ba	None	1	0	0	0	0	0	0
10	auditory-only	incong	H_MS1_M05_M1	ba	None	1	0	0	0	0	0	0
10	auditory-only	incong	MS1_F01_AGVB	ga	None	0	0	1	0	0	0	0
10	auditory-only	incong	MS1_F06_AGVB	ga	None	0	0	0.946054	0	0	0	0.0539456
10	auditory-only	incong	MS1_F07_AGVB	ga	None	0	0	1	0	0	0	0
10	auditory-only	incong	MS1_F08_AGVB	ga	None	0	0	1	0	0	0	0
10	auditory-only	incong	MS1_M02_AGVB	ga	None	0	0	1	0	0	0	0
10	auditory-only	incong	MS1_M03_AGVB	ga	None	0	0	1	0	0	0	0
10	auditory-only	incong	MS1_M04_AGVB	ga	None	0	0	1	0	0	0	0
10	auditory-only	incong	MS1_M05_AGVB	ga	None	0	0	0.875539	0	0	0	0.124461
10	visual-only	cong	MS1_F01_C1	None	ba	0.581361	0	0	0	0	0	0.418639
10	visual-only	cong	MS1_F01_C2	None	da	0	0	0	0	0	0.448654	0.551346
10	visual-only	cong	MS1_F01_C3	None	ga	0	0	0	0	0.132754	0	0.867246
10	visual-only	cong	MS1_F06_C1	None	ba	0.521783	0	0	0	0.195007	0	0.28321
10	visual-only	cong	MS1_F06_C2	None	da	0	0	0	0	0.263191	0.202225	0.534584
10	visual-only	cong	MS1_F06_C3	None	ga	0	0	0	0	1	0	0
10	visual-only	cong	MS1_F07_C1	None	ba	0.357075	0	0	0	0	0	0.642925
10	visual-only	cong	MS1_F07_C2	None	da	0	0	0	0	0.408807	0	0.591193
10	visual-only	cong	MS1_F07_C3	None	ga	0	0	0	0	0.909942	0	0.0900576
10	visual-only	cong	MS1_F08_C1	None	ba	0.810131	0	0	0	0	0	0.189869
10	visual-only	cong	MS1_F08_C2	None	da	0	0	0	0	0.218419	0	0.781581
10	visual-only	cong	MS1_F08_C3	None	ga	0	0	0	0	0.847853	0	0.152147
10	visual-only	cong	MS1_M02_C1	None	ba	0.553716	0	0	0	0	0	0.446284
10	visual-only	cong	MS1_M02_C2	None	da	0	0	0	0	0.407795	0.304946	0.287259
10	visual-only	cong	MS1_M02_C3	None	ga	0	0	0	0	0.333462	0.503761	0.162777
10	visual-only	cong	MS1_M03_C1	None	ba	1	0	0	0	0	0	0
10	visual-only	cong	MS1_M03_C2	None	da	0	0	0	0	1	0	0
10	visual-only	cong	MS1_M03_C3	None	ga	0	0	0	0	1	0	0
10	visual-only	cong	MS1_M04_C1	None	ba	1	0	0	0	0	0	0
10	visual-only	cong	MS1_M04_C2	None	da	0	0	0	0	0	0	1
10	visual-only	cong	MS1_M04_C3	None	ga	0	0	0	0	0.66334	0	0.33666
10	visual-only	cong	MS1_M05_C1	None	ba	0.7194	0	0	0	0	0	0.2806
10	visual-only	cong	MS1_M05_C2	None	da	0	0	0	0	0.205297	0	0.794703
10	visual-only	cong	MS1_M05_C3	None	ga	0	0	0	0	0.462112	0	0.537888
10	visual-only	incong	A_MS1_F01_M1	None	ga	0	0	0	0	0.132754	0	0.867246
10	visual-only	incong	B_MS1_F06_M1	None	ga	0	0	0	0	1	0	0
10	visual-only	incong	C_MS1_F07_M1	None	ga	0	0	0	0	0.909942	0	0.0900576
10	visual-only	incong	D_MS1_F08_M1	None	ga	0	0	0	0	0.847853	0	0.152147
10	visual-only	incong	E_MS1_M02_M1	None	ga	0	0	0	0	0.333462	0.503761	0.162777
10	visual-only	incong	F_MS1_M03_M1	None	ga	0	0	0	0	1	0	0
10	visual-only	incong	G_MS1_M04_M1	None	ga	0	0	0	0	0.66334	0	0.33666
10	visual-only	incong	H_MS1_M05_M1	None	ga	0	0	0	0	0.462112	0	0.537888
10	visual-only	incong	MS1_F01_AGVB	None	ba	0.544162	0	0	0	0	0	0.455838
10	visual-only	incong	MS1_F06_AGVB	None	ba	0.642029	0	0	0	0.197642	0	0.160329
10	visual-only	incong	MS1_F07_AGVB	None	ba	0.80154	0	0	0	0	0	0.19846
10	visual-only	incong	MS1_F08_AGVB	None	ba	0.738495	0	0	0	0	0	0.261505
10	visual-only	incong	MS1_M02_AGVB	None	ba	0.852413	0	0	0	0	0	0.147587
10	visual-only	incong	MS1_M03_AGVB	None	ba	0	0	0	0	0	0	1
10	visual-only	incong	MS1_M04_AGVB	None	ba	1	0	0	0	0	0	0
10	visual-only	incong	MS1_M05_AGVB	None	ba	0.778128	0	0	0	0	0	0.221872
11	audiovisual	cong	MS1_F01_C1	ba	ba	1	0	0	0	0	0	0
11	audiovisual	cong	MS1_F01_C2	da	da	0	0	0	0	0	1	0
11	audiovisual	cong	MS1_F01_C3	ga	ga	0	0	1	0	0	0	0
11	audiovisual	cong	MS1_F06_C1	ba	ba	1	0	0	0	0	0	0
11	audiovisual	cong	MS1_F06_C2	da	da	0	0	0	0	0	1	0
11	audiovisual	cong	MS1_F06_C3	ga	ga	0	0	0.896102	0	0	0	0.103898
11	audiovisual	cong	MS1_F07_C1	ba	ba	0.932669	0	0	0	0	0	0.0673313
11	audiovisual	cong	MS1_F07_C2	da	da	0	0	0	0	0	1	0
11	audiovisual	cong	MS1_F07_C3	ga	ga	0	0	1	0	0	0	0
11	audiovisual	cong	MS1_F08_C1	ba	ba	1	0	0	0	0	0	0
11	audiovisual	cong	MS1_F08_C2	da	da	0	0	0	0	0	1	0
11	audiovisual	cong	MS1_F08_C3	ga	ga	0	0	1	0	0	0	0
11	audiovisual	cong	MS1_M02_C1	ba	ba	1	0	0	0	0	0	0
11	audiovisual	cong	MS1_M02_C2	da	da	0	0	0	0	0	1	0
11	audiovisual	cong	MS1_M02_C3	ga	ga	0	0	0.488396	0	0	0	0.511604
11	audiovisual	cong	MS1_M03_C1	ba	ba	1	0	0	0	0	0	0
11	audiovisual	cong	MS1_M03_C2	da	da	0	0	0	0	0	1	0
11	audiovisual	cong	MS1_M03_C3	ga	ga	0	0	0.958608	0	0	0	0.0413921
11	audiovisual	cong	MS1_M04_C1	ba	ba	1	0	0	0	0	0	0
11	audiovisual	cong	MS1_M04_C2	da	da	0	0	0	0	0	1	0
11	audiovisual	cong	MS1_M04_C3	ga	ga	0	0	0.952911	0	0	0	0.0470891
11	audiovisual	cong	MS1_M05_C1	ba	ba	1	0	0	0	0	0	0
11	audiovisual	cong	MS1_M05_C2	da	da	0	0	0	0	0	1	0
11	audiovisual	cong	MS1_M05_C3	ga	ga	0	0	0.185372	0	0	0	0.814628
11	audiovisual	incong	A_MS1_F01_M1	ba	ga	0.303283	0.372593	0	0	0.324124	0	0
11	audiovisual	incong	B_MS1_F06_M1	ba	ga	0.253584	0.129413	0	0	0.152006	0.464997	0
11	audiovisual	incong	C_MS1_F07_M1	ba	ga	0	0	0	0	0.124194	0.875806	0
11	audiovisual	incong	D_MS1_F08_M1	ba	ga	0	0	0	0	0	1	0
11	audiovisual	incong	E_MS1_M02_M1	ba	ga	0	0	0	0	1	0	0
11	audiovisual	incong	F_MS1_M03_M1	ba	ga	0.62709	0	0	0	0.123032	0.249879	0
11	audiovisual	incong	G_MS1_M04_M1	ba	ga	1	0	0	0	0	0	0
11	audiovisual	incong	H_MS1_M05_M1	ba	ga	0	0	0	0	1	0	0
11	audiovisual	incong	MS1_F01_AGVB	ga	ba	0	0	0.819188	0	0.180812	0	0
11	audiovisual	incong	MS1_F06_AGVB	ga	ba	0	0	1	0	0	0	0
11	audiovisual	incong	MS1_F07_AGVB	ga	ba	0	0	1	0	0	0	0
11	audiovisual	incong	MS1_F08_AGVB	ga	ba	0	0	1	0	0	0	0
11	audiovisual	incong	MS1_M02_AGVB	ga	ba	0	0	0.831236	0	0	0	0.168764
11	audiovisual	incong	MS1_M03_AGVB	ga	ba	0	0	0.924495	0	0.075505	0	0
11	audiovisual	incong	MS1_M04_AGVB	ga	ba	0.156484	0	0.698564	0	0	0	0.144952
11	audiovisual	incong	MS1_M05_AGVB	ga	ba	0	0	0.490591	0	0	0	0.509409
11	auditory-only	cong	MS1_F01_C1	ba	None	0.856007	0.143993	0	0	0	0	0
11	auditory-only	cong	MS1_F01_C2	da	None	0	0	0	0	0	0.903553	0.0964468
11	auditory-only	cong	MS1_F01_C3	ga	None	0	0	0.920665	0	0	0	0.0793349
11	auditory-only	cong	MS1_F06_C1	ba	None	1	0	0	0	0	0	0
11	auditory-only	cong	MS1_F06_C2	da	None	0	0	0	0	0	1	0
11	auditory-only	cong	MS1_F06_C3	ga	None	0	0	0.938267	0	0	0	0.0617331
11	auditory-only	cong	MS1_F07_C1	ba	None	1	0	0	0	0	0	0
11	auditory-only	cong	MS1_F07_C2	da	None	0	0	0	0	0	1	0
11	auditory-only	cong	MS1_F07_C3	ga	None	0	0	1	0	0	0	0
11	auditory-only	cong	MS1_F08_C1	ba	None	1	0	0	0	0	0	0
11	auditory-only	cong	MS1_F08_C2	da	None	0	0	0	0	0	0.920107	0.0798931
11	auditory-only	cong	MS1_F08_C3	ga	None	0	0	1	0	0	0	0
11	auditory-only	cong	MS1_M02_C1	ba	None	0	0	0	0	0.646316	0	0.353684
11	auditory-only	cong	MS1_M02_C2	da	None	0	0	0	0	0	1	0
11	auditory-only	cong	MS1_M02_C3	ga	None	0	0	1	0	0	0	0
11	auditory-only	cong	MS1_M03_C1	ba	None	1	0	0	0	0	0	0
11	auditory-only	cong	MS1_M03_C2	da	None	0	0	0	0	0	1	0
11	auditory-only	cong	MS1_M03_C3	ga	None	0	0	1	0	0	0	0
11	auditory-only	cong	MS1_M04_C1	ba	None	1	0	0	0	0	0	0
11	auditory-only	cong	MS1_M04_C2	da	None	0	0	0	0	0	1	0
11	auditory-only	cong	MS1_M04_C3	ga	None	0	0	1	0	0	0	0
11	auditory-only	cong	MS1_M05_C1	ba	None	1	0	0	0	0	0	0
11	auditory-only	cong	MS1_M05_C2	da	None	0	0	0	0	0	1	0
11	auditory-only	cong	MS1_M05_C3	ga	None	0	0	0.507717	0	0	0	0.492283
11	auditory-only	incong	A_MS1_F01_M1	ba	None	0.856007	0.143993	0	0	0	0	0
11	auditory-only	incong	B_MS1_F06_M1	ba	None	1	0	0	0	0	0	0
11	auditory-only	incong	C_MS1_F07_M1	ba	None	1	0	0	0	0	0	0
11	auditory-only	incong	D_MS1_F08_M1	ba	None	1	0	0	0	0	0	0
11	auditory-only	incong	E_MS1_M02_M1	ba	None	0	0	0	0	0.646316	0	0.353684
11	auditory-only	incong	F_MS1_M03_M1	ba	None	1	0	0	0	0	0	0
11	auditory-only	incong	G_MS1_M04_M1	ba	None	1	0	0	0	0	0	0
11	auditory-only	incong	H_MS1_M05_M1	ba	None	1	0	0	0	0	0	0
11	auditory-only	incong	MS1_F01_AGVB	ga	None	0	0	1	0	0	0	0
11	auditory-only	incong	MS1_F06_AGVB	ga	None	0	0	1	0	0	0	0
11	auditory-only	incong	MS1_F07_AGVB	ga	None	0	0	1	0	0	0	0
11	auditory-only	incong	MS1_F08_AGVB	ga	None	0	0	1	0	0	0	0
11	auditory-only	incong	MS1_M02_AGVB	ga	None	0	0	1	0	0	0	0
11	auditory-only	incong	MS1_M03_AGVB	ga	None	0	0	1	0	0	0	0
11	auditory-only	incong	MS1_M04_AGVB	ga	None	0	0	1	0	0	0	0
11	auditory-only	incong	MS1_M05_AGVB	ga	None	0	0	0.52686	0	0	0	0.47314
11	visual-only	cong	MS1_F01_C1	None	ba	0.600995	0	0	0	0	0	0.399005
11	visual-only	cong	MS1_F01_C2	None	da	0	0	0	0	0	0.403745	0.596255
11	visual-only	cong	MS1_F01_C3	None	ga	0	0	0	0	0	0.129879	0.870121
11	visual-only	cong	MS1_F06_C1	None	ba	0.657964	0	0	0	0	0	0.342036
11	visual-only	cong	MS1_F06_C2	None	da	0	0	0	0	0.182015	0	0.817985
11	visual-only	cong	MS1_F06_C3	None	ga	0	0	0	0	0.846478	0	0.153522
11	visual-only	cong	MS1_F07_C1	None	ba	0.300024	0	0	0	0	0	0.699976
11	visual-only	cong	MS1_F07_C2	None	da	0	0	0	0	0.464075	0.406715	0.12921
11	visual-only	cong	MS1_F07_C3	None	ga	0	0	0	0	1	0	0
11	visual-only	cong	MS1_F08_C1	None	ba	0.881399	0	0	0	0	0	0.118601
11	visual-only	cong	MS1_F08_C2	None	da	0	0	0	0	0	0	1
11	visual-only	cong	MS1_F08_C3	None	ga	0	0	0	0	0.726456	0	0.273544
11	visual-only	cong	MS1_M02_C1	None	ba	0.320067	0	0	0	0	0	0.679933
11	visual-only	cong	MS1_M02_C2	None	da	0	0	0	0	0.393074	0.230297	0.376629
11	visual-only	cong	MS1_M02_C3	None	ga	0	0	0	0	0.207915	0.322576	0.469509
11	visual-only	cong	MS1_M03_C1	None	ba	1	0	0	0	0	0	0
11	visual-only	cong	MS1_M03_C2	None	da	0	0	0	0	1	0	0
11	visual-only	cong	MS1_M03_C3	None	ga	0	0	0	0	0.760654	0	0.239346
11	visual-only	cong	MS1_M04_C1	None	ba	1	0	0	0	0	0	0
11	visual-only	cong	MS1_M04_C2	None	da	0	0	0	0	0	0	1
11	visual-only	cong	MS1_M04_C3	None	ga	0	0	0	0	0.437229	0	0.562771
11	visual-only	cong	MS1_M05_C1	None	ba	0.739833	0	0	0	0	0	0.260167
11	visual-only	cong	MS1_M05_C2	None	da	0	0	0	0	0	0.0784562	0.921544
11	visual-only	cong	MS1_M05_C3	None	ga	0	0	0	0	0.50134	0	0.49866
11	visual-only	incong	A_MS1_F01_M1	None	ga	0	0	0	0	0	0.129879	0.870121
11	visual-only	incong	B_MS1_F06_M1	None	ga	0	0	0	0	0.846478	0	0.153522
11	visual-only	incong	C_MS1_F07_M1	None	ga	0	0	0	0	1	0	0
11	visual-only	incong	D_MS1_F08_M1	None	ga	0	0	0	0	0.726456	0	0.273544
11	visual-only	incong	E_MS1_M02_M1	None	ga	0	0	0	0	0.207915	0.322576	0.469509
11	visual-only	incong	F_MS1_M03_M1	None	ga	0	0	0	0	0.760654	0	0.239346
11	visual-only	incong	G_MS1_M04_M1	None	ga	0	0	0	0	0.437229	0	0.562771
11	visual-only	incong	H_MS1_M05_M1	None	ga	0	0	0	0	0.50134	0	0.49866
11	visual-only	incong	MS1_F01_AGVB	None	ba	0.767991	0	0	0	0	0	0.232009
11	visual-only	incong	MS1_F06_AGVB	None	ba	0.559696	0	0	0	0	0	0.440304
11	visual-only	incong	MS1_F07_AGVB	None	ba	0.76092	0	0	0	0	0	0.23908
11	visual-only	incong	MS1_F08_AGVB	None	ba	0.841909	0	0	0	0	0	0.158091
11	visual-only	incong	MS1_M02_AGVB	None	ba	0.566039	0	0	0	0	0	0.433961
11	visual-only	incong	MS1_M03_AGVB	None	ba	0.172072	0	0	0	0	0	0.827928
11	visual-only	incong	MS1_M04_AGVB	None	ba	1	0	0	0	0	0	0
11	visual-only	incong	MS1_M05_AGVB	None	ba	0.710634	0	0	0	0	0	0.289366
12	audiovisual	cong	MS1_F01_C1	ba	ba	0.903414	0	0	0	0	0	0.0965863
12	audiovisual	cong	MS1_F01_C2	da	da	0	0	0	0	0	1	0
12	audiovisual	cong	MS1_F01_C3	ga	ga	0	0	1	0	0	0	0
12	audiovisual	cong	MS1_F06_C1	ba	ba	1	0	0	0	0	0	0
12	audiovisual	cong	MS1_F06_C2	da	da	0	0	0	0	0	1	0
12	audiovisual	cong	MS1_F06_C3	ga	ga	0	0	0.905355	0	0	0	0.0946445
12	audiovisual	cong	MS1_F07_C1	ba	ba	0.926788	0	0	0	0	0	0.0732122
12	audiovisual	cong	MS1_F07_C2	da	da	0	0	0	0	0	1	0
12	audiovisual	cong	MS1_F07_C3	ga	ga	0	0	1	0	0	0	0
12	audiovisual	cong	MS1_F08_C1	ba	ba	1	0	0	0	0	0	0
12	audiovisual	cong	MS1_F08_C2	da	da	0	0	0	0	0	1	0
12	audiovisual	cong	MS1_F08_C3	ga	ga	0	0	0.940235	0	0	0	0.0597653
12	audiovisual	cong	MS1_M02_C1	ba	ba	1	0	0	0	0	0	0
12	audiovisual	cong	MS1_M02_C2	da	da	0	0	0	0	0	1	0
12	audiovisual	cong	MS1_M02_C3	ga	ga	0	0	0.687621	0	0	0	0.312379
12	audiovisual	cong	MS1_M03_C1	ba	ba	1	0	0	0	0	0	0
12	audiovisual	cong	MS1_M03_C2	da	da	0	0	0	0	0	1	0
12	audiovisual	cong	MS1_M03_C3	ga	ga	0	0	1	0	0	0	0
12	audiovisual	cong	MS1_M04_C1	ba	ba	1	0	0	0	0	0	0
12	audiovisual	cong	MS1_M04_C2	da	da	0	0	0	0	0	1	0
12	audiovisual	cong	MS1_M04_C3	ga	ga	0	0	0.956764	0	0	0	0.0432361
12	audiovisual	cong	MS1_M05_C1	ba	ba	1	0	0	0	0	0	0
12	audiovisual	cong	MS1_M05_C2	da	da	0	0	0	0	0	1	0
12	audiovisual	cong	MS1_M05_C3	ga	ga	0	0	0.302859	0	0	0	0.697141
12	audiovisual	incong	A_MS1_F01_M1	ba	ga	0.272659	0.727341	0	0	0	0	0
12	audiovisual	incong	B_MS1_F06_M1	ba	ga	0.66867	0.180507	0	0	0.150823	0	0
12	audiovisual	incong	C_MS1_F07_M1	ba	ga	0.555498	0	0	0	0.157866	0.286636	0
12	audiovisual	incong	D_MS1_F08_M1	ba	ga	0	0	0	0	0.122969	0.877031	0
12	audiovisual	incong	E_MS1_M02_M1	ba	ga	0	0	0	0	1	0	0
12	audiovisual	incong	F_MS1_M03_M1	ba	ga	0.737657	0	0	0	0	0.262343	0
12	audiovisual	incong	G_MS1_M04_M1	ba	ga	1	0	0	0	0	0	0
12	audiovisual	incong	H_MS1_M05_M1	ba	ga	0	0	0	0	0.505368	0.494632	0
12	audiovisual	incong	MS1_F01_AGVB	ga	ba	0	0	1	0	0	0	0
12	audiovisual	incong	MS1_F06_AGVB	ga	ba	0	0	1	0	0	0	0
12	audiovisual	incong	MS1_F07_AGVB	ga	ba	0	0	1	0	0	0	0
12	audiovisual	incong	MS1_F08_AGVB	ga	ba	0	0	1	0	0	0	0
12	audiovisual	incong	MS1_M02_AGVB	ga	ba	0	0	0.874621	0	0	0	0.125379
12	audiovisual	incong	MS1_M03_AGVB	ga	ba	0	0	1	0	0	0	0
12	audiovisual	incong	MS1_M04_AGVB	ga	ba	0.154662	0	0.845338	0	0	0	0
12	audiovisual	incong	MS1_M05_AGVB	ga	ba	0	0	0.500297	0	0	0	0.499703
12	auditory-only	cong	MS1_F01_C1	ba	None	0.936509	0.063491	0	0	0	0	0
12	auditory-only	cong	MS1_F01_C2	da	None	0	0	0	0	0	0.909314	0.0906862
12	auditory-only	cong	MS1_F01_C3	ga	None	0	0	1	0	0	0	0
12	auditory-only	cong	MS1_F06_C1	ba	None	1	0	0	0	0	0	0
12	auditory-only	cong	MS1_F06_C2	da	None	0	0	0	0	0	1	0
12	auditory-only	cong	MS1_F06_C3	ga	None	0	0	1	0	0	0	0
12	auditory-only	cong	MS1_F07_C1	ba	None	1	0	0	0	0	0	0
12	auditory-only	cong	MS1_F07_C2	da	None	0	0	0	0	0	1	0
12	auditory-only	cong	MS1_F07_C3	ga	None	0	0	1	0	0	0	0
12	auditory-only	cong	MS1_F08_C1	ba	None	1	0	0	0	0	0	0
12	auditory-only	cong	MS1_F08_C2	da	None	0	0	0	0	0	0.911142	0.0888581
12	auditory-only	cong	MS1_F08_C3	ga	None	0	0	1	0	0	0	0
12	auditory-only	cong	MS1_M02_C1	ba	None	0	0	0	0	0.622326	0	0.377674
12	auditory-only	cong	MS1_M02_C2	da	None	0	0	0	0	0	1	0
12	auditory-only	cong	MS1_M02_C3	ga	None	0	0	1	0	0	0	0
12	auditory-only	cong	MS1_M03_C1	ba	None	1	0	0	0	0	0	0
12	auditory-only	cong	MS1_M03_C2	da	None	0	0	0	0	0	1	0
12	auditory-only	cong	MS1_M03_C3	ga	None	0	0	1	0	0	0	0
12	auditory-only	cong	MS1_M04_C1	ba	None	1	0	0	0	0	0	0
12	auditory-only	cong	MS1_M04_C2	da	None	0	0	0	0	0	1	0
12	auditory-only	cong	MS1_M04_C3	ga	None	0	0	1	0	0	0	0
12	auditory-only	cong	MS1_M05_C1	ba	None	1	0	0	0	0	0	0
12	auditory-only	cong	MS1_M05_C2	da	None	0	0	0	0	0	1	0
12	auditory-only	cong	MS1_M05_C3	ga	None	0	0	0.876923	0	0	0	0.123077
12	auditory-only	incong	A_MS1_F01_M1	ba	None	0.936509	0.063491	0	0	0	0	0
12	auditory-only	incong	B_MS1_F06_M1	ba	None	1	0	0	0	0	0	0
12	auditory-only	incong	C_MS1_F07_M1	ba	None	1	0	0	0	0	0	0
12	auditory-only	incong	D_MS1_F08_M1	ba	None	1	0	0	0	0	0	0
12	auditory-only	incong	E_MS1_M02_M1	ba	None	0	0	0	0	0.622326	0	0.377674
12	auditory-only	incong	F_MS1_M03_M1	ba	None	1	0	0	0	0	0	0
12	auditory-only	incong	G_MS1_M04_M1	ba	None	1	0	0	0	0	0	0
12	auditory-only	incong	H_MS1_M05_M1	ba	None	1	0	0	0	0	0	0
12	auditory-only	incong	MS1_F01_AGVB	ga	None	0	0	1	0	0	0	0
12	auditory-only	incong	MS1_F06_AGVB	ga	None	0	0	1	0	0	0	0
12	auditory-only	incong	MS1_F07_AGVB	ga	None	0	0	1	0	0	0	0
12	auditory-only	incong	MS1_F08_AGVB	ga	None	0	0	1	0	0	0	0
12	auditory-only	incong	MS1_M02_AGVB	ga	None	0	0	1	0	0	0	0
12	auditory-only	incong	MS1_M03_AGVB	ga	None	0	0	1	0	0	0	0
12	auditory-only	incong	MS1_M04_AGVB	ga	None	0	0	1	0	0	0	0
12	auditory-only	incong	MS1_M05_AGVB	ga	None	0	0	0.889713	0	0	0	0.110287
12	visual-only	cong	MS1_F01_C1	None	ba	0.660056	0	0	0	0	0	0.339944
12	visual-only	cong	MS1_F01_C2	None	da	0	0	0	0	0	0.273309	0.726691
12	visual-only	cong	MS1_F01_C3	None	ga	0	0	0	0	0.113009	0	0.886991
12	visual-only	cong	MS1_F06_C1	None	ba	0.657457	0	0	0	0	0	0.342543
12	visual-only	cong	MS1_F06_C2	None	da	0	0	0	0	0.553837	0	0.446163
12	visual-only	cong	MS1_F06_C3	None	ga	0	0	0	0	0.705567	0	0.294433
12	visual-only	cong	MS1_F07_C1	None	ba	0.290502	0	0	0	0	0	0.709498
12	visual-only	cong	MS1_F07_C2	None	da	0	0	0	0	0.364692	0.635308	0
12	visual-only	cong	MS1_F07_C3	None	ga	0	0	0	0	1	0	0
12	visual-only	cong	MS1_F08_C1	None	ba	0.717482	0	0	0	0	0	0.282518
12	visual-only	cong	MS1_F08_C2	None	da	0	0	0	0	0	0	1
12	visual-only	cong	MS1_F08_C3	None	ga	0	0	0	0	0.79114	0	0.20886
12	visual-only	cong	MS1_M02_C1	None	ba	0.324262	0	0	0	0	0	0.675738
12	visual-only	cong	MS1_M02_C2	None	da	0	0	0	0	0.389239	0.220626	0.390135
12	visual-only	cong	MS1_M02_C3	None	ga	0	0	0	0	0.466822	0.105586	0.427592
12	visual-only	cong	MS1_M03_C1	None	ba	1	0	0	0	0	0	0
12	visual-only	cong	MS1_M03_C2	None	da	0	0	0	0	0.777054	0	0.222946
12	visual-only	cong	MS1_M03_C3	None	ga	0	0	0	0	0.796625	0	0.203375
12	visual-only	cong	MS1_M04_C1	None	ba	1	0	0	0	0	0	0
12	visual-only	cong	MS1_M04_C2	None	da	0	0	0	0	0	0	1
12	visual-only	cong	MS1_M04_C3	None	ga	0	0	0	0	0.619802	0	0.380198
12	visual-only	cong	MS1_M05_C1	None	ba	0.592304	0	0	0	0	0	0.407696
12	visual-only	cong	MS1_M05_C2	None	da	0	0	0	0	0.274839	0	0.725161
12	visual-only	cong	MS1_M05_C3	None	ga	0	0	0	0	0.503016	0	0.496984
12	visual-only	incong	A_MS1_F01_M1	None	ga	0	0	0	0	0.113009	0	0.886991
12	visual-only	incong	B_MS1_F06_M1	None	ga	0	0	0	0	0.705567	0	0.294433
12	visual-only	incong	C_MS1_F07_M1	None	ga	0	0	0	0	1	0	0
12	visual-only	incong	D_MS1_F08_M1	None	ga	0	0	0	0	0.79114	0	0.20886
12	visual-only	incong	E_MS1_M02_M1	None	ga	0	0	0	0	0.466822	0.105586	0.427592
12	visual-only	incong	F_MS1_M03_M1	None	ga	0	0	0	0	0.796625	0	0.203375
12	visual-only	incong	G_MS1_M04_M1	None	ga	0	0	0	0	0.619802	0	0.380198
12	visual-only	incong	H_MS1_M05_M1	None	ga	0	0	0	0	0.503016	0	0.496984
12	visual-only	incong	MS1_F01_AGVB	None	ba	0.572394	0	0	0	0	0	0.427606
12	visual-only	incong	MS1_F06_AGVB	None	ba	0.393716	0	0	0	0	0	0.606284
12	visual-only	incong	MS1_F07_AGVB	None	ba	0.361318	0	0	0	0	0	0.638682
12	visual-only	incong	MS1_F08_AGVB	None	ba	0.495433	0	0	0	0	0	0.504567
12	visual-only	incong	MS1_M02_AGVB	None	ba	0.361746	0	0	0	0	0	0.638254
12	visual-only	incong	MS1_M03_AGVB	None	ba	0	0	0	0	0	0	1
12	visual-only	incong	MS1_M04_AGVB	None	ba	1	0	0	0	0	0	0
12	visual-only	incong	MS1_M05_AGVB	None	ba	0.665995	0	0	0	0	0	0.334005
13	audiovisual	cong	MS1_F01_C1	ba	ba	1	0	0	0	0	0	0
13	audiovisual	cong	MS1_F01_C2	da	da	0	0	0	0	0	1	0
13	audiovisual	cong	MS1_F01_C3	ga	ga	0	0	1	0	0	0	0
13	audiovisual	cong	MS1_F06_C1	ba	ba	1	0	0	0	0	0	0
13	audiovisual	cong	MS1_F06_C2	da	da	0	0	0	0	0	1	0
13	audiovisual	cong	MS1_F06_C3	ga	ga	0	0	0.890241	0	0	0	0.109759
13	audiovisual	cong	MS1_F07_C1	ba	ba	0.943671	0	0	0	0	0	0.0563287
13	audiovisual	cong	MS1_F07_C2	da	da	0	0	0	0	0	1	0
13	audiovisual	cong	MS1_F07_C3	ga	ga	0	0	1	0	0	0	0
13	audiovisual	cong	MS1_F08_C1	ba	ba	1	0	0	0	0	0	0
13	audiovisual	cong	MS1_F08_C2	da	da	0	0	0	0	0	1	0
13	audiovisual	cong	MS1_F08_C3	ga	ga	0	0	0.937361	0	0	0	0.0626385
13	audiovisual	cong	MS1_M02_C1	ba	ba	1	0	0	0	0	0	0
13	audiovisual	cong	MS1_M02_C2	da	da	0	0	0	0	0	1	0
13	audiovisual	cong	MS1_M02_C3	ga	ga	0	0	0.726952	0	0	0	0.273048
13	audiovisual	cong	MS1_M03_C1	ba	ba	1	0	0	0	0	0	0
13	audiovisual	cong	MS1_M03_C2	da	da	0	0	0	0	0	1	0
13	audiovisual	cong	MS1_M03_C3	ga	ga	0	0	0.910437	0	0	0.0895631	0
13	audiovisual	cong	MS1_M04_C1	ba	ba	1	0	0	0	0	0	0
13	audiovisual	cong	MS1_M04_C2	da	da	0	0	0	0	0	1	0
13	audiovisual	cong	MS1_M04_C3	ga	ga	0	0	0.957649	0	0	0	0.0423512
13	audiovisual	cong	MS1_M05_C1	ba	ba	1	0	0	0	0	0	0
13	audiovisual	cong	MS1_M05_C2	da	da	0	0	0	0	0	1	0
13	audiovisual	cong	MS1_M05_C3	ga	ga	0	0	0.62314	0	0	0	0.37686
13	audiovisual	incong	A_MS1_F01_M1	ba	ga	0.27434	0.390993	0	0	0.160971	0	0.173696
13	audiovisual	incong	B_MS1_F06_M1	ba	ga	0.864797	0	0	0	0.135203	0	0
13	audiovisual	incong	C_MS1_F07_M1	ba	ga	0.13567	0	0	0	0	0.86433	0
13	audiovisual	incong	D_MS1_F08_M1	ba	ga	0	0	0	0	0	1	0
13	audiovisual	incong	E_MS1_M02_M1	ba	ga	0	0	0	0	1	0	0
13	audiovisual	incong	F_MS1_M03_M1	ba	ga	1	0	0	0	0	0	0
13	audiovisual	incong	G_MS1_M04_M1	ba	ga	1	0	0	0	0	0	0
13	audiovisual	incong	H_MS1_M05_M1	ba	ga	0	0	0	0	0.360482	0.639518	0
13	audiovisual	incong	MS1_F01_AGVB	ga	ba	0	0	1	0	0	0	0
13	audiovisual	incong	MS1_F06_AGVB	ga	ba	0	0	1	0	0	0	0
13	audiovisual	incong	MS1_F07_AGVB	ga	ba	0	0	1	0	0	0	0
13	audiovisual	incong	MS1_F08_AGVB	ga	ba	0	0	1	0	0	0	0
13	audiovisual	incong	MS1_M02_AGVB	ga	ba	0	0	0.831142	0	0	0	0.168858
13	audiovisual	incong	MS1_M03_AGVB	ga	ba	0.138661	0	0.861339	0	0	0	0
13	audiovisual	incong	MS1_M04_AGVB	ga	ba	0.166145	0	0.833855	0	0	0	0
13	audiovisual	incong	MS1_M05_AGVB	ga	ba	0	0	0.90362	0	0	0	0.0963802
13	auditory-only	cong	MS1_F01_C1	ba	None	0.901074	0.0989263	0	0	0	0	0
13	auditory-only	cong	MS1_F01_C2	da	None	0	0	0	0	0	0.908363	0.0916366
13	auditory-only	cong	MS1_F01_C3	ga	None	0	0	0.916701	0	0	0	0.0832987
13	auditory-only	cong	MS1_F06_C1	ba	None	1	0	0	0	0	0	0
13	auditory-only	cong	MS1_F06_C2	da	None	0	0	0	0	0	1	0
13	auditory-only	cong	MS1_F06_C3	ga	None	0	0	0.938032	0	0	0	0.0619677
13	auditory-only	cong	MS1_F07_C1	ba	None	1	0	0	0	0	0	0
13	auditory-only	cong	MS1_F07_C2	da	None	0	0	0	0	0	1	0
13	auditory-only	cong	MS1_F07_C3	ga	None	0	0	1	0	0	0	0
13	auditory-only	cong	MS1_F08_C1	ba	None	1	0	0	0	0	0	0
13	auditory-only	cong	MS1_F08_C2	da	None	0	0	0	0	0	1	0
13	auditory-only	cong	MS1_F08_C3	ga	None	0	0	1	0	0	0	0
13	auditory-only	cong	MS1_M02_C1	ba	None	0	0	0	0	0.698084	0	0.301916
13	auditory-only	cong	MS1_M02_C2	da	None	0	0	0	0	0	1	0
13	auditory-only	cong	MS1_M02_C3	ga	None	0	0	1	0	0	0	0
13	auditory-only	cong	MS1_M03_C1	ba	None	1	0	0	0	0	0	0
13	auditory-only	cong	MS1_M03_C2	da	None	0	0	0	0	0	1	0
13	auditory-only	cong	MS1_M03_C3	ga	None	0	0	1	0	0	0	0
13	auditory-only	cong	MS1_M04_C1	ba	None	1	0	0	0	0	0	0
13	auditory-only	cong	MS1_M04_C2	da	None	0	0	0	0	0	1	0
13	auditory-only	cong	MS1_M04_C3	ga	None	0	0	1	0	0	0	0
13	auditory-only	cong	MS1_M05_C1	ba	None	1	0	0	0	0	0	0
13	auditory-only	cong	MS1_M05_C2	da	None	0	0	0	0	0	1	0
13	auditory-only	cong	MS1_M05_C3	ga	None	0	0	0.868072	0	0	0	0.131928
13	auditory-only	incong	A_MS1_F01_M1	ba	None	0.901074	0.0989263	0	0	0	0	0
13	auditory-only	incong	B_MS1_F06_M1	ba	None	1	0	0	0	0	0	0
13	auditory-only	incong	C_MS1_F07_M1	ba	None	1	0	0	0	0	0	0
13	auditory-only	incong	D_MS1_F08_M1	ba	None	1	0	0	0	0	0	0
13	auditory-only	incong	E_MS1_M02_M1	ba	None	0	0	0	0	0.698084	0	0.301916
13	auditory-only	incong	F_MS1_M03_M1	ba	None	1	0	0	0	0	0	0
13	auditory-only	incong	G_MS1_M04_M1	ba	None	1	0	0	0	0	0	0
13	auditory-only	incong	H_MS1_M05_M1	ba	None	1	0	0	0	0	0	0
13	auditory-only	incong	MS1_F01_AGVB	ga	None	0	0	1	0	0	0	0
13	auditory-only	incong	MS1_F06_AGVB	ga	None	0	0	1	0	0	0	0
13	auditory-only	incong	MS1_F07_AGVB	ga	None	0	0	1	0	0	0	0
13	auditory-only	incong	MS1_F08_AGVB	ga	None	0	0	1	0	0	0	0
13	auditory-only	incong	MS1_M02_AGVB	ga	None	0	0	0.883556	0	0	0	0.116444
13	auditory-only	incong	MS1_M03_AGVB	ga	None	0	0	1	0	0	0	0
13	auditory-only	incong	MS1_M04_AGVB	ga	None	0	0	1	0	0	0	0
13	auditory-only	incong	MS1_M05_AGVB	ga	None	0	0	0.883629	0	0	0	0.116371
13	visual-only	cong	MS1_F01_C1	None	ba	0.772792	0	0	0	0	0	0.227208
13	visual-only	cong	MS1_F01_C2	None	da	0	0	0	0	0	0.277265	0.722735
13	visual-only	cong	MS1_F01_C3	None	ga	0	0	0	0	0	0	1
13	visual-only	cong	MS1_F06_C1	None	ba	0.521431	0	0	0	0	0	0.478569
13	visual-only	cong	MS1_F06_C2	None	da	0	0	0	0	0	0.345665	0.654335
13	visual-only	cong	MS1_F06_C3	None	ga	0	0	0	0	0.791166	0	0.208834
13	visual-only	cong	MS1_F07_C1	None	ba	0.264521	0	0	0	0	0	0.735479
13	visual-only	cong	MS1_F07_C2	None	da	0	0	0	0	0.341421	0.658579	0
13	visual-only	cong	MS1_F07_C3	None	ga	0	0	0	0	1	0	0
13	visual-only	cong	MS1_F08_C1	None	ba	1	0	0	0	0	0	0
13	visual-only	cong	MS1_F08_C2	None	da	0	0	0	0	0	0.328656	0.671344
13	visual-only	cong	MS1_F08_C3	None	ga	0	0	0	0	0.658387	0	0.341613
13	visual-only	cong	MS1_M02_C1	None	ba	0.270381	0	0	0	0	0	0.729619
13	visual-only	cong	MS1_M02_C2	None	da	0	0	0	0	0.585269	0.228705	0.186026
13	visual-only	cong	MS1_M02_C3	None	ga	0	0	0	0	0	0.470798	0.529202
13	visual-only	cong	MS1_M03_C1	None	ba	1	0	0	0	0	0	0
13	visual-only	cong	MS1_M03_C2	None	da	0	0	0	0	0.771379	0.228621	0
13	visual-only	cong	MS1_M03_C3	None	ga	0	0	0	0	0.791623	0	0.208377
13	visual-only	cong	MS1_M04_C1	None	ba	1	0	0	0	0	0	0
13	visual-only	cong	MS1_M04_C2	None	da	0	0	0	0	0	0	1
13	visual-only	cong	MS1_M04_C3	None	ga	0	0	0	0	0.471431	0	0.528569
13	visual-only	cong	MS1_M05_C1	None	ba	0.882414	0	0	0	0	0	0.117586
13	visual-only	cong	MS1_M05_C2	None	da	0	0	0	0	0.277724	0	0.722276
13	visual-only	cong	MS1_M05_C3	None	ga	0	0	0	0	0.233584	0.298271	0.468146
13	visual-only	incong	A_MS1_F01_M1	None	ga	0	0	0	0	0	0	1
13	visual-only	incong	B_MS1_F06_M1	None	ga	0	0	0	0	0.791166	0	0.208834
13	visual-only	incong	C_MS1_F07_M1	None	ga	0	0	0	0	1	0	0
13	visual-only	incong	D_MS1_F08_M1	None	ga	0	0	0	0	0.658387	0	0.341613
13	visual-only	incong	E_MS1_M02_M1	None	ga	0	0	0	0	0	0.470798	0.529202
13	visual-only	incong	F_MS1_M03_M1	None	ga	0	0	0	0	0.791623	0	0.208377
13	visual-only	incong	G_MS1_M04_M1	None	ga	0	0	0	0	0.471431	0	0.528569
13	visual-only	incong	H_MS1_M05_M1	None	ga	0	0	0	0	0.233584	0.298271	0.468146
13	visual-only	incong	MS1_F01_AGVB	None	ba	0.790564	0	0	0	0	0	0.209436
13	visual-only	incong	MS1_F06_AGVB	None	ba	0.806088	0	0	0	0	0	0.193912
13	visual-only	incong	MS1_F07_AGVB	None	ba	0.759113	0	0	0	0	0	0.240887
13	visual-only	incong	MS1_F08_AGVB	None	ba	0.870171	0	0	0	0	0	0.129829
13	visual-only	incong	MS1_M02_AGVB	None	ba	0.339508	0	0	0	0	0	0.660492
13	visual-only	incong	MS1_M03_AGVB	None	ba	0.207007	0	0	0	0	0	0.792993
13	visual-only	incong	MS1_M04_AGVB	None	ba	1	0	0	0	0	0	0
13	visual-only	incong	MS1_M05_AGVB	None	ba	0.926802	0	0	0	0	0	0.073198
14	audiovisual	cong	MS1_F01_C1	ba	ba	1	0	0	0	0	0	0
14	audiovisual	cong	MS1_F01_C2	da	da	0	0	0	0	0	1	0
14	audiovisual	cong	MS1_F01_C3	ga	ga	0	0	1	0	0	0	0
14	audiovisual	cong	MS1_F06_C1	ba	ba	1	0	0	0	0	0	0
14	audiovisual	cong	MS1_F06_C2	da	da	0	0	0	0	0	1	0
14	audiovisual	cong	MS1_F06_C3	ga	ga	0	0	0.884201	0	0	0	0.115799
14	audiovisual	cong	MS1_F07_C1	ba	ba	0.937039	0	0	0	0	0	0.0629611
14	audiovisual	cong	MS1_F07_C2	da	da	0	0	0	0	0	1	0
14	audiovisual	cong	MS1_F07_C3	ga	ga	0	0	1	0	0	0	0
14	audiovisual	cong	MS1_F08_C1	ba	ba	1	0	0	0	0	0	0
14	audiovisual	cong	MS1_F08_C2	da	da	0	0	0	0	0	1	0
14	audiovisual	cong	MS1_F08_C3	ga	ga	0	0	1	0	0	0	0
14	audiovisual	cong	MS1_M02_C1	ba	ba	1	0	0	0	0	0	0
14	audiovisual	cong	MS1_M02_C2	da	da	0	0	0	0	0	1	0
14	audiovisual	cong	MS1_M02_C3	ga	ga	0	0	0.500706	0	0	0	0.499294
14	audiovisual	cong	MS1_M03_C1	ba	ba	1	0	0	0	0	0	0
14	audiovisual	cong	MS1_M03_C2	da	da	0	0	0	0	0	1	0
14	audiovisual	cong	MS1_M03_C3	ga	ga	0	0	0.954226	0	0	0	0.0457742
14	audiovisual	cong	MS1_M04_C1	ba	ba	1	0	0	0	0	0	0
14	audiovisual	cong	MS1_M04_C2	da	da	0	0	0	0	0	1	0
14	audiovisual	cong	MS1_M04_C3	ga	ga	0	0	0.950605	0	0	0	0.049395
14	audiovisual	cong	MS1_M05_C1	ba	ba	1	0	0	0	0	0	0
14	audiovisual	cong	MS1_M05_C2	da	da	0	0	0	0	0	1	0
14	audiovisual	cong	MS1_M05_C3	ga	ga	0	0	0.31402	0	0	0	0.68598
14	audiovisual	incong	A_MS1_F01_M1	ba	ga	0.260608	0	0	0	0.650082	0	0.0893093
14	audiovisual	incong	B_MS1_F06_M1	ba	ga	0.717811	0.128669	0	0	0.15352	0	0
14	audiovisual	incong	C_MS1_F07_M1	ba	ga	0.602093	0	0	0	0.397907	0	0
14	audiovisual	incong	D_MS1_F08_M1	ba	ga	0	0	0	0	0.159874	0.840126	0
14	audiovisual	incong	E_MS1_M02_M1	ba	ga	0	0	0	0	0.68875	0	0.31125
14	audiovisual	incong	F_MS1_M03_M1	ba	ga	0.600772	0	0.111227	0	0	0.288	0
14	audiovisual	incong	G_MS1_M04_M1	ba	ga	1	0	0	0	0	0	0
14	audiovisual	incong	H_MS1_M05_M1	ba	ga	0	0	0	0	1	0	0
14	audiovisual	incong	MS1_F01_AGVB	ga	ba	0	0	0.837117	0	0.162883	0	0
14	audiovisual	incong	MS1_F06_AGVB	ga	ba	0	0	1	0	0	0	0
14	audiovisual	incong	MS1_F07_AGVB	ga	ba	0	0	1	0	0	0	0
14	audiovisual	incong	MS1_F08_AGVB	ga	ba	0	0	1	0	0	0	0
14	audiovisual	incong	MS1_M02_AGVB	ga	ba	0	0	0.81381	0	0	0	0.18619
14	audiovisual	incong	MS1_M03_AGVB	ga	ba	0	0	1	0	0	0	0
14	audiovisual	incong	MS1_M04_AGVB	ga	ba	0.143021	0	0.794573	0	0.0624057	0	0
14	audiovisual	incong	MS1_M05_AGVB	ga	ba	0	0	0.546437	0	0	0	0.453563
14	auditory-only	cong	MS1_F01_C1	ba	None	0.931408	0.068592	0	0	0	0	0
14	auditory-only	cong	MS1_F01_C2	da	None	0	0	0	0	0	0.902322	0.0976778
14	auditory-only	cong	MS1_F01_C3	ga	None	0	0	0.914447	0	0	0	0.085553
14	auditory-only	cong	MS1_F06_C1	ba	None	1	0	0	0	0	0	0
14	auditory-only	cong	MS1_F06_C2	da	None	0	0	0	0	0	1	0
14	auditory-only	cong	MS1_F06_C3	ga	None	0	0	0.936703	0	0	0	0.0632967
14	auditory-only	cong	MS1_F07_C1	ba	None	0.894807	0	0	0	0.105193	0	0
14	auditory-only	cong	MS1_F07_C2	da	None	0	0	0	0	0	1	0
14	auditory-only	cong	MS1_F07_C3	ga	None	0	0	1	0	0	0	0
14	auditory-only	cong	MS1_F08_C1	ba	None	1	0	0	0	0	0	0
14	auditory-only	cong	MS1_F08_C2	da	None	0	0	0	0	0	0.916161	0.0838394
14	auditory-only	cong	MS1_F08_C3	ga	None	0	0	1	0	0	0	0
14	auditory-only	cong	MS1_M02_C1	ba	None	0	0	0	0	0.613054	0	0.386946
14	auditory-only	cong	MS1_M02_C2	da	None	0	0	0	0	0.0858995	0.9141	0
14	auditory-only	cong	MS1_M02_C3	ga	None	0	0	1	0	0	0	0
14	auditory-only	cong	MS1_M03_C1	ba	None	1	0	0	0	0	0	0
14	auditory-only	cong	MS1_M03_C2	da	None	0	0	0	0	0	1	0
14	auditory-only	cong	MS1_M03_C3	ga	None	0	0	1	0	0	0	0
14	auditory-only	cong	MS1_M04_C1	ba	None	1	0	0	0	0	0	0
14	auditory-only	cong	MS1_M04_C2	da	None	0	0	0	0	0	1	0
14	auditory-only	cong	MS1_M04_C3	ga	None	0	0	1	0	0	0	0
14	auditory-only	cong	MS1_M05_C1	ba	None	1	0	0	0	0	0	0
14	auditory-only	cong	MS1_M05_C2	da	None	0	0	0	0	0	1	0
14	auditory-only	cong	MS1_M05_C3	ga	None	0	0	0.544457	0	0	0	0.455543
14	auditory-only	incong	A_MS1_F01_M1	ba	None	0.931408	0.068592	0	0	0	0	0
14	auditory-only	incong	B_MS1_F06_M1	ba	None	1	0	0	0	0	0	0
14	auditory-only	incong	C_MS1_F07_M1	ba	None	0.894807	0	0	0	0.105193	0	0
14	auditory-only	incong	D_MS1_F08_M1	ba	None	1	0	0	0	0	0	0
14	auditory-only	incong	E_MS1_M02_M1	ba	None	0	0	0	0	0.613054	0	0.386946
14	auditory-only	incong	F_MS1_M03_M1	ba	None	1	0	0	0	0	0	0
14	auditory-only	incong	G_MS1_M04_M1	ba	None	1	0	0	0	0	0	0
14	auditory-only	incong	H_MS1_M05_M1	ba	None	1	0	0	0	0	0	0
14	auditory-only	incong	MS1_F01_AGVB	ga	None	0	0	1	0	0	0	0
14	auditory-only	incong	MS1_F06_AGVB	ga	None	0	0	1	0	0	0	0
14	auditory-only	incong	MS1_F07_AGVB	ga	None	0	0	1	0	0	0	0
14	auditory-only	incong	MS1_F08_AGVB	ga	None	0	0	1	0	0	0	0
14	auditory-only	incong	MS1_M02_AGVB	ga	None	0	0	1	0	0	0	0
14	auditory-only	incong	MS1_M03_AGVB	ga	None	0	0	1	0	0	0	0
14	auditory-only	incong	MS1_M04_AGVB	ga	None	0	0	1	0	0	0	0
14	auditory-only	incong	MS1_M05_AGVB	ga	None	0	0	0.552379	0	0	0	0.447621
14	visual-only	cong	MS1_F01_C1	None	ba	0.553491	0	0	0	0	0	0.446509
14	visual-only	cong	MS1_F01_C2	None	da	0	0	0	0	0	0.395602	0.604398
14	visual-only	cong	MS1_F01_C3	None	ga	0	0	0	0	0.113179	0	0.886821
14	visual-only	cong	MS1_F06_C1	None	ba	0.444353	0	0	0	0	0	0.555647
14	visual-only	cong	MS1_F06_C2	None	da	0	0	0	0	0.431367	0.200878	0.367755
14	visual-only	cong	MS1_F06_C3	None	ga	0	0	0	0	0.495875	0	0.504125
14	visual-only	cong	MS1_F07_C1	None	ba	0.48165	0	0	0	0	0	0.51835
14	visual-only	cong	MS1_F07_C2	None	da	0	0	0	0	0.356204	0.643796	0
14	visual-only	cong	MS1_F07_C3	None	ga	0	0	0	0	1	0	0
14	visual-only	cong	MS1_F08_C1	None	ba	1	0	0	0	0	0	0
14	visual-only	cong	MS1_F08_C2	None	da	0	0	0	0	0	0	1
14	visual-only	cong	MS1_F08_C3	None	ga	0	0	0	0	1	0	0
14	visual-only	cong	MS1_M02_C1	None	ba	0.112292	0	0	0	0	0	0.887708
14	visual-only	cong	MS1_M02_C2	None	da	0	0	0	0	0.445348	0.375979	0.178673
14	visual-only	cong	MS1_M02_C3	None	ga	0	0	0	0	0	0.75916	0.24084
14	visual-only	cong	MS1_M03_C1	None	ba	1	0	0	0	0	0	0
14	visual-only	cong	MS1_M03_C2	None	da	0	0	0	0	0.599542	0	0.400458
14	visual-only	cong	MS1_M03_C3	None	ga	0	0	0	0	0.78446	0	0.21554
14	visual-only	cong	MS1_M04_C1	None	ba	1	0	0	0	0	0	0
14	visual-only	cong	MS1_M04_C2	None	da	0	0	0	0	0	0.208362	0.791638
14	visual-only	cong	MS1_M04_C3	None	ga	0	0	0	0	0.607407	0	0.392593
14	visual-only	cong	MS1_M05_C1	None	ba	0.796949	0	0	0	0	0	0.203051
14	visual-only	cong	MS1_M05_C2	None	da	0	0	0	0	0.219978	0	0.780022
14	visual-only	cong	MS1_M05_C3	None	ga	0	0	0	0	0.578672	0	0.421328
14	visual-only	incong	A_MS1_F01_M1	None	ga	0	0	0	0	0.113179	0	0.886821
14	visual-only	incong	B_MS1_F06_M1	None	ga	0	0	0	0	0.495875	0	0.504125
14	visual-only	incong	C_MS1_F07_M1	None	ga	0	0	0	0	1	0	0
14	visual-only	incong	D_MS1_F08_M1	None	ga	0	0	0	0	1	0	0
14	visual-only	incong	E_MS1_M02_M1	None	ga	0	0	0	0	0	0.75916	0.24084
14	visual-only	incong	F_MS1_M03_M1	None	ga	0	0	0	0	0.78446	0	0.21554
14	visual-only	incong	G_MS1_M04_M1	None	ga	0	0	0	0	0.607407	0	0.392593
14	visual-only	incong	H_MS1_M05_M1	None	ga	0	0	0	0	0.578672	0	0.421328
14	visual-only	incong	MS1_F01_AGVB	None	ba	0.801334	0	0	0	0	0	0.198666
14	visual-only	incong	MS1_F06_AGVB	None	ba	0.628489	0	0	0	0	0	0.371511
14	visual-only	incong	MS1_F07_AGVB	None	ba	0.727399	0	0	0	0	0	0.272601
14	visual-only	incong	MS1_F08_AGVB	None	ba	0.782386	0	0	0	0	0	0.217614
14	visual-only	incong	MS1_M02_AGVB	None	ba	0.35918	0	0	0	0	0	0.64082
14	visual-only	incong	MS1_M03_AGVB	None	ba	0.196264	0	0	0	0	0	0.803736
14	visual-only	incong	MS1_M04_AGVB	None	ba	0.905958	0	0	0	0	0	0.0940422
14	visual-only	incong	MS1_M05_AGVB	None	ba	0.705815	0	0	0	0	0	0.294185
15	audiovisual	cong	MS1_F01_C1	ba	ba	1	0	0	0	0	0	0
15	audiovisual	cong	MS1_F01_C2	da	da	0	0	0	0	0	1	0
15	audiovisual	cong	MS1_F01_C3	ga	ga	0	0	1	0	0	0	0
15	audiovisual	cong	MS1_F06_C1	ba	ba	1	0	0	0	0	0	0
15	audiovisual	cong	MS1_F06_C2	da	da	0	0	0	0	0	1	0
15	audiovisual	cong	MS1_F06_C3	ga	ga	0	0	0.899626	0	0	0	0.100374
15	audiovisual	cong	MS1_F07_C1	ba	ba	0.928825	0	0	0	0	0	0.0711749
15	audiovisual	cong	MS1_F07_C2	da	da	0	0	0	0	0	1	0
15	audiovisual	cong	MS1_F07_C3	ga	ga	0	0	1	0	0	0	0
15	audiovisual	cong	MS1_F08_C1	ba	ba	1	0	0	0	0	0	0
15	audiovisual	cong	MS1_F08_C2	da	da	0	0	0	0	0	1	0
15	audiovisual	cong	MS1_F08_C3	ga	ga	0	0	1	0	0	0	0
15	audiovisual	cong	MS1_M02_C1	ba	ba	0.877869	0	0	0	0	0	0.122131
15	audiovisual	cong	MS1_M02_C2	da	da	0	0	0	0	0	1	0
15	audiovisual	cong	MS1_M02_C3	ga	ga	0	0	0.532363	0	0	0	0.467637
15	audiovisual	cong	MS1_M03_C1	ba	ba	1	0	0	0	0	0	0
15	audiovisual	cong	MS1_M03_C2	da	da	0	0	0	0	0	1	0
15	audiovisual	cong	MS1_M03_C3	ga	ga	0	0	0.957723	0	0	0	0.0422765
15	audiovisual	cong	MS1_M04_C1	ba	ba	1	0	0	0	0	0	0
15	audiovisual	cong	MS1_M04_C2	da	da	0	0	0	0	0	1	0
15	audiovisual	cong	MS1_M04_C3	ga	ga	0	0	1	0	0	0	0
15	audiovisual	cong	MS1_M05_C1	ba	ba	1	0	0	0	0	0	0
15	audiovisual	cong	MS1_M05_C2	da	da	0	0	0	0	0	1	0
15	audiovisual	cong	MS1_M05_C3	ga	ga	0	0	0.374438	0	0	0	0.625562
15	audiovisual	incong	A_MS1_F01_M1	ba	ga	0.571973	0.0859676	0	0	0.19118	0	0.150879
15	audiovisual	incong	B_MS1_F06_M1	ba	ga	0.638199	0.228972	0	0	0.132829	0	0
15	audiovisual	incong	C_MS1_F07_M1	ba	ga	0	0	0	0	0.166716	0.833284	0
15	audiovisual	incong	D_MS1_F08_M1	ba	ga	0	0.0958849	0	0	0.133428	0.770687	0
15	audiovisual	incong	E_MS1_M02_M1	ba	ga	0	0	0	0	1	0	0
15	audiovisual	incong	F_MS1_M03_M1	ba	ga	1	0	0	0	0	0	0
15	audiovisual	incong	G_MS1_M04_M1	ba	ga	1	0	0	0	0	0	0
15	audiovisual	incong	H_MS1_M05_M1	ba	ga	0.374034	0	0	0	0.327859	0.298107	0
15	audiovisual	incong	MS1_F01_AGVB	ga	ba	0	0	0.837294	0	0.162706	0	0
15	audiovisual	incong	MS1_F06_AGVB	ga	ba	0	0	1	0	0	0	0
15	audiovisual	incong	MS1_F07_AGVB	ga	ba	0	0	1	0	0	0	0
15	audiovisual	incong	MS1_F08_AGVB	ga	ba	0	0	1	0	0	0	0
15	audiovisual	incong	MS1_M02_AGVB	ga	ba	0	0	0.806794	0	0	0	0.193206
15	audiovisual	incong	MS1_M03_AGVB	ga	ba	0.164012	0	0.835988	0	0	0	0
15	audiovisual	incong	MS1_M04_AGVB	ga	ba	0	0	1	0	0	0	0
15	audiovisual	incong	MS1_M05_AGVB	ga	ba	0	0	1	0	0	0	0
15	auditory-only	cong	MS1_F01_C1	ba	None	1	0	0	0	0	0	0
15	auditory-only	cong	MS1_F01_C2	da	None	0	0	0	0	0	0.908488	0.0915119
15	auditory-only	cong	MS1_F01_C3	ga	None	0	0	0.914819	0	0	0	0.0851814
15	auditory-only	cong	MS1_F06_C1	ba	None	1	0	0	0	0	0	0
15	auditory-only	cong	MS1_F06_C2	da	None	0	0	0	0	0	1	0
15	auditory-only	cong	MS1_F06_C3	ga	None	0	0	0.923337	0	0	0	0.0766626
15	auditory-only	cong	MS1_F07_C1	ba	None	1	0	0	0	0	0	0
15	auditory-only	cong	MS1_F07_C2	da	None	0	0	0	0	0	1	0
15	auditory-only	cong	MS1_F07_C3	ga	None	0	0	1	0	0	0	0
15	auditory-only	cong	MS1_F08_C1	ba	None	1	0	0	0	0	0	0
15	auditory-only	cong	MS1_F08_C2	da	None	0	0	0	0	0	0.904844	0.0951562
15	auditory-only	cong	MS1_F08_C3	ga	None	0	0	1	0	0	0	0
15	auditory-only	cong	MS1_M02_C1	ba	None	0	0	0	0	0.671518	0	0.328482
15	auditory-only	cong	MS1_M02_C2	da	None	0	0	0	0	0.0935417	0.906458	0
15	auditory-only	cong	MS1_M02_C3	ga	None	0	0	1	0	0	0	0
15	auditory-only	cong	MS1_M03_C1	ba	None	1	0	0	0	0	0	0
15	auditory-only	cong	MS1_M03_C2	da	None	0	0	0	0	0	1	0
15	auditory-only	cong	MS1_M03_C3	ga	None	0	0	1	0	0	0	0
15	auditory-only	cong	MS1_M04_C1	ba	None	1	0	0	0	0	0	0
15	auditory-only	cong	MS1_M04_C2	da	None	0	0	0	0	0	1	0
15	auditory-only	cong	MS1_M04_C3	ga	None	0	0	1	0	0	0	0
15	auditory-only	cong	MS1_M05_C1	ba	None	1	0	0	0	0	0	0
15	auditory-only	cong	MS1_M05_C2	da	None	0	0	0	0	0	1	0
15	auditory-only	cong	MS1_M05_C3	ga	None	0	0	0.873385	0	0	0	0.126615
15	auditory-only	incong	A_MS1_F01_M1	ba	None	1	0	0	0	0	0	0
15	auditory-only	incong	B_MS1_F06_M1	ba	None	1	0	0	0	0	0	0
15	auditory-only	incong	C_MS1_F07_M1	ba	None	1	0	0	0	0	0	0
15	auditory-only	incong	D_MS1_F08_M1	ba	None	1	0	0	0	0	0	0
15	auditory-only	incong	E_MS1_M02_M1	ba	None	0	0	0	0	0.671518	0	0.328482
15	auditory-only	incong	F_MS1_M03_M1	ba	None	1	0	0	0	0	0	0
15	auditory-only	incong	G_MS1_M04_M1	ba	None	1	0	0	0	0	0	0
15	auditory-only	incong	H_MS1_M05_M1	ba	None	1	0	0	0	0	0	0
15	auditory-only	incong	MS1_F01_AGVB	ga	None	0	0	1	0	0	0	0
15	auditory-only	incong	MS1_F06_AGVB	ga	None	0	0	0.925992	0	0	0	0.0740081
15	auditory-only	incong	MS1_F07_AGVB	ga	None	0	0	1	0	0	0	0
15	auditory-only	incong	MS1_F08_AGVB	ga	None	0	0	1	0	0	0	0
15	auditory-only	incong	MS1_M02_AGVB	ga	None	0	0	0.884603	0	0	0	0.115397
15	auditory-only	incong	MS1_M03_AGVB	ga	None	0	0	1	0	0	0	0
15	auditory-only	incong	MS1_M04_AGVB	ga	None	0	0	1	0	0	0	0
15	auditory-only	incong	MS1_M05_AGVB	ga	None	0	0	0.889479	0	0	0	0.110521
15	visual-only	cong	MS1_F01_C1	None	ba	0.636625	0	0	0	0	0	0.363375
15	visual-only	cong	MS1_F01_C2	None	da	0	0	0	0	0	0.384063	0.615937
15	visual-only	cong	MS1_F01_C3	None	ga	0	0	0	0	0.127925	0	0.872075
15	visual-only	cong	MS1_F06_C1	None	ba	0.380822	0	0	0	0	0	0.619178
15	visual-only	cong	MS1_F06_C2	None	da	0	0	0	0	0	0.59835	0.40165
15	visual-only	cong	MS1_F06_C3	None	ga	0	0	0	0	0.914017	0	0.0859825
15	visual-only	cong	MS1_F07_C1	None	ba	0.401624	0	0	0	0	0	0.598376
15	visual-only	cong	MS1_F07_C2	None	da	0	0	0	0	0.497439	0	0.502561
15	visual-only	cong	MS1_F07_C3	None	ga	0	0	0	0	0.920963	0	0.0790374
15	visual-only	cong	MS1_F08_C1	None	ba	0.806314	0	0	0	0	0	0.193686
15	visual-only	cong	MS1_F08_C2	None	da	0	0	0	0	0.203405	0	0.796595
15	visual-only	cong	MS1_F08_C3	None	ga	0	0	0	0	0.683211	0	0.316789
15	visual-only	cong	MS1_M02_C1	None	ba	0.28548	0	0	0	0	0	0.71452
15	visual-only	cong	MS1_M02_C2	None	da	0	0	0	0	0.46077	0.251945	0.287285
15	visual-only	cong	MS1_M02_C3	None	ga	0	0	0	0	0.293166	0.511682	0.195152
15	visual-only	cong	MS1_M03_C1	None	ba	1	0	0	0	0	0	0
15	visual-only	cong	MS1_M03_C2	None	da	0	0	0	0	0.82157	0	0.17843
15	visual-only	cong	MS1_M03_C3	None	ga	0	0	0	0	0.793369	0	0.206631
15	visual-only	cong	MS1_M04_C1	None	ba	0.851267	0	0	0	0	0	0.148733
15	visual-only	cong	MS1_M04_C2	None	da	0	0	0	0	0	0	1
15	visual-only	cong	MS1_M04_C3	None	ga	0	0	0	0	0.609335	0	0.390665
15	visual-only	cong	MS1_M05_C1	None	ba	0.644007	0	0	0	0	0	0.355993
15	visual-only	cong	MS1_M05_C2	None	da	0	0	0	0	0	0	1
15	visual-only	cong	MS1_M05_C3	None	ga	0	0	0	0	0.458082	0	0.541918
15	visual-only	incong	A_MS1_F01_M1	None	ga	0	0	0	0	0.127925	0	0.872075
15	visual-only	incong	B_MS1_F06_M1	None	ga	0	0	0	0	0.914017	0	0.0859825
15	visual-only	incong	C_MS1_F07_M1	None	ga	0	0	0	0	0.920963	0	0.0790374
15	visual-only	incong	D_MS1_F08_M1	None	ga	0	0	0	0	0.683211	0	0.316789
15	visual-only	incong	E_MS1_M02_M1	None	ga	0	0	0	0	0.293166	0.511682	0.195152
15	visual-only	incong	F_MS1_M03_M1	None	ga	0	0	0	0	0.793369	0	0.206631
15	visual-only	incong	G_MS1_M04_M1	None	ga	0	0	0	0	0.609335	0	0.390665
15	visual-only	incong	H_MS1_M05_M1	None	ga	0	0	0	0	0.458082	0	0.541918
15	visual-only	incong	MS1_F01_AGVB	None	ba	0.637046	0	0	0	0	0	0.362954
15	visual-only	incong	MS1_F06_AGVB	None	ba	0.571689	0	0	0	0	0	0.428311
15	visual-only	incong	MS1_F07_AGVB	None	ba	0.71779	0	0	0	0	0	0.28221
15	visual-only	incong	MS1_F08_AGVB	None	ba	0.573471	0	0	0	0	0	0.426529
15	visual-only	incong	MS1_M02_AGVB	None	ba	0.528577	0	0	0	0	0	0.471423
15	visual-only	incong	MS1_M03_AGVB	None	ba	0.216782	0	0	0	0	0	0.783218
15	visual-only	incong	MS1_M04_AGVB	None	ba	0.895308	0	0	0	0	0	0.104692
15	visual-only	incong	MS1_M05_AGVB	None	ba	0.548507	0	0	0	0	0	0.451493
16	audiovisual	cong	MS1_F01_C1	ba	ba	0.898449	0	0	0	0	0	0.101551
16	audiovisual	cong	MS1_F01_C2	da	da	0	0	0	0	0	1	0
16	audiovisual	cong	MS1_F01_C3	ga	ga	0	0	1	0	0	0	0
16	audiovisual	cong	MS1_F06_C1	ba	ba	1	0	0	0	0	0	0
16	audiovisual	cong	MS1_F06_C2	da	da	0	0	0	0	0	1	0
16	audiovisual	cong	MS1_F06_C3	ga	ga	0	0	0.889752	0	0	0	0.110248
16	audiovisual	cong	MS1_F07_C1	ba	ba	1	0	0	0	0	0	0
16	audiovisual	cong	MS1_F07_C2	da	da	0	0	0	0	0	1	0
16	audiovisual	cong	MS1_F07_C3	ga	ga	0	0	1	0	0	0	0
16	audiovisual	cong	MS1_F08_C1	ba	ba	1	0	0	0	0	0	0
16	audiovisual	cong	MS1_F08_C2	da	da	0	0	0	0	0	1	0
16	audiovisual	cong	MS1_F08_C3	ga	ga	0	0	1	0	0	0	0
16	audiovisual	cong	MS1_M02_C1	ba	ba	1	0	0	0	0	0	0
16	audiovisual	cong	MS1_M02_C2	da	da	0	0	0	0	0	1	0
16	audiovisual	cong	MS1_M02_C3	ga	ga	0	0	0.479909	0	0	0	0.520091
16	audiovisual	cong	MS1_M03_C1	ba	ba	1	0	0	0	0	0	0
16	audiovisual	cong	MS1_M03_C2	da	da	0	0	0	0	0	1	0
16	audiovisual	cong	MS1_M03_C3	ga	ga	0	0	1	0	0	0	0
16	audiovisual	cong	MS1_M04_C1	ba	ba	1	0	0	0	0	0	0
16	audiovisual	cong	MS1_M04_C2	da	da	0	0	0	0	0	1	0
16	audiovisual	cong	MS1_M04_C3	ga	ga	0	0	1	0	0	0	0
16	audiovisual	cong	MS1_M05_C1	ba	ba	1	0	0	0	0	0	0
16	audiovisual	cong	MS1_M05_C2	da	da	0	0	0	0	0	1	0
16	audiovisual	cong	MS1_M05_C3	ga	ga	0	0	0.361273	0	0	0	0.638727
16	audiovisual	incong	A_MS1_F01_M1	ba	ga	0.314098	0.264552	0	0	0.323394	0	0.0979561
16	audiovisual	incong	B_MS1_F06_M1	ba	ga	0.870441	0.129559	0	0	0	0	0
16	audiovisual	incong	C_MS1_F07_M1	ba	ga	0.364148	0	0	0	0.635852	0	0
16	audiovisual	incong	D_MS1_F08_M1	ba	ga	0	0	0	0	0.140583	0.859417	0
16	audiovisual	incong	E_MS1_M02_M1	ba	ga	0	0	0	0	1	0	0
16	audiovisual	incong	F_MS1_M03_M1	ba	ga	1	0	0	0	0	0	0
16	audiovisual	incong	G_MS1_M04_M1	ba	ga	1	0	0	0	0	0	0
16	audiovisual	incong	H_MS1_M05_M1	ba	ga	0.344994	0	0	0	0.655006	0	0
16	audiovisual	incong	MS1_F01_AGVB	ga	ba	0	0	1	0	0	0	0
16	audiovisual	incong	MS1_F06_AGVB	ga	ba	0	0	1	0	0	0	0
16	audiovisual	incong	MS1_F07_AGVB	ga	ba	0	0	1	0	0	0	0
16	audiovisual	incong	MS1_F08_AGVB	ga	ba	0	0	1	0	0	0	0
16	audiovisual	incong	MS1_M02_AGVB	ga	ba	0	0	0.912617	0	0	0	0.0873831
16	audiovisual	incong	MS1_M03_AGVB	ga	ba	0	0	1	0	0	0	0
16	audiovisual	incong	MS1_M04_AGVB	ga	ba	0.185749	0	0.814251	0	0	0	0
16	audiovisual	incong	MS1_M05_AGVB	ga	ba	0	0	0.863926	0	0	0	0.136074
16	auditory-only	cong	MS1_F01_C1	ba	None	0.888086	0.111914	0	0	0	0	0
16	auditory-only	cong	MS1_F01_C2	da	None	0	0	0	0	0	0.911551	0.0884491
16	auditory-only	cong	MS1_F01_C3	ga	None	0	0	1	0	0	0	0
16	auditory-only	cong	MS1_F06_C1	ba	None	1	0	0	0	0	0	0
16	auditory-only	cong	MS1_F06_C2	da	None	0	0	0	0	0	1	0
16	auditory-only	cong	MS1_F06_C3	ga	None	0	0	0.940362	0	0	0	0.059638
16	auditory-only	cong	MS1_F07_C1	ba	None	1	0	0	0	0	0	0
16	auditory-only	cong	MS1_F07_C2	da	None	0	0	0	0	0	1	0
16	auditory-only	cong	MS1_F07_C3	ga	None	0	0	1	0	0	0	0
16	auditory-only	cong	MS1_F08_C1	ba	None	1	0	0	0	0	0	0
16	auditory-only	cong	MS1_F08_C2	da	None	0	0	0	0	0	0.915176	0.0848237
16	auditory-only	cong	MS1_F08_C3	ga	None	0	0	1	0	0	0	0
16	auditory-only	cong	MS1_M02_C1	ba	None	0	0	0	0	0.622318	0	0.377682
16	auditory-only	cong	MS1_M02_C2	da	None	0	0	0	0	0	1	0
16	auditory-only	cong	MS1_M02_C3	ga	None	0	0	1	0	0	0	0
16	auditory-only	cong	MS1_M03_C1	ba	None	1	0	0	0	0	0	0
16	auditory-only	cong	MS1_M03_C2	da	None	0	0	0	0	0	1	0
16	auditory-only	cong	MS1_M03_C3	ga	None	0	0	1	0	0	0	0
16	auditory-only	cong	MS1_M04_C1	ba	None	1	0	0	0	0	0	0
16	auditory-only	cong	MS1_M04_C2	da	None	0	0	0	0	0	1	0
16	auditory-only	cong	MS1_M04_C3	ga	None	0	0	1	0	0	0	0
16	auditory-only	cong	MS1_M05_C1	ba	None	1	0	0	0	0	0	0
16	auditory-only	cong	MS1_M05_C2	da	None	0	0	0	0	0	1	0
16	auditory-only	cong	MS1_M05_C3	ga	None	0	0	0.876815	0	0	0	0.123185
16	auditory-only	incong	A_MS1_F01_M1	ba	None	0.888086	0.111914	0	0	0	0	0
16	auditory-only	incong	B_MS1_F06_M1	ba	None	1	0	0	0	0	0	0
16	auditory-only	incong	C_MS1_F07_M1	ba	None	1	0	0	0	0	0	0
16	auditory-only	incong	D_MS1_F08_M1	ba	None	1	0	0	0	0	0	0
16	auditory-only	incong	E_MS1_M02_M1	ba	None	0	0	0	0	0.622318	0	0.377682
16	auditory-only	incong	F_MS1_M03_M1	ba	None	1	0	0	0	0	0	0
16	auditory-only	incong	G_MS1_M04_M1	ba	None	1	0	0	0	0	0	0
16	auditory-only	incong	H_MS1_M05_M1	ba	None	1	0	0	0	0	0	0
16	auditory-only	incong	MS1_F01_AGVB	ga	None	0	0	1	0	0	0	0
16	auditory-only	incong	MS1_F06_AGVB	ga	None	0	0	1	0	0	0	0
16	auditory-only	incong	MS1_F07_AGVB	ga	None	0	0	1	0	0	0	0
16	auditory-only	incong	MS1_F08_AGVB	ga	None	0	0	1	0	0	0	0
16	auditory-only	incong	MS1_M02_AGVB	ga	None	0	0	1	0	0	0	0
16	auditory-only	incong	MS1_M03_AGVB	ga	None	0	0	1	0	0	0	0
16	auditory-only	incong	MS1_M04_AGVB	ga	None	0	0	1	0	0	0	0
[truncated: 10,001 more rows]

## Sheet: AVH_HUM_univariate
Phoneme	ao_ba_avh	vo_ga_avh	ao_ba_hum	vo_ga_hum
AE	0	0.0001	0	0
AH	0.0908	0.5777	0	0
AO	0.0064	0.0382	0	0
AY	0	0.0301	0	0
B	0.8522	0	0.9625	0.0213
D	0	0	0.0288	0.3975
EH	0	0	0	0
EY	0	0	0	0
F	0.0112	0	0	0
G	0	0.0036	0.0088	0.5813
IH	0.0128	0.0499	0	0
K	0	0.1888	0	0
L	0	0	0	0
M	0	0.0162	0	0
N	0	0	0	0
OW	0.0247	0.0042	0	0
P	0.0003	0.0003	0	0
R	0	0	0	0
S	0	0	0	0
TH	0.0016	0.0607	0	0
V	0	0	0	0
W	0	0	0	0
Y	0	0.0302	0	0
Z	0	0	0	0

## Sheet: AVHvariants_raw_phonemes
Stimulus	Stimtype	SubjectID	Modality	Prediction	Likelihood	Phonemes	First_ph	Aud	Vis
A_MS1_F01_M1	incong	0	auditory-only	bah	0.507812	B AA1	B	ba	None
A_MS1_F01_M1	incong	0	auditory-only	but	0.460082	B AH1 T	B	ba	None
A_MS1_F01_M1	incong	0	auditory-only	bar	0.35175	B AA1 R	B	ba	None
A_MS1_F01_M1	incong	0	auditory-only	bhah	0.323317	B AA1	B	ba	None
A_MS1_F01_M1	incong	0	auditory-only	ah	0.226158	AA1	AA	ba	None
A_MS1_F01_M1	incong	0	visual-only	call	0.742395	K AO1 L	K	None	ga
A_MS1_F01_M1	incong	0	visual-only	coll	0.27918	K AA1 L	K	None	ga
A_MS1_F01_M1	incong	0	visual-only	cal	0.262277	K AE1 L	K	None	ga
A_MS1_F01_M1	incong	0	visual-only	hall	0.183731	HH AO1 L	HH	None	ga
A_MS1_F01_M1	incong	0	visual-only	car	0.113977	K AA1 R	K	None	ga
A_MS1_F01_M1	incong	0	audiovisual	bah	0.38014	B AA1	B	ba	ga
A_MS1_F01_M1	incong	0	audiovisual	ah	0.373575	AA1	AA	ba	ga
A_MS1_F01_M1	incong	0	audiovisual	fah	0.265133	F AA1	F	ba	ga
A_MS1_F01_M1	incong	0	audiovisual	far	0.2563	F AA1 R	F	ba	ga
A_MS1_F01_M1	incong	0	audiovisual	fa	0.138223	F AA1	F	ba	ga
A_MS1_F01_M1	incong	1	auditory-only	but	0.632862	B AH1 T	B	ba	None
A_MS1_F01_M1	incong	1	auditory-only	bar	0.387634	B AA1 R	B	ba	None
A_MS1_F01_M1	incong	1	auditory-only	bah	0.32856	B AA1	B	ba	None
A_MS1_F01_M1	incong	1	auditory-only	fah	0.19362	F AA1	F	ba	None
A_MS1_F01_M1	incong	1	auditory-only	far	0.189695	F AA1 R	F	ba	None
A_MS1_F01_M1	incong	1	visual-only	call	0.692369	K AO1 L	K	None	ga
A_MS1_F01_M1	incong	1	visual-only	coll	0.224611	K AA1 L	K	None	ga
A_MS1_F01_M1	incong	1	visual-only	cal	0.212962	K AE1 L	K	None	ga
A_MS1_F01_M1	incong	1	visual-only	coal	0.189601	K OW1 L	K	None	ga
A_MS1_F01_M1	incong	1	visual-only	car	0.121554	K AA1 R	K	None	ga
A_MS1_F01_M1	incong	1	audiovisual	bah	0.470448	B AA1	B	ba	ga
A_MS1_F01_M1	incong	1	audiovisual	ah	0.435501	AA1	AA	ba	ga
A_MS1_F01_M1	incong	1	audiovisual	fah	0.248673	F AA1	F	ba	ga
A_MS1_F01_M1	incong	1	audiovisual	far	0.198158	F AA1 R	F	ba	ga
A_MS1_F01_M1	incong	1	audiovisual	i	0.128443	AY1	AY	ba	ga
A_MS1_F01_M1	incong	2	auditory-only	but	0.51127	B AH1 T	B	ba	None
A_MS1_F01_M1	incong	2	auditory-only	bah	0.503394	B AA1	B	ba	None
A_MS1_F01_M1	incong	2	auditory-only	bar	0.477124	B AA1 R	B	ba	None
A_MS1_F01_M1	incong	2	auditory-only	far	0.147473	F AA1 R	F	ba	None
A_MS1_F01_M1	incong	2	auditory-only	ba	0.130369	B AA1	B	ba	None
A_MS1_F01_M1	incong	2	visual-only	call	0.305523	K AO1 L	K	None	ga
A_MS1_F01_M1	incong	2	visual-only	coal	0.303654	K OW1 L	K	None	ga
A_MS1_F01_M1	incong	2	visual-only	coll	0.248999	K AA1 L	K	None	ga
A_MS1_F01_M1	incong	2	visual-only	god	0.207238	G AA1 D	G	None	ga
A_MS1_F01_M1	incong	2	visual-only	car	0.161213	K AA1 R	K	None	ga
A_MS1_F01_M1	incong	2	audiovisual	bah	0.648662	B AA1	B	ba	ga
A_MS1_F01_M1	incong	2	audiovisual	blah	0.399884	B L AA1	B	ba	ga
A_MS1_F01_M1	incong	2	audiovisual	ah	0.394256	AA1	AA	ba	ga
A_MS1_F01_M1	incong	2	audiovisual	bhah	0.321094	B AA1	B	ba	ga
A_MS1_F01_M1	incong	2	audiovisual	far	0.125838	F AA1 R	F	ba	ga
A_MS1_F01_M1	incong	3	auditory-only	bah	0.43119	B AA1	B	ba	None
A_MS1_F01_M1	incong	3	auditory-only	bar	0.420628	B AA1 R	B	ba	None
A_MS1_F01_M1	incong	3	auditory-only	but	0.399131	B AH1 T	B	ba	None
A_MS1_F01_M1	incong	3	auditory-only	blah	0.315158	B L AA1	B	ba	None
A_MS1_F01_M1	incong	3	auditory-only	far	0.229076	F AA1 R	F	ba	None
A_MS1_F01_M1	incong	3	visual-only	call	0.426423	K AO1 L	K	None	ga
A_MS1_F01_M1	incong	3	visual-only	coal	0.250373	K OW1 L	K	None	ga
A_MS1_F01_M1	incong	3	visual-only	cal	0.183395	K AE1 L	K	None	ga
A_MS1_F01_M1	incong	3	visual-only	hall	0.167345	HH AO1 L	HH	None	ga
A_MS1_F01_M1	incong	3	visual-only	car	0.0859064	K AA1 R	K	None	ga
A_MS1_F01_M1	incong	3	audiovisual	ah	0.605176	AA1	AA	ba	ga
A_MS1_F01_M1	incong	3	audiovisual	uh	0.459069	AH1	AH	ba	ga
A_MS1_F01_M1	incong	3	audiovisual	huh	0.437055	HH AH1	HH	ba	ga
A_MS1_F01_M1	incong	3	audiovisual	hah	0.276084	HH AA1	HH	ba	ga
A_MS1_F01_M1	incong	3	audiovisual	i	0.161382	AY1	AY	ba	ga
A_MS1_F01_M1	incong	4	auditory-only	bah	0.496627	B AA1	B	ba	None
A_MS1_F01_M1	incong	4	auditory-only	but	0.449547	B AH1 T	B	ba	None
A_MS1_F01_M1	incong	4	auditory-only	bar	0.38858	B AA1 R	B	ba	None
A_MS1_F01_M1	incong	4	auditory-only	far	0.236815	F AA1 R	F	ba	None
A_MS1_F01_M1	incong	4	auditory-only	ba	0.126282	B AA1	B	ba	None
A_MS1_F01_M1	incong	4	visual-only	call	0.720309	K AO1 L	K	None	ga
A_MS1_F01_M1	incong	4	visual-only	cal	0.255397	K AE1 L	K	None	ga
A_MS1_F01_M1	incong	4	visual-only	coll	0.222065	K AA1 L	K	None	ga
A_MS1_F01_M1	incong	4	visual-only	tall	0.187027	T AO1 L	T	None	ga
A_MS1_F01_M1	incong	4	visual-only	car	0.112784	K AA1 R	K	None	ga
A_MS1_F01_M1	incong	4	audiovisual	ah	0.628871	AA1	AA	ba	ga
A_MS1_F01_M1	incong	4	audiovisual	uh	0.434649	AH1	AH	ba	ga
A_MS1_F01_M1	incong	4	audiovisual	bah	0.411123	B AA1	B	ba	ga
A_MS1_F01_M1	incong	4	audiovisual	huh	0.355881	HH AH1	HH	ba	ga
A_MS1_F01_M1	incong	4	audiovisual	i	0.169381	AY1	AY	ba	ga
A_MS1_F01_M1	incong	5	auditory-only	bah	0.53081	B AA1	B	ba	None
A_MS1_F01_M1	incong	5	auditory-only	but	0.468663	B AH1 T	B	ba	None
A_MS1_F01_M1	incong	5	auditory-only	bar	0.333581	B AA1 R	B	ba	None
A_MS1_F01_M1	incong	5	auditory-only	ah	0.184471	AA1	AA	ba	None
A_MS1_F01_M1	incong	5	auditory-only	far	0.162645	F AA1 R	F	ba	None
A_MS1_F01_M1	incong	5	visual-only	call	0.74489	K AO1 L	K	None	ga
A_MS1_F01_M1	incong	5	visual-only	cal	0.267279	K AE1 L	K	None	ga
A_MS1_F01_M1	incong	5	visual-only	coll	0.226222	K AA1 L	K	None	ga
A_MS1_F01_M1	incong	5	visual-only	hall	0.17743	HH AO1 L	HH	None	ga
A_MS1_F01_M1	incong	5	visual-only	car	0.111007	K AA1 R	K	None	ga
A_MS1_F01_M1	incong	5	audiovisual	far	0.407178	F AA1 R	F	ba	ga
A_MS1_F01_M1	incong	5	audiovisual	ah	0.405183	AA1	AA	ba	ga
A_MS1_F01_M1	incong	5	audiovisual	bah	0.328618	B AA1	B	ba	ga
A_MS1_F01_M1	incong	5	audiovisual	fah	0.257511	F AA1	F	ba	ga
A_MS1_F01_M1	incong	5	audiovisual	i	0.132057	AY1	AY	ba	ga
A_MS1_F01_M1	incong	6	auditory-only	but	0.632866	B AH1 T	B	ba	None
A_MS1_F01_M1	incong	6	auditory-only	bah	0.391025	B AA1	B	ba	None
A_MS1_F01_M1	incong	6	auditory-only	bar	0.357839	B AA1 R	B	ba	None
A_MS1_F01_M1	incong	6	auditory-only	i'm	0.256998	IH1 M	IH	ba	None
A_MS1_F01_M1	incong	6	auditory-only	but i	0.189734	B AH1 T XX AY1	B	ba	None
A_MS1_F01_M1	incong	6	visual-only	call	0.776695	K AO1 L	K	None	ga
A_MS1_F01_M1	incong	6	visual-only	cal	0.220375	K AE1 L	K	None	ga
A_MS1_F01_M1	incong	6	visual-only	coll	0.205395	K AA1 L	K	None	ga
A_MS1_F01_M1	incong	6	visual-only	tall	0.185491	T AO1 L	T	None	ga
A_MS1_F01_M1	incong	6	visual-only	car	0.0866459	K AA1 R	K	None	ga
A_MS1_F01_M1	incong	6	audiovisual	bah	0.457896	B AA1	B	ba	ga
A_MS1_F01_M1	incong	6	audiovisual	fah	0.320765	F AA1	F	ba	ga
A_MS1_F01_M1	incong	6	audiovisual	ah	0.262667	AA1	AA	ba	ga
A_MS1_F01_M1	incong	6	audiovisual	far	0.207687	F AA1 R	F	ba	ga
A_MS1_F01_M1	incong	6	audiovisual	fa	0.146754	F AA1	F	ba	ga
A_MS1_F01_M1	incong	7	auditory-only	bah	0.432085	B AA1	B	ba	None
A_MS1_F01_M1	incong	7	auditory-only	bar	0.430676	B AA1 R	B	ba	None
A_MS1_F01_M1	incong	7	auditory-only	but	0.420135	B AH1 T	B	ba	None
A_MS1_F01_M1	incong	7	auditory-only	far	0.334695	F AA1 R	F	ba	None
A_MS1_F01_M1	incong	7	auditory-only	ba	0.128864	B AA1	B	ba	None
A_MS1_F01_M1	incong	7	visual-only	call	0.753288	K AO1 L	K	None	ga
A_MS1_F01_M1	incong	7	visual-only	cal	0.237575	K AE1 L	K	None	ga
A_MS1_F01_M1	incong	7	visual-only	coll	0.23109	K AA1 L	K	None	ga
A_MS1_F01_M1	incong	7	visual-only	tall	0.203609	T AO1 L	T	None	ga
A_MS1_F01_M1	incong	7	visual-only	car	0.107084	K AA1 R	K	None	ga
A_MS1_F01_M1	incong	7	audiovisual	far	0.419009	F AA1 R	F	ba	ga
A_MS1_F01_M1	incong	7	audiovisual	ah	0.3269	AA1	AA	ba	ga
A_MS1_F01_M1	incong	7	audiovisual	fah	0.269488	F AA1	F	ba	ga
A_MS1_F01_M1	incong	7	audiovisual	fire	0.237261	F AY1 ER0	F	ba	ga
A_MS1_F01_M1	incong	7	audiovisual	far i	0.15573	F AA1 R XX AY1	F	ba	ga
A_MS1_F01_M1	incong	8	auditory-only	but	0.680922	B AH1 T	B	ba	None
A_MS1_F01_M1	incong	8	auditory-only	bar	0.386138	B AA1 R	B	ba	None
A_MS1_F01_M1	incong	8	auditory-only	bah	0.247651	B AA1	B	ba	None
A_MS1_F01_M1	incong	8	auditory-only	but i	0.221106	B AH1 T XX AY1	B	ba	None
A_MS1_F01_M1	incong	8	auditory-only	far	0.157	F AA1 R	F	ba	None
A_MS1_F01_M1	incong	8	visual-only	call	0.67094	K AO1 L	K	None	ga
A_MS1_F01_M1	incong	8	visual-only	coal	0.228892	K OW1 L	K	None	ga
A_MS1_F01_M1	incong	8	visual-only	coll	0.228438	K AA1 L	K	None	ga
A_MS1_F01_M1	incong	8	visual-only	cal	0.2069	K AE1 L	K	None	ga
A_MS1_F01_M1	incong	8	visual-only	car	0.136266	K AA1 R	K	None	ga
A_MS1_F01_M1	incong	8	audiovisual	ah	0.456599	AA1	AA	ba	ga
A_MS1_F01_M1	incong	8	audiovisual	bah	0.416289	B AA1	B	ba	ga
A_MS1_F01_M1	incong	8	audiovisual	fah	0.211668	F AA1	F	ba	ga
A_MS1_F01_M1	incong	8	audiovisual	fa	0.135599	F AA1	F	ba	ga
A_MS1_F01_M1	incong	8	audiovisual	i	0.128161	AY1	AY	ba	ga
A_MS1_F01_M1	incong	9	auditory-only	bah	0.521461	B AA1	B	ba	None
A_MS1_F01_M1	incong	9	auditory-only	bar	0.469346	B AA1 R	B	ba	None
A_MS1_F01_M1	incong	9	auditory-only	but	0.41896	B AH1 T	B	ba	None
A_MS1_F01_M1	incong	9	auditory-only	ah	0.165008	AA1	AA	ba	None
A_MS1_F01_M1	incong	9	auditory-only	ba	0.136631	B AA1	B	ba	None
A_MS1_F01_M1	incong	9	visual-only	call	0.80505	K AO1 L	K	None	ga
A_MS1_F01_M1	incong	9	visual-only	cal	0.233186	K AE1 L	K	None	ga
A_MS1_F01_M1	incong	9	visual-only	coll	0.222994	K AA1 L	K	None	ga
A_MS1_F01_M1	incong	9	visual-only	tall	0.205803	T AO1 L	T	None	ga
A_MS1_F01_M1	incong	9	visual-only	car	0.0911728	K AA1 R	K	None	ga
A_MS1_F01_M1	incong	9	audiovisual	bah	0.352759	B AA1	B	ba	ga
A_MS1_F01_M1	incong	9	audiovisual	far	0.34862	F AA1 R	F	ba	ga
A_MS1_F01_M1	incong	9	audiovisual	fah	0.324825	F AA1	F	ba	ga
A_MS1_F01_M1	incong	9	audiovisual	fire	0.242147	F AY1 ER0	F	ba	ga
A_MS1_F01_M1	incong	9	audiovisual	fa	0.135474	F AA1	F	ba	ga
A_MS1_F01_M1	incong	10	auditory-only	bah	0.547756	B AA1	B	ba	None
A_MS1_F01_M1	incong	10	auditory-only	but	0.436232	B AH1 T	B	ba	None
A_MS1_F01_M1	incong	10	auditory-only	bar	0.38141	B AA1 R	B	ba	None
A_MS1_F01_M1	incong	10	auditory-only	far	0.157861	F AA1 R	F	ba	None
A_MS1_F01_M1	incong	10	auditory-only	ba	0.153244	B AA1	B	ba	None
A_MS1_F01_M1	incong	10	visual-only	call	0.623446	K AO1 L	K	None	ga
A_MS1_F01_M1	incong	10	visual-only	cal	0.286625	K AE1 L	K	None	ga
A_MS1_F01_M1	incong	10	visual-only	coll	0.254914	K AA1 L	K	None	ga
A_MS1_F01_M1	incong	10	visual-only	hall	0.196672	HH AO1 L	HH	None	ga
A_MS1_F01_M1	incong	10	visual-only	car	0.119816	K AA1 R	K	None	ga
A_MS1_F01_M1	incong	10	audiovisual	ah	0.739534	AA1	AA	ba	ga
A_MS1_F01_M1	incong	10	audiovisual	uh	0.367498	AH1	AH	ba	ga
A_MS1_F01_M1	incong	10	audiovisual	huh	0.353769	HH AH1	HH	ba	ga
A_MS1_F01_M1	incong	10	audiovisual	bah	0.336545	B AA1	B	ba	ga
A_MS1_F01_M1	incong	10	audiovisual	aha	0.281909	AA2 HH AA1	AA	ba	ga
A_MS1_F01_M1	incong	11	auditory-only	but	0.531749	B AH1 T	B	ba	None
A_MS1_F01_M1	incong	11	auditory-only	bar	0.451149	B AA1 R	B	ba	None
A_MS1_F01_M1	incong	11	auditory-only	bah	0.380643	B AA1	B	ba	None
A_MS1_F01_M1	incong	11	auditory-only	far	0.258494	F AA1 R	F	ba	None
A_MS1_F01_M1	incong	11	auditory-only	but i	0.17315	B AH1 T XX AY1	B	ba	None
A_MS1_F01_M1	incong	11	visual-only	call	0.752983	K AO1 L	K	None	ga
A_MS1_F01_M1	incong	11	visual-only	cal	0.26299	K AE1 L	K	None	ga
A_MS1_F01_M1	incong	11	visual-only	coll	0.238433	K AA1 L	K	None	ga
A_MS1_F01_M1	incong	11	visual-only	tall	0.203061	T AO1 L	T	None	ga
A_MS1_F01_M1	incong	11	visual-only	car	0.105992	K AA1 R	K	None	ga
A_MS1_F01_M1	incong	11	audiovisual	ah	0.49096	AA1	AA	ba	ga
A_MS1_F01_M1	incong	11	audiovisual	bah	0.459391	B AA1	B	ba	ga
A_MS1_F01_M1	incong	11	audiovisual	fah	0.243237	F AA1	F	ba	ga
A_MS1_F01_M1	incong	11	audiovisual	far	0.195362	F AA1 R	F	ba	ga
A_MS1_F01_M1	incong	11	audiovisual	fa	0.125779	F AA1	F	ba	ga
A_MS1_F01_M1	incong	12	auditory-only	but	0.629944	B AH1 T	B	ba	None
A_MS1_F01_M1	incong	12	auditory-only	bar	0.45967	B AA1 R	B	ba	None
A_MS1_F01_M1	incong	12	auditory-only	bah	0.370975	B AA1	B	ba	None
A_MS1_F01_M1	incong	12	auditory-only	but i	0.188792	B AH1 T XX AY1	B	ba	None
A_MS1_F01_M1	incong	12	auditory-only	far	0.11182	F AA1 R	F	ba	None
A_MS1_F01_M1	incong	12	visual-only	call	0.792022	K AO1 L	K	None	ga
A_MS1_F01_M1	incong	12	visual-only	cal	0.22455	K AE1 L	K	None	ga
A_MS1_F01_M1	incong	12	visual-only	coll	0.209293	K AA1 L	K	None	ga
A_MS1_F01_M1	incong	12	visual-only	hall	0.169069	HH AO1 L	HH	None	ga
A_MS1_F01_M1	incong	12	visual-only	car	0.101131	K AA1 R	K	None	ga
A_MS1_F01_M1	incong	12	audiovisual	bah	0.362088	B AA1	B	ba	ga
A_MS1_F01_M1	incong	12	audiovisual	fah	0.326452	F AA1	F	ba	ga
A_MS1_F01_M1	incong	12	audiovisual	far	0.251193	F AA1 R	F	ba	ga
A_MS1_F01_M1	incong	12	audiovisual	file	0.241067	F AY1 L	F	ba	ga
A_MS1_F01_M1	incong	12	audiovisual	fa	0.14719	F AA1	F	ba	ga
A_MS1_F01_M1	incong	13	auditory-only	bah	0.588363	B AA1	B	ba	None
A_MS1_F01_M1	incong	13	auditory-only	but	0.427682	B AH1 T	B	ba	None
A_MS1_F01_M1	incong	13	auditory-only	bar	0.380617	B AA1 R	B	ba	None
A_MS1_F01_M1	incong	13	auditory-only	far	0.168954	F AA1 R	F	ba	None
A_MS1_F01_M1	incong	13	auditory-only	ba	0.142259	B AA1	B	ba	None
A_MS1_F01_M1	incong	13	visual-only	call	0.833202	K AO1 L	K	None	ga
A_MS1_F01_M1	incong	13	visual-only	cal	0.212651	K AE1 L	K	None	ga
A_MS1_F01_M1	incong	13	visual-only	coll	0.190602	K AA1 L	K	None	ga
A_MS1_F01_M1	incong	13	visual-only	call i	0.166197	K AO1 L XX AY1	K	None	ga
A_MS1_F01_M1	incong	13	visual-only	called	0.0833847	K AO1 L D	K	None	ga
A_MS1_F01_M1	incong	13	audiovisual	bah	0.438642	B AA1	B	ba	ga
A_MS1_F01_M1	incong	13	audiovisual	far	0.355579	F AA1 R	F	ba	ga
A_MS1_F01_M1	incong	13	audiovisual	vah	0.277722	V AA	V	ba	ga
A_MS1_F01_M1	incong	13	audiovisual	fah	0.269579	F AA1	F	ba	ga
A_MS1_F01_M1	incong	13	audiovisual	ah	0.257377	AA1	AA	ba	ga
A_MS1_F01_M1	incong	14	auditory-only	but	0.615571	B AH1 T	B	ba	None
A_MS1_F01_M1	incong	14	auditory-only	bar	0.482543	B AA1 R	B	ba	None
A_MS1_F01_M1	incong	14	auditory-only	bah	0.393732	B AA1	B	ba	None
A_MS1_F01_M1	incong	14	auditory-only	but i	0.180597	B AH1 T XX AY1	B	ba	None
A_MS1_F01_M1	incong	14	auditory-only	far	0.123164	F AA1 R	F	ba	None
A_MS1_F01_M1	incong	14	visual-only	call	0.781219	K AO1 L	K	None	ga
A_MS1_F01_M1	incong	14	visual-only	cal	0.224992	K AE1 L	K	None	ga
A_MS1_F01_M1	incong	14	visual-only	coll	0.18619	K AA1 L	K	None	ga
A_MS1_F01_M1	incong	14	visual-only	hall	0.164226	HH AO1 L	HH	None	ga
A_MS1_F01_M1	incong	14	visual-only	car	0.0943948	K AA1 R	K	None	ga
A_MS1_F01_M1	incong	14	audiovisual	ah	0.626486	AA1	AA	ba	ga
A_MS1_F01_M1	incong	14	audiovisual	bah	0.425377	B AA1	B	ba	ga
A_MS1_F01_M1	incong	14	audiovisual	huh	0.299918	HH AH1	HH	ba	ga
A_MS1_F01_M1	incong	14	audiovisual	i	0.145775	AY1	AY	ba	ga
A_MS1_F01_M1	incong	14	audiovisual	a	0.134691	AH0	AH	ba	ga
A_MS1_F01_M1	incong	15	auditory-only	bah	0.570741	B AA1	B	ba	None
A_MS1_F01_M1	incong	15	auditory-only	bar	0.501981	B AA1 R	B	ba	None
A_MS1_F01_M1	incong	15	auditory-only	but	0.437345	B AH1 T	B	ba	None
A_MS1_F01_M1	incong	15	auditory-only	bach	0.198326	B AA1 K	B	ba	None
A_MS1_F01_M1	incong	15	auditory-only	ba	0.126655	B AA1	B	ba	None
A_MS1_F01_M1	incong	15	visual-only	call	0.752361	K AO1 L	K	None	ga
A_MS1_F01_M1	incong	15	visual-only	cal	0.268673	K AE1 L	K	None	ga
A_MS1_F01_M1	incong	15	visual-only	coll	0.226717	K AA1 L	K	None	ga
A_MS1_F01_M1	incong	15	visual-only	hall	0.20121	HH AO1 L	HH	None	ga
A_MS1_F01_M1	incong	15	visual-only	car	0.123909	K AA1 R	K	None	ga
A_MS1_F01_M1	incong	15	audiovisual	bah	0.654003	B AA1	B	ba	ga
A_MS1_F01_M1	incong	15	audiovisual	blah	0.390154	B L AA1	B	ba	ga
A_MS1_F01_M1	incong	15	audiovisual	ah	0.349006	AA1	AA	ba	ga
A_MS1_F01_M1	incong	15	audiovisual	vah	0.275434	V AA	V	ba	ga
A_MS1_F01_M1	incong	15	audiovisual	far	0.156937	F AA1 R	F	ba	ga
A_MS1_F01_M1	incong	16	auditory-only	bah	0.544059	B AA1	B	ba	None
A_MS1_F01_M1	incong	16	auditory-only	bar	0.410121	B AA1 R	B	ba	None
A_MS1_F01_M1	incong	16	auditory-only	but	0.320041	B AH1 T	B	ba	None
A_MS1_F01_M1	incong	16	auditory-only	far	0.182124	F AA1 R	F	ba	None
A_MS1_F01_M1	incong	16	auditory-only	ba	0.171012	B AA1	B	ba	None
A_MS1_F01_M1	incong	16	visual-only	call	0.840048	K AO1 L	K	None	ga
A_MS1_F01_M1	incong	16	visual-only	cal	0.19706	K AE1 L	K	None	ga
A_MS1_F01_M1	incong	16	visual-only	coll	0.190014	K AA1 L	K	None	ga
A_MS1_F01_M1	incong	16	visual-only	call i	0.147211	K AO1 L XX AY1	K	None	ga
A_MS1_F01_M1	incong	16	visual-only	car	0.0807843	K AA1 R	K	None	ga
A_MS1_F01_M1	incong	16	audiovisual	ah	0.428455	AA1	AA	ba	ga
A_MS1_F01_M1	incong	16	audiovisual	bah	0.416139	B AA1	B	ba	ga
A_MS1_F01_M1	incong	16	audiovisual	far	0.191626	F AA1 R	F	ba	ga
A_MS1_F01_M1	incong	16	audiovisual	fo	0.158872	F OW	F	ba	ga
A_MS1_F01_M1	incong	16	audiovisual	i	0.129779	AY1	AY	ba	ga
A_MS1_F01_M1	incong	17	auditory-only	but	0.489682	B AH1 T	B	ba	None
A_MS1_F01_M1	incong	17	auditory-only	bar	0.444448	B AA1 R	B	ba	None
A_MS1_F01_M1	incong	17	auditory-only	bah	0.43327	B AA1	B	ba	None
A_MS1_F01_M1	incong	17	auditory-only	far	0.245734	F AA1 R	F	ba	None
A_MS1_F01_M1	incong	17	auditory-only	ba	0.110849	B AA1	B	ba	None
A_MS1_F01_M1	incong	17	visual-only	call	0.756553	K AO1 L	K	None	ga
A_MS1_F01_M1	incong	17	visual-only	cal	0.214097	K AE1 L	K	None	ga
A_MS1_F01_M1	incong	17	visual-only	coal	0.204859	K OW1 L	K	None	ga
A_MS1_F01_M1	incong	17	visual-only	coll	0.193801	K AA1 L	K	None	ga
A_MS1_F01_M1	incong	17	visual-only	car	0.112554	K AA1 R	K	None	ga
A_MS1_F01_M1	incong	17	audiovisual	ah	0.446226	AA1	AA	ba	ga
A_MS1_F01_M1	incong	17	audiovisual	bah	0.439305	B AA1	B	ba	ga
A_MS1_F01_M1	incong	17	audiovisual	far	0.170643	F AA1 R	F	ba	ga
A_MS1_F01_M1	incong	17	audiovisual	i	0.1348	AY1	AY	ba	ga
A_MS1_F01_M1	incong	17	audiovisual	fa	0.123496	F AA1	F	ba	ga
A_MS1_F01_M1	incong	18	auditory-only	bah	0.562962	B AA1	B	ba	None
A_MS1_F01_M1	incong	18	auditory-only	but	0.44411	B AH1 T	B	ba	None
A_MS1_F01_M1	incong	18	auditory-only	bar	0.377636	B AA1 R	B	ba	None
A_MS1_F01_M1	incong	18	auditory-only	ba	0.142609	B AA1	B	ba	None
A_MS1_F01_M1	incong	18	auditory-only	far	0.13687	F AA1 R	F	ba	None
A_MS1_F01_M1	incong	18	visual-only	call	0.632208	K AO1 L	K	None	ga
A_MS1_F01_M1	incong	18	visual-only	coll	0.299032	K AA1 L	K	None	ga
A_MS1_F01_M1	incong	18	visual-only	cal	0.251841	K AE1 L	K	None	ga
A_MS1_F01_M1	incong	18	visual-only	tall	0.25045	T AO1 L	T	None	ga
A_MS1_F01_M1	incong	18	visual-only	car	0.133294	K AA1 R	K	None	ga
A_MS1_F01_M1	incong	18	audiovisual	ah	0.626904	AA1	AA	ba	ga
A_MS1_F01_M1	incong	18	audiovisual	bah	0.43102	B AA1	B	ba	ga
A_MS1_F01_M1	incong	18	audiovisual	huh	0.317881	HH AH1	HH	ba	ga
A_MS1_F01_M1	incong	18	audiovisual	aha	0.253927	AA2 HH AA1	AA	ba	ga
A_MS1_F01_M1	incong	18	audiovisual	i	0.147338	AY1	AY	ba	ga
A_MS1_F01_M1	incong	19	auditory-only	but	0.561058	B AH1 T	B	ba	None
A_MS1_F01_M1	incong	19	auditory-only	bar	0.398874	B AA1 R	B	ba	None
A_MS1_F01_M1	incong	19	auditory-only	bah	0.343633	B AA1	B	ba	None
A_MS1_F01_M1	incong	19	auditory-only	far	0.185127	F AA1 R	F	ba	None
A_MS1_F01_M1	incong	19	auditory-only	but i	0.179121	B AH1 T XX AY1	B	ba	None
A_MS1_F01_M1	incong	19	visual-only	call	0.652277	K AO1 L	K	None	ga
A_MS1_F01_M1	incong	19	visual-only	coll	0.307616	K AA1 L	K	None	ga
A_MS1_F01_M1	incong	19	visual-only	cal	0.286358	K AE1 L	K	None	ga
A_MS1_F01_M1	incong	19	visual-only	tall	0.26597	T AO1 L	T	None	ga
A_MS1_F01_M1	incong	19	visual-only	car	0.144772	K AA1 R	K	None	ga
A_MS1_F01_M1	incong	19	audiovisual	ah	0.515181	AA1	AA	ba	ga
A_MS1_F01_M1	incong	19	audiovisual	bah	0.419189	B AA1	B	ba	ga
A_MS1_F01_M1	incong	19	audiovisual	fah	0.269994	F AA1	F	ba	ga
A_MS1_F01_M1	incong	19	audiovisual	ah i	0.247362	AA1 XX AY1	AA	ba	ga
A_MS1_F01_M1	incong	19	audiovisual	i	0.143728	AY1	AY	ba	ga
A_MS1_F01_M1	incong	20	auditory-only	bah	0.691929	B AA1	B	ba	None
A_MS1_F01_M1	incong	20	auditory-only	bar	0.369992	B AA1 R	B	ba	None
A_MS1_F01_M1	incong	20	auditory-only	but	0.297271	B AH1 T	B	ba	None
A_MS1_F01_M1	incong	20	auditory-only	bach	0.209518	B AA1 K	B	ba	None
A_MS1_F01_M1	incong	20	auditory-only	ba	0.201473	B AA1	B	ba	None
A_MS1_F01_M1	incong	20	visual-only	call	0.697033	K AO1 L	K	None	ga
A_MS1_F01_M1	incong	20	visual-only	coll	0.254993	K AA1 L	K	None	ga
A_MS1_F01_M1	incong	20	visual-only	cal	0.222384	K AE1 L	K	None	ga
A_MS1_F01_M1	incong	20	visual-only	coal	0.18163	K OW1 L	K	None	ga
A_MS1_F01_M1	incong	20	visual-only	car	0.13904	K AA1 R	K	None	ga
A_MS1_F01_M1	incong	20	audiovisual	bah	0.375786	B AA1	B	ba	ga
A_MS1_F01_M1	incong	20	audiovisual	ah	0.369361	AA1	AA	ba	ga
A_MS1_F01_M1	incong	20	audiovisual	far	0.326022	F AA1 R	F	ba	ga
A_MS1_F01_M1	incong	20	audiovisual	fah	0.268638	F AA1	F	ba	ga
A_MS1_F01_M1	incong	20	audiovisual	faa	0.178164	F AA	F	ba	ga
A_MS1_F01_M1	incong	21	auditory-only	bah	0.646376	B AA1	B	ba	None
A_MS1_F01_M1	incong	21	auditory-only	bar	0.416175	B AA1 R	B	ba	None
A_MS1_F01_M1	incong	21	auditory-only	but	0.367604	B AH1 T	B	ba	None
A_MS1_F01_M1	incong	21	auditory-only	bach	0.204168	B AA1 K	B	ba	None
A_MS1_F01_M1	incong	21	auditory-only	ba	0.142827	B AA1	B	ba	None
A_MS1_F01_M1	incong	21	visual-only	call	0.719166	K AO1 L	K	None	ga
A_MS1_F01_M1	incong	21	visual-only	coll	0.263586	K AA1 L	K	None	ga
A_MS1_F01_M1	incong	21	visual-only	cal	0.211625	K AE1 L	K	None	ga
A_MS1_F01_M1	incong	21	visual-only	coal	0.201752	K OW1 L	K	None	ga
A_MS1_F01_M1	incong	21	visual-only	car	0.120471	K AA1 R	K	None	ga
A_MS1_F01_M1	incong	21	audiovisual	ah	0.512365	AA1	AA	ba	ga
A_MS1_F01_M1	incong	21	audiovisual	bah	0.457097	B AA1	B	ba	ga
A_MS1_F01_M1	incong	21	audiovisual	huh	0.302633	HH AH1	HH	ba	ga
A_MS1_F01_M1	incong	21	audiovisual	aha	0.220071	AA2 HH AA1	AA	ba	ga
A_MS1_F01_M1	incong	21	audiovisual	i	0.14997	AY1	AY	ba	ga
A_MS1_F01_M1	incong	22	auditory-only	bah	0.58984	B AA1	B	ba	None
A_MS1_F01_M1	incong	22	auditory-only	but	0.425972	B AH1 T	B	ba	None
A_MS1_F01_M1	incong	22	auditory-only	bar	0.314237	B AA1 R	B	ba	None
A_MS1_F01_M1	incong	22	auditory-only	ah	0.181866	AA1	AA	ba	None
A_MS1_F01_M1	incong	22	auditory-only	ba	0.138739	B AA1	B	ba	None
A_MS1_F01_M1	incong	22	visual-only	call	0.765999	K AO1 L	K	None	ga
A_MS1_F01_M1	incong	22	visual-only	coll	0.257215	K AA1 L	K	None	ga
A_MS1_F01_M1	incong	22	visual-only	cal	0.194248	K AE1 L	K	None	ga
A_MS1_F01_M1	incong	22	visual-only	car	0.12423	K AA1 R	K	None	ga
A_MS1_F01_M1	incong	22	visual-only	called	0.0851433	K AO1 L D	K	None	ga
A_MS1_F01_M1	incong	22	audiovisual	ah	0.568844	AA1	AA	ba	ga
A_MS1_F01_M1	incong	22	audiovisual	bah	0.453213	B AA1	B	ba	ga
A_MS1_F01_M1	incong	22	audiovisual	uh	0.404953	AH1	AH	ba	ga
A_MS1_F01_M1	incong	22	audiovisual	blah	0.373125	B L AA1	B	ba	ga
A_MS1_F01_M1	incong	22	audiovisual	i	0.147843	AY1	AY	ba	ga
A_MS1_F01_M1	incong	23	auditory-only	but	0.628606	B AH1 T	B	ba	None
A_MS1_F01_M1	incong	23	auditory-only	bar	0.447923	B AA1 R	B	ba	None
A_MS1_F01_M1	incong	23	auditory-only	bah	0.313516	B AA1	B	ba	None
A_MS1_F01_M1	incong	23	auditory-only	fah	0.183906	F AA1	F	ba	None
A_MS1_F01_M1	incong	23	auditory-only	far	0.181108	F AA1 R	F	ba	None
A_MS1_F01_M1	incong	23	visual-only	call	0.808444	K AO1 L	K	None	ga
A_MS1_F01_M1	incong	23	visual-only	coll	0.213823	K AA1 L	K	None	ga
A_MS1_F01_M1	incong	23	visual-only	cal	0.21112	K AE1 L	K	None	ga
A_MS1_F01_M1	incong	23	visual-only	tall	0.172107	T AO1 L	T	None	ga
A_MS1_F01_M1	incong	23	visual-only	car	0.109494	K AA1 R	K	None	ga
A_MS1_F01_M1	incong	23	audiovisual	far	0.392376	F AA1 R	F	ba	ga
A_MS1_F01_M1	incong	23	audiovisual	bah	0.373373	B AA1	B	ba	ga
A_MS1_F01_M1	incong	23	audiovisual	ah	0.356376	AA1	AA	ba	ga
A_MS1_F01_M1	incong	23	audiovisual	fah	0.286419	F AA1	F	ba	ga
A_MS1_F01_M1	incong	23	audiovisual	fa	0.137642	F AA1	F	ba	ga
A_MS1_F01_M1	incong	24	auditory-only	bah	0.46294	B AA1	B	ba	None
A_MS1_F01_M1	incong	24	auditory-only	but	0.428005	B AH1 T	B	ba	None
A_MS1_F01_M1	incong	24	auditory-only	bar	0.427378	B AA1 R	B	ba	None
A_MS1_F01_M1	incong	24	auditory-only	far	0.263	F AA1 R	F	ba	None
A_MS1_F01_M1	incong	24	auditory-only	ba	0.118737	B AA1	B	ba	None
A_MS1_F01_M1	incong	24	visual-only	call	0.824675	K AO1 L	K	None	ga
A_MS1_F01_M1	incong	24	visual-only	coll	0.201644	K AA1 L	K	None	ga
A_MS1_F01_M1	incong	24	visual-only	cal	0.178408	K AE1 L	K	None	ga
A_MS1_F01_M1	incong	24	visual-only	call i	0.172181	K AO1 L XX AY1	K	None	ga
A_MS1_F01_M1	incong	24	visual-only	car	0.0879285	K AA1 R	K	None	ga
A_MS1_F01_M1	incong	24	audiovisual	ah	0.589349	AA1	AA	ba	ga
A_MS1_F01_M1	incong	24	audiovisual	bah	0.380517	B AA1	B	ba	ga
A_MS1_F01_M1	incong	24	audiovisual	fah	0.241542	F AA1	F	ba	ga
A_MS1_F01_M1	incong	24	audiovisual	i	0.156136	AY1	AY	ba	ga
A_MS1_F01_M1	incong	24	audiovisual	a	0.113505	AH0	AH	ba	ga
A_MS1_F01_M1	incong	25	auditory-only	bah	0.429115	B AA1	B	ba	None
A_MS1_F01_M1	incong	25	auditory-only	but	0.405911	B AH1 T	B	ba	None
A_MS1_F01_M1	incong	25	auditory-only	bar	0.369211	B AA1 R	B	ba	None
A_MS1_F01_M1	incong	25	auditory-only	blah	0.330885	B L AA1	B	ba	None
A_MS1_F01_M1	incong	25	auditory-only	far	0.205413	F AA1 R	F	ba	None
A_MS1_F01_M1	incong	25	visual-only	call	0.792794	K AO1 L	K	None	ga
A_MS1_F01_M1	incong	25	visual-only	cal	0.236398	K AE1 L	K	None	ga
A_MS1_F01_M1	incong	25	visual-only	coll	0.192955	K AA1 L	K	None	ga
A_MS1_F01_M1	incong	25	visual-only	hall	0.186327	HH AO1 L	HH	None	ga
A_MS1_F01_M1	incong	25	visual-only	car	0.0887964	K AA1 R	K	None	ga
A_MS1_F01_M1	incong	25	audiovisual	ah	0.376249	AA1	AA	ba	ga
A_MS1_F01_M1	incong	25	audiovisual	bah	0.307606	B AA1	B	ba	ga
A_MS1_F01_M1	incong	25	audiovisual	fah	0.259613	F AA1	F	ba	ga
A_MS1_F01_M1	incong	25	audiovisual	far	0.246145	F AA1 R	F	ba	ga
A_MS1_F01_M1	incong	25	audiovisual	fa	0.11802	F AA1	F	ba	ga
A_MS1_F01_M1	incong	26	auditory-only	but	0.595476	B AH1 T	B	ba	None
A_MS1_F01_M1	incong	26	auditory-only	bar	0.458806	B AA1 R	B	ba	None
A_MS1_F01_M1	incong	26	auditory-only	bah	0.440543	B AA1	B	ba	None
A_MS1_F01_M1	incong	26	auditory-only	but i	0.175131	B AH1 T XX AY1	B	ba	None
A_MS1_F01_M1	incong	26	auditory-only	far	0.13475	F AA1 R	F	ba	None
A_MS1_F01_M1	incong	26	visual-only	call	0.816359	K AO1 L	K	None	ga
A_MS1_F01_M1	incong	26	visual-only	coll	0.228817	K AA1 L	K	None	ga
A_MS1_F01_M1	incong	26	visual-only	cal	0.222313	K AE1 L	K	None	ga
A_MS1_F01_M1	incong	26	visual-only	tall	0.205379	T AO1 L	T	None	ga
A_MS1_F01_M1	incong	26	visual-only	car	0.0874834	K AA1 R	K	None	ga
A_MS1_F01_M1	incong	26	audiovisual	ah	0.567788	AA1	AA	ba	ga
A_MS1_F01_M1	incong	26	audiovisual	bah	0.375669	B AA1	B	ba	ga
A_MS1_F01_M1	incong	26	audiovisual	fa	0.156031	F AA1	F	ba	ga
A_MS1_F01_M1	incong	26	audiovisual	i	0.149391	AY1	AY	ba	ga
A_MS1_F01_M1	incong	26	audiovisual	a	0.132169	AH0	AH	ba	ga
A_MS1_F01_M1	incong	27	auditory-only	bah	0.52495	B AA1	B	ba	None
A_MS1_F01_M1	incong	27	auditory-only	but	0.504208	B AH1 T	B	ba	None
A_MS1_F01_M1	incong	27	auditory-only	bar	0.327663	B AA1 R	B	ba	None
A_MS1_F01_M1	incong	27	auditory-only	but i	0.170688	B AH1 T XX AY1	B	ba	None
A_MS1_F01_M1	incong	27	auditory-only	far	0.136328	F AA1 R	F	ba	None
A_MS1_F01_M1	incong	27	visual-only	call	0.723125	K AO1 L	K	None	ga
A_MS1_F01_M1	incong	27	visual-only	coll	0.257763	K AA1 L	K	None	ga
A_MS1_F01_M1	incong	27	visual-only	cal	0.21231	K AE1 L	K	None	ga
A_MS1_F01_M1	incong	27	visual-only	coal	0.204074	K OW1 L	K	None	ga
A_MS1_F01_M1	incong	27	visual-only	car	0.122025	K AA1 R	K	None	ga
A_MS1_F01_M1	incong	27	audiovisual	bah	0.681591	B AA1	B	ba	ga
A_MS1_F01_M1	incong	27	audiovisual	blah	0.461895	B L AA1	B	ba	ga
A_MS1_F01_M1	incong	27	audiovisual	ah	0.382664	AA1	AA	ba	ga
A_MS1_F01_M1	incong	27	audiovisual	bhah	0.335918	B AA1	B	ba	ga
A_MS1_F01_M1	incong	27	audiovisual	but	0.163441	B AH1 T	B	ba	ga
A_MS1_F01_M1	incong	28	auditory-only	bah	0.559955	B AA1	B	ba	None
A_MS1_F01_M1	incong	28	auditory-only	but	0.449046	B AH1 T	B	ba	None
A_MS1_F01_M1	incong	28	auditory-only	bar	0.407261	B AA1 R	B	ba	None
A_MS1_F01_M1	incong	28	auditory-only	far	0.160402	F AA1 R	F	ba	None
A_MS1_F01_M1	incong	28	auditory-only	ba	0.137885	B AA1	B	ba	None
A_MS1_F01_M1	incong	28	visual-only	call	0.700286	K AO1 L	K	None	ga
A_MS1_F01_M1	incong	28	visual-only	coal	0.227195	K OW1 L	K	None	ga
A_MS1_F01_M1	incong	28	visual-only	coll	0.217674	K AA1 L	K	None	ga
A_MS1_F01_M1	incong	28	visual-only	cal	0.206023	K AE1 L	K	None	ga
A_MS1_F01_M1	incong	28	visual-only	car	0.116263	K AA1 R	K	None	ga
A_MS1_F01_M1	incong	28	audiovisual	bah	0.336671	B AA1	B	ba	ga
A_MS1_F01_M1	incong	28	audiovisual	ah	0.309565	AA1	AA	ba	ga
A_MS1_F01_M1	incong	28	audiovisual	vah	0.293326	V AA	V	ba	ga
A_MS1_F01_M1	incong	28	audiovisual	far	0.280846	F AA1 R	F	ba	ga
A_MS1_F01_M1	incong	28	audiovisual	fa	0.12567	F AA1	F	ba	ga
A_MS1_F01_M1	incong	29	auditory-only	bah	0.474564	B AA1	B	ba	None
A_MS1_F01_M1	incong	29	auditory-only	but	0.394451	B AH1 T	B	ba	None
A_MS1_F01_M1	incong	29	auditory-only	bar	0.356471	B AA1 R	B	ba	None
A_MS1_F01_M1	incong	29	auditory-only	bhah	0.333524	B AA1	B	ba	None
A_MS1_F01_M1	incong	29	auditory-only	far	0.255403	F AA1 R	F	ba	None
A_MS1_F01_M1	incong	29	visual-only	call	0.828969	K AO1 L	K	None	ga
A_MS1_F01_M1	incong	29	visual-only	cal	0.20218	K AE1 L	K	None	ga
A_MS1_F01_M1	incong	29	visual-only	coll	0.179252	K AA1 L	K	None	ga
A_MS1_F01_M1	incong	29	visual-only	call i	0.165315	K AO1 L XX AY1	K	None	ga
A_MS1_F01_M1	incong	29	visual-only	car	0.087591	K AA1 R	K	None	ga
A_MS1_F01_M1	incong	29	audiovisual	ah	0.628979	AA1	AA	ba	ga
A_MS1_F01_M1	incong	29	audiovisual	bah	0.408734	B AA1	B	ba	ga
A_MS1_F01_M1	incong	29	audiovisual	aha	0.209473	AA2 HH AA1	AA	ba	ga
A_MS1_F01_M1	incong	29	audiovisual	i	0.144618	AY1	AY	ba	ga
A_MS1_F01_M1	incong	29	audiovisual	a	0.128696	AH0	AH	ba	ga
A_MS1_F01_M1	incong	30	auditory-only	bah	0.555458	B AA1	B	ba	None
A_MS1_F01_M1	incong	30	auditory-only	but	0.357762	B AH1 T	B	ba	None
A_MS1_F01_M1	incong	30	auditory-only	bar	0.321313	B AA1 R	B	ba	None
A_MS1_F01_M1	incong	30	auditory-only	far	0.168087	F AA1 R	F	ba	None
A_MS1_F01_M1	incong	30	auditory-only	ba	0.16501	B AA1	B	ba	None
A_MS1_F01_M1	incong	30	visual-only	call	0.687566	K AO1 L	K	None	ga
A_MS1_F01_M1	incong	30	visual-only	coll	0.252704	K AA1 L	K	None	ga
A_MS1_F01_M1	incong	30	visual-only	cal	0.250622	K AE1 L	K	None	ga
A_MS1_F01_M1	incong	30	visual-only	coal	0.201112	K OW1 L	K	None	ga
A_MS1_F01_M1	incong	30	visual-only	car	0.132418	K AA1 R	K	None	ga
A_MS1_F01_M1	incong	30	audiovisual	bah	0.430793	B AA1	B	ba	ga
A_MS1_F01_M1	incong	30	audiovisual	ah	0.390434	AA1	AA	ba	ga
A_MS1_F01_M1	incong	30	audiovisual	fah	0.286009	F AA1	F	ba	ga
A_MS1_F01_M1	incong	30	audiovisual	far	0.242317	F AA1 R	F	ba	ga
A_MS1_F01_M1	incong	30	audiovisual	fa	0.131927	F AA1	F	ba	ga
A_MS1_F01_M1	incong	31	auditory-only	bah	0.526249	B AA1	B	ba	None
A_MS1_F01_M1	incong	31	auditory-only	but	0.431321	B AH1 T	B	ba	None
A_MS1_F01_M1	incong	31	auditory-only	bar	0.413899	B AA1 R	B	ba	None
A_MS1_F01_M1	incong	31	auditory-only	far	0.172029	F AA1 R	F	ba	None
A_MS1_F01_M1	incong	31	auditory-only	ba	0.145731	B AA1	B	ba	None
A_MS1_F01_M1	incong	31	visual-only	call	0.69037	K AO1 L	K	None	ga
A_MS1_F01_M1	incong	31	visual-only	coll	0.308294	K AA1 L	K	None	ga
A_MS1_F01_M1	incong	31	visual-only	god	0.199038	G AA1 D	G	None	ga
A_MS1_F01_M1	incong	31	visual-only	cal	0.194315	K AE1 L	K	None	ga
A_MS1_F01_M1	incong	31	visual-only	car	0.13416	K AA1 R	K	None	ga
A_MS1_F01_M1	incong	31	audiovisual	ah	0.727871	AA1	AA	ba	ga
A_MS1_F01_M1	incong	31	audiovisual	uh	0.390202	AH1	AH	ba	ga
A_MS1_F01_M1	incong	31	audiovisual	huh	0.355409	HH AH1	HH	ba	ga
A_MS1_F01_M1	incong	31	audiovisual	bah	0.275101	B AA1	B	ba	ga
A_MS1_F01_M1	incong	31	audiovisual	aha	0.238734	AA2 HH AA1	AA	ba	ga
A_MS1_F01_M1	incong	32	auditory-only	bar	0.52929	B AA1 R	B	ba	None
A_MS1_F01_M1	incong	32	auditory-only	but	0.526084	B AH1 T	B	ba	None
A_MS1_F01_M1	incong	32	auditory-only	bah	0.468747	B AA1	B	ba	None
A_MS1_F01_M1	incong	32	auditory-only	far	0.16136	F AA1 R	F	ba	None
A_MS1_F01_M1	incong	32	auditory-only	ba	0.117227	B AA1	B	ba	None
A_MS1_F01_M1	incong	32	visual-only	call	0.801755	K AO1 L	K	None	ga
A_MS1_F01_M1	incong	32	visual-only	cal	0.240007	K AE1 L	K	None	ga
A_MS1_F01_M1	incong	32	visual-only	coll	0.220735	K AA1 L	K	None	ga
A_MS1_F01_M1	incong	32	visual-only	car	0.103444	K AA1 R	K	None	ga
A_MS1_F01_M1	incong	32	visual-only	called	0.0816433	K AO1 L D	K	None	ga
A_MS1_F01_M1	incong	32	audiovisual	bah	0.543409	B AA1	B	ba	ga
A_MS1_F01_M1	incong	32	audiovisual	ah	0.332584	AA1	AA	ba	ga
A_MS1_F01_M1	incong	32	audiovisual	far	0.315344	F AA1 R	F	ba	ga
A_MS1_F01_M1	incong	32	audiovisual	but	0.187348	B AH1 T	B	ba	ga
A_MS1_F01_M1	incong	32	audiovisual	bar	0.160282	B AA1 R	B	ba	ga
A_MS1_F01_M1	incong	33	auditory-only	bah	0.471114	B AA1	B	ba	None
A_MS1_F01_M1	incong	33	auditory-only	bar	0.430457	B AA1 R	B	ba	None
A_MS1_F01_M1	incong	33	auditory-only	but	0.424781	B AH1 T	B	ba	None
A_MS1_F01_M1	incong	33	auditory-only	far	0.286915	F AA1 R	F	ba	None
A_MS1_F01_M1	incong	33	auditory-only	ba	0.132186	B AA1	B	ba	None
A_MS1_F01_M1	incong	33	visual-only	call	0.750755	K AO1 L	K	None	ga
A_MS1_F01_M1	incong	33	visual-only	cal	0.217124	K AE1 L	K	None	ga
A_MS1_F01_M1	incong	33	visual-only	coal	0.200918	K OW1 L	K	None	ga
A_MS1_F01_M1	incong	33	visual-only	car	0.0904445	K AA1 R	K	None	ga
A_MS1_F01_M1	incong	33	visual-only	called	0.0819409	K AO1 L D	K	None	ga
A_MS1_F01_M1	incong	33	audiovisual	ah	0.661767	AA1	AA	ba	ga
A_MS1_F01_M1	incong	33	audiovisual	bah	0.330365	B AA1	B	ba	ga
A_MS1_F01_M1	incong	33	audiovisual	aha	0.210482	AA2 HH AA1	AA	ba	ga
A_MS1_F01_M1	incong	33	audiovisual	i	0.17155	AY1	AY	ba	ga
A_MS1_F01_M1	incong	33	audiovisual	a	0.147432	AH0	AH	ba	ga
A_MS1_F01_M1	incong	34	auditory-only	bah	0.502338	B AA1	B	ba	None
A_MS1_F01_M1	incong	34	auditory-only	bar	0.434755	B AA1 R	B	ba	None
A_MS1_F01_M1	incong	34	auditory-only	but	0.432233	B AH1 T	B	ba	None
A_MS1_F01_M1	incong	34	auditory-only	bhah	0.359248	B AA1	B	ba	None
A_MS1_F01_M1	incong	34	auditory-only	far	0.174992	F AA1 R	F	ba	None
A_MS1_F01_M1	incong	34	visual-only	call	0.788856	K AO1 L	K	None	ga
A_MS1_F01_M1	incong	34	visual-only	cal	0.259766	K AE1 L	K	None	ga
A_MS1_F01_M1	incong	34	visual-only	coll	0.233468	K AA1 L	K	None	ga
A_MS1_F01_M1	incong	34	visual-only	tall	0.202529	T AO1 L	T	None	ga
A_MS1_F01_M1	incong	34	visual-only	car	0.0880446	K AA1 R	K	None	ga
A_MS1_F01_M1	incong	34	audiovisual	bah	0.479136	B AA1	B	ba	ga
A_MS1_F01_M1	incong	34	audiovisual	ah	0.403659	AA1	AA	ba	ga
A_MS1_F01_M1	incong	34	audiovisual	far	0.211097	F AA1 R	F	ba	ga
A_MS1_F01_M1	incong	34	audiovisual	i	0.129168	AY1	AY	ba	ga
A_MS1_F01_M1	incong	34	audiovisual	fa	0.122856	F AA1	F	ba	ga
A_MS1_F01_M1	incong	35	auditory-only	but	0.648021	B AH1 T	B	ba	None
A_MS1_F01_M1	incong	35	auditory-only	bar	0.406584	B AA1 R	B	ba	None
A_MS1_F01_M1	incong	35	auditory-only	bah	0.405861	B AA1	B	ba	None
A_MS1_F01_M1	incong	35	auditory-only	bhah	0.289681	B AA1	B	ba	None
A_MS1_F01_M1	incong	35	auditory-only	but i	0.192899	B AH1 T XX AY1	B	ba	None
A_MS1_F01_M1	incong	35	visual-only	call	0.802991	K AO1 L	K	None	ga
A_MS1_F01_M1	incong	35	visual-only	cal	0.220237	K AE1 L	K	None	ga
A_MS1_F01_M1	incong	35	visual-only	coll	0.204142	K AA1 L	K	None	ga
A_MS1_F01_M1	incong	35	visual-only	call i	0.156064	K AO1 L XX AY1	K	None	ga
A_MS1_F01_M1	incong	35	visual-only	car	0.0860401	K AA1 R	K	None	ga
A_MS1_F01_M1	incong	35	audiovisual	far	0.403725	F AA1 R	F	ba	ga
A_MS1_F01_M1	incong	35	audiovisual	bah	0.367226	B AA1	B	ba	ga
A_MS1_F01_M1	incong	35	audiovisual	ah	0.296971	AA1	AA	ba	ga
A_MS1_F01_M1	incong	35	audiovisual	fah	0.291425	F AA1	F	ba	ga
A_MS1_F01_M1	incong	35	audiovisual	fire	0.243955	F AY1 ER0	F	ba	ga
A_MS1_F01_M1	incong	36	auditory-only	bah	0.547521	B AA1	B	ba	None
A_MS1_F01_M1	incong	36	auditory-only	bar	0.494988	B AA1 R	B	ba	None
A_MS1_F01_M1	incong	36	auditory-only	but	0.400627	B AH1 T	B	ba	None
A_MS1_F01_M1	incong	36	auditory-only	bach	0.206847	B AA1 K	B	ba	None
A_MS1_F01_M1	incong	36	auditory-only	ba	0.134436	B AA1	B	ba	None
A_MS1_F01_M1	incong	36	visual-only	call	0.800599	K AO1 L	K	None	ga
A_MS1_F01_M1	incong	36	visual-only	cal	0.223877	K AE1 L	K	None	ga
A_MS1_F01_M1	incong	36	visual-only	coll	0.206868	K AA1 L	K	None	ga
A_MS1_F01_M1	incong	36	visual-only	hall	0.179491	HH AO1 L	HH	None	ga
A_MS1_F01_M1	incong	36	visual-only	car	0.0966596	K AA1 R	K	None	ga
A_MS1_F01_M1	incong	36	audiovisual	ah	0.684356	AA1	AA	ba	ga
A_MS1_F01_M1	incong	36	audiovisual	uh	0.461264	AH1	AH	ba	ga
A_MS1_F01_M1	incong	36	audiovisual	huh	0.382091	HH AH1	HH	ba	ga
A_MS1_F01_M1	incong	36	audiovisual	bah	0.314689	B AA1	B	ba	ga
A_MS1_F01_M1	incong	36	audiovisual	aha	0.257547	AA2 HH AA1	AA	ba	ga
A_MS1_F01_M1	incong	37	auditory-only	but	0.487534	B AH1 T	B	ba	None
A_MS1_F01_M1	incong	37	auditory-only	bah	0.431198	B AA1	B	ba	None
A_MS1_F01_M1	incong	37	auditory-only	bar	0.366962	B AA1 R	B	ba	None
A_MS1_F01_M1	incong	37	auditory-only	far	0.23175	F AA1 R	F	ba	None
A_MS1_F01_M1	incong	37	auditory-only	but i	0.165579	B AH1 T XX AY1	B	ba	None
A_MS1_F01_M1	incong	37	visual-only	call	0.704862	K AO1 L	K	None	ga
A_MS1_F01_M1	incong	37	visual-only	cal	0.248849	K AE1 L	K	None	ga
A_MS1_F01_M1	incong	37	visual-only	coll	0.241418	K AA1 L	K	None	ga
A_MS1_F01_M1	incong	37	visual-only	hall	0.201055	HH AO1 L	HH	None	ga
A_MS1_F01_M1	incong	37	visual-only	car	0.134548	K AA1 R	K	None	ga
A_MS1_F01_M1	incong	37	audiovisual	ah	0.640472	AA1	AA	ba	ga
A_MS1_F01_M1	incong	37	audiovisual	bah	0.443741	B AA1	B	ba	ga
A_MS1_F01_M1	incong	37	audiovisual	huh	0.346282	HH AH1	HH	ba	ga
A_MS1_F01_M1	incong	37	audiovisual	aha	0.224485	AA2 HH AA1	AA	ba	ga
A_MS1_F01_M1	incong	37	audiovisual	i	0.142616	AY1	AY	ba	ga
A_MS1_F01_M1	incong	38	auditory-only	but	0.554817	B AH1 T	B	ba	None
A_MS1_F01_M1	incong	38	auditory-only	bar	0.473283	B AA1 R	B	ba	None
A_MS1_F01_M1	incong	38	auditory-only	bah	0.471639	B AA1	B	ba	None
A_MS1_F01_M1	incong	38	auditory-only	far	0.153688	F AA1 R	F	ba	None
A_MS1_F01_M1	incong	38	auditory-only	ba	0.110204	B AA1	B	ba	None
A_MS1_F01_M1	incong	38	visual-only	call	0.812334	K AO1 L	K	None	ga
A_MS1_F01_M1	incong	38	visual-only	cal	0.23291	K AE1 L	K	None	ga
A_MS1_F01_M1	incong	38	visual-only	coll	0.204307	K AA1 L	K	None	ga
A_MS1_F01_M1	incong	38	visual-only	call i	0.152828	K AO1 L XX AY1	K	None	ga
A_MS1_F01_M1	incong	38	visual-only	car	0.0799802	K AA1 R	K	None	ga
A_MS1_F01_M1	incong	38	audiovisual	bah	0.564757	B AA1	B	ba	ga
A_MS1_F01_M1	incong	38	audiovisual	ah	0.470174	AA1	AA	ba	ga
A_MS1_F01_M1	incong	38	audiovisual	aha	0.194451	AA2 HH AA1	AA	ba	ga
A_MS1_F01_M1	incong	38	audiovisual	fa	0.12039	F AA1	F	ba	ga
A_MS1_F01_M1	incong	38	audiovisual	i	0.119703	AY1	AY	ba	ga
A_MS1_F01_M1	incong	39	auditory-only	but	0.64826	B AH1 T	B	ba	None
A_MS1_F01_M1	incong	39	auditory-only	bar	0.379673	B AA1 R	B	ba	None
A_MS1_F01_M1	incong	39	auditory-only	bah	0.359769	B AA1	B	ba	None
A_MS1_F01_M1	incong	39	auditory-only	but i	0.183045	B AH1 T XX AY1	B	ba	None
A_MS1_F01_M1	incong	39	auditory-only	far	0.135623	F AA1 R	F	ba	None
A_MS1_F01_M1	incong	39	visual-only	call	0.815496	K AO1 L	K	None	ga
A_MS1_F01_M1	incong	39	visual-only	cal	0.217468	K AE1 L	K	None	ga
A_MS1_F01_M1	incong	39	visual-only	coll	0.178905	K AA1 L	K	None	ga
A_MS1_F01_M1	incong	39	visual-only	coal	0.167207	K OW1 L	K	None	ga
A_MS1_F01_M1	incong	39	visual-only	car	0.09547	K AA1 R	K	None	ga
A_MS1_F01_M1	incong	39	audiovisual	ah	0.564396	AA1	AA	ba	ga
A_MS1_F01_M1	incong	39	audiovisual	bah	0.416508	B AA1	B	ba	ga
A_MS1_F01_M1	incong	39	audiovisual	fah	0.246935	F AA1	F	ba	ga
A_MS1_F01_M1	incong	39	audiovisual	all	0.180124	AO1 L	AO	ba	ga
A_MS1_F01_M1	incong	39	audiovisual	i	0.160731	AY1	AY	ba	ga
A_MS1_F01_M1	incong	40	auditory-only	but	0.507278	B AH1 T	B	ba	None
A_MS1_F01_M1	incong	40	auditory-only	bah	0.494196	B AA1	B	ba	None
A_MS1_F01_M1	incong	40	auditory-only	bar	0.379283	B AA1 R	B	ba	None
A_MS1_F01_M1	incong	40	auditory-only	but i	0.175475	B AH1 T XX AY1	B	ba	None
A_MS1_F01_M1	incong	40	auditory-only	far	0.169641	F AA1 R	F	ba	None
A_MS1_F01_M1	incong	40	visual-only	call	0.561155	K AO1 L	K	None	ga
A_MS1_F01_M1	incong	40	visual-only	coll	0.234676	K AA1 L	K	None	ga
A_MS1_F01_M1	incong	40	visual-only	cal	0.229289	K AE1 L	K	None	ga
A_MS1_F01_M1	incong	40	visual-only	coal	0.210008	K OW1 L	K	None	ga
A_MS1_F01_M1	incong	40	visual-only	car	0.122889	K AA1 R	K	None	ga
A_MS1_F01_M1	incong	40	audiovisual	bah	0.479313	B AA1	B	ba	ga
A_MS1_F01_M1	incong	40	audiovisual	ah	0.421992	AA1	AA	ba	ga
A_MS1_F01_M1	incong	40	audiovisual	fah	0.264717	F AA1	F	ba	ga
A_MS1_F01_M1	incong	40	audiovisual	far	0.219809	F AA1 R	F	ba	ga
A_MS1_F01_M1	incong	40	audiovisual	fa	0.138574	F AA1	F	ba	ga
A_MS1_F01_M1	incong	41	auditory-only	bah	0.671303	B AA1	B	ba	None
A_MS1_F01_M1	incong	41	auditory-only	bar	0.312919	B AA1 R	B	ba	None
A_MS1_F01_M1	incong	41	auditory-only	but	0.287519	B AH1 T	B	ba	None
A_MS1_F01_M1	incong	41	auditory-only	baa	0.207065	B IY2 EY2 EY1	B	ba	None
A_MS1_F01_M1	incong	41	auditory-only	ba	0.189788	B AA1	B	ba	None
A_MS1_F01_M1	incong	41	visual-only	call	0.835161	K AO1 L	K	None	ga
A_MS1_F01_M1	incong	41	visual-only	cal	0.196849	K AE1 L	K	None	ga
A_MS1_F01_M1	incong	41	visual-only	call i	0.164951	K AO1 L XX AY1	K	None	ga
A_MS1_F01_M1	incong	41	visual-only	car	0.0775858	K AA1 R	K	None	ga
A_MS1_F01_M1	incong	41	visual-only	called	0.0744236	K AO1 L D	K	None	ga
A_MS1_F01_M1	incong	41	audiovisual	bah	0.441608	B AA1	B	ba	ga
A_MS1_F01_M1	incong	41	audiovisual	ah	0.4369	AA1	AA	ba	ga
A_MS1_F01_M1	incong	41	audiovisual	i'm	0.267172	IH1 M	IH	ba	ga
A_MS1_F01_M1	incong	41	audiovisual	far	0.199742	F AA1 R	F	ba	ga
A_MS1_F01_M1	incong	41	audiovisual	i	0.122617	AY1	AY	ba	ga
A_MS1_F01_M1	incong	42	auditory-only	bah	0.560022	B AA1	B	ba	None
A_MS1_F01_M1	incong	42	auditory-only	bar	0.321448	B AA1 R	B	ba	None
A_MS1_F01_M1	incong	42	auditory-only	but	0.317669	B AH1 T	B	ba	None
A_MS1_F01_M1	incong	42	auditory-only	ah	0.228449	AA1	AA	ba	None
A_MS1_F01_M1	incong	42	auditory-only	far	0.19267	F AA1 R	F	ba	None
A_MS1_F01_M1	incong	42	visual-only	call	0.75149	K AO1 L	K	None	ga
A_MS1_F01_M1	incong	42	visual-only	tall	0.286189	T AO1 L	T	None	ga
A_MS1_F01_M1	incong	42	visual-only	coll	0.25697	K AA1 L	K	None	ga
A_MS1_F01_M1	incong	42	visual-only	cal	0.20927	K AE1 L	K	None	ga
A_MS1_F01_M1	incong	42	visual-only	car	0.122745	K AA1 R	K	None	ga
A_MS1_F01_M1	incong	42	audiovisual	far	0.354864	F AA1 R	F	ba	ga
A_MS1_F01_M1	incong	42	audiovisual	bah	0.342211	B AA1	B	ba	ga
A_MS1_F01_M1	incong	42	audiovisual	ah	0.34145	AA1	AA	ba	ga
A_MS1_F01_M1	incong	42	audiovisual	fah	0.262293	F AA1	F	ba	ga
A_MS1_F01_M1	incong	42	audiovisual	faa	0.158523	F AA	F	ba	ga
A_MS1_F01_M1	incong	43	auditory-only	but	0.664286	B AH1 T	B	ba	None
A_MS1_F01_M1	incong	43	auditory-only	bar	0.393204	B AA1 R	B	ba	None
A_MS1_F01_M1	incong	43	auditory-only	bah	0.266344	B AA1	B	ba	None
A_MS1_F01_M1	incong	43	auditory-only	i'm	0.25818	IH1 M	IH	ba	None
A_MS1_F01_M1	incong	43	auditory-only	but i	0.205275	B AH1 T XX AY1	B	ba	None
A_MS1_F01_M1	incong	43	visual-only	call	0.808292	K AO1 L	K	None	ga
A_MS1_F01_M1	incong	43	visual-only	cal	0.217479	K AE1 L	K	None	ga
A_MS1_F01_M1	incong	43	visual-only	coll	0.177243	K AA1 L	K	None	ga
A_MS1_F01_M1	incong	43	visual-only	coal	0.160282	K OW1 L	K	None	ga
A_MS1_F01_M1	incong	43	visual-only	car	0.0878393	K AA1 R	K	None	ga
A_MS1_F01_M1	incong	43	audiovisual	ah	0.566358	AA1	AA	ba	ga
A_MS1_F01_M1	incong	43	audiovisual	bah	0.42413	B AA1	B	ba	ga
A_MS1_F01_M1	incong	43	audiovisual	uh	0.399899	AH1	AH	ba	ga
A_MS1_F01_M1	incong	43	audiovisual	wow	0.310993	W AW1	W	ba	ga
A_MS1_F01_M1	incong	43	audiovisual	i	0.170906	AY1	AY	ba	ga
A_MS1_F01_M1	incong	44	auditory-only	but	0.632922	B AH1 T	B	ba	None
A_MS1_F01_M1	incong	44	auditory-only	bah	0.349891	B AA1	B	ba	None
A_MS1_F01_M1	incong	44	auditory-only	bar	0.319291	B AA1 R	B	ba	None
A_MS1_F01_M1	incong	44	auditory-only	but i	0.201045	B AH1 T XX AY1	B	ba	None
A_MS1_F01_M1	incong	44	auditory-only	far	0.140014	F AA1 R	F	ba	None
A_MS1_F01_M1	incong	44	visual-only	call	0.76918	K AO1 L	K	None	ga
A_MS1_F01_M1	incong	44	visual-only	cal	0.249862	K AE1 L	K	None	ga
A_MS1_F01_M1	incong	44	visual-only	coll	0.237857	K AA1 L	K	None	ga
A_MS1_F01_M1	incong	44	visual-only	tall	0.187736	T AO1 L	T	None	ga
A_MS1_F01_M1	incong	44	visual-only	car	0.115438	K AA1 R	K	None	ga
A_MS1_F01_M1	incong	44	audiovisual	fall	0.461304	F AO1 L	F	ba	ga
A_MS1_F01_M1	incong	44	audiovisual	file	0.343162	F AY1 L	F	ba	ga
A_MS1_F01_M1	incong	44	audiovisual	fah	0.32746	F AA1	F	ba	ga
A_MS1_F01_M1	incong	44	audiovisual	far	0.317225	F AA1 R	F	ba	ga
A_MS1_F01_M1	incong	44	audiovisual	fire	0.289034	F AY1 ER0	F	ba	ga
A_MS1_F01_M1	incong	45	auditory-only	but	0.529012	B AH1 T	B	ba	None
A_MS1_F01_M1	incong	45	auditory-only	bar	0.486625	B AA1 R	B	ba	None
A_MS1_F01_M1	incong	45	auditory-only	bah	0.428166	B AA1	B	ba	None
A_MS1_F01_M1	incong	45	auditory-only	far	0.220508	F AA1 R	F	ba	None
A_MS1_F01_M1	incong	45	auditory-only	ba	0.101826	B AA1	B	ba	None
A_MS1_F01_M1	incong	45	visual-only	call	0.837157	K AO1 L	K	None	ga
A_MS1_F01_M1	incong	45	visual-only	cal	0.204902	K AE1 L	K	None	ga
A_MS1_F01_M1	incong	45	visual-only	coll	0.19553	K AA1 L	K	None	ga
A_MS1_F01_M1	incong	45	visual-only	call i	0.152782	K AO1 L XX AY1	K	None	ga
A_MS1_F01_M1	incong	45	visual-only	car	0.0766933	K AA1 R	K	None	ga
A_MS1_F01_M1	incong	45	audiovisual	far	0.645719	F AA1 R	F	ba	ga
A_MS1_F01_M1	incong	45	audiovisual	fah	0.277999	F AA1	F	ba	ga
A_MS1_F01_M1	incong	45	audiovisual	vah	0.257569	V AA	V	ba	ga
A_MS1_F01_M1	incong	45	audiovisual	fire	0.214306	F AY1 ER0	F	ba	ga
A_MS1_F01_M1	incong	45	audiovisual	far i	0.205782	F AA1 R XX AY1	F	ba	ga
A_MS1_F01_M1	incong	46	auditory-only	bah	0.574808	B AA1	B	ba	None
A_MS1_F01_M1	incong	46	auditory-only	but	0.382282	B AH1 T	B	ba	None
A_MS1_F01_M1	incong	46	auditory-only	bhah	0.374162	B AA1	B	ba	None
A_MS1_F01_M1	incong	46	auditory-only	bar	0.321229	B AA1 R	B	ba	None
A_MS1_F01_M1	incong	46	auditory-only	ah	0.222581	AA1	AA	ba	None
A_MS1_F01_M1	incong	46	visual-only	call	0.745373	K AO1 L	K	None	ga
A_MS1_F01_M1	incong	46	visual-only	coal	0.207335	K OW1 L	K	None	ga
A_MS1_F01_M1	incong	46	visual-only	cal	0.198566	K AE1 L	K	None	ga
A_MS1_F01_M1	incong	46	visual-only	car	0.0961992	K AA1 R	K	None	ga
A_MS1_F01_M1	incong	46	visual-only	called	0.088705	K AO1 L D	K	None	ga
A_MS1_F01_M1	incong	46	audiovisual	ah	0.615301	AA1	AA	ba	ga
A_MS1_F01_M1	incong	46	audiovisual	bah	0.457598	B AA1	B	ba	ga
A_MS1_F01_M1	incong	46	audiovisual	uh	0.385928	AH1	AH	ba	ga
A_MS1_F01_M1	incong	46	audiovisual	huh	0.338237	HH AH1	HH	ba	ga
A_MS1_F01_M1	incong	46	audiovisual	i	0.141155	AY1	AY	ba	ga
A_MS1_F01_M1	incong	47	auditory-only	bah	0.487023	B AA1	B	ba	None
A_MS1_F01_M1	incong	47	auditory-only	bar	0.460572	B AA1 R	B	ba	None
A_MS1_F01_M1	incong	47	auditory-only	but	0.424953	B AH1 T	B	ba	None
A_MS1_F01_M1	incong	47	auditory-only	far	0.223069	F AA1 R	F	ba	None
A_MS1_F01_M1	incong	47	auditory-only	ba	0.140409	B AA1	B	ba	None
A_MS1_F01_M1	incong	47	visual-only	call	0.767145	K AO1 L	K	None	ga
A_MS1_F01_M1	incong	47	visual-only	coll	0.239731	K AA1 L	K	None	ga
A_MS1_F01_M1	incong	47	visual-only	cal	0.231751	K AE1 L	K	None	ga
A_MS1_F01_M1	incong	47	visual-only	hall	0.181497	HH AO1 L	HH	None	ga
A_MS1_F01_M1	incong	47	visual-only	car	0.117019	K AA1 R	K	None	ga
A_MS1_F01_M1	incong	47	audiovisual	ah	0.689547	AA1	AA	ba	ga
A_MS1_F01_M1	incong	47	audiovisual	uh	0.466005	AH1	AH	ba	ga
A_MS1_F01_M1	incong	47	audiovisual	huh	0.369073	HH AH1	HH	ba	ga
A_MS1_F01_M1	incong	47	audiovisual	hah	0.254014	HH AA1	HH	ba	ga
A_MS1_F01_M1	incong	47	audiovisual	i	0.13021	AY1	AY	ba	ga
A_MS1_F01_M1	incong	48	auditory-only	but	0.626208	B AH1 T	B	ba	None
A_MS1_F01_M1	incong	48	auditory-only	bar	0.436876	B AA1 R	B	ba	None
A_MS1_F01_M1	incong	48	auditory-only	bah	0.388905	B AA1	B	ba	None
A_MS1_F01_M1	incong	48	auditory-only	but i	0.189231	B AH1 T XX AY1	B	ba	None
A_MS1_F01_M1	incong	48	auditory-only	far	0.104717	F AA1 R	F	ba	None
A_MS1_F01_M1	incong	48	visual-only	call	0.82246	K AO1 L	K	None	ga
A_MS1_F01_M1	incong	48	visual-only	cal	0.203866	K AE1 L	K	None	ga
A_MS1_F01_M1	incong	48	visual-only	coll	0.196672	K AA1 L	K	None	ga
A_MS1_F01_M1	incong	48	visual-only	call i	0.164374	K AO1 L XX AY1	K	None	ga
A_MS1_F01_M1	incong	48	visual-only	car	0.0827233	K AA1 R	K	None	ga
A_MS1_F01_M1	incong	48	audiovisual	far	0.360184	F AA1 R	F	ba	ga
A_MS1_F01_M1	incong	48	audiovisual	bah	0.344892	B AA1	B	ba	ga
A_MS1_F01_M1	incong	48	audiovisual	ah	0.307571	AA1	AA	ba	ga
A_MS1_F01_M1	incong	48	audiovisual	vah	0.301131	V AA	V	ba	ga
A_MS1_F01_M1	incong	48	audiovisual	fah	0.288838	F AA1	F	ba	ga
A_MS1_F01_M1	incong	49	auditory-only	but	0.606639	B AH1 T	B	ba	None
A_MS1_F01_M1	incong	49	auditory-only	bar	0.426884	B AA1 R	B	ba	None
A_MS1_F01_M1	incong	49	auditory-only	bah	0.386463	B AA1	B	ba	None
A_MS1_F01_M1	incong	49	auditory-only	but i	0.198168	B AH1 T XX AY1	B	ba	None
A_MS1_F01_M1	incong	49	auditory-only	far	0.126895	F AA1 R	F	ba	None
A_MS1_F01_M1	incong	49	visual-only	call	0.759131	K AO1 L	K	None	ga
A_MS1_F01_M1	incong	49	visual-only	coll	0.248311	K AA1 L	K	None	ga
A_MS1_F01_M1	incong	49	visual-only	cal	0.2436	K AE1 L	K	None	ga
A_MS1_F01_M1	incong	49	visual-only	tall	0.199115	T AO1 L	T	None	ga
A_MS1_F01_M1	incong	49	visual-only	car	0.11083	K AA1 R	K	None	ga
A_MS1_F01_M1	incong	49	audiovisual	ah	0.473619	AA1	AA	ba	ga
A_MS1_F01_M1	incong	49	audiovisual	bah	0.457813	B AA1	B	ba	ga
A_MS1_F01_M1	incong	49	audiovisual	huh	0.30282	HH AH1	HH	ba	ga
A_MS1_F01_M1	incong	49	audiovisual	fah	0.242493	F AA1	F	ba	ga
A_MS1_F01_M1	incong	49	audiovisual	i	0.137896	AY1	AY	ba	ga
A_MS1_F01_M1	incong	50	auditory-only	but	0.67249	B AH1 T	B	ba	None
A_MS1_F01_M1	incong	50	auditory-only	bar	0.410966	B AA1 R	B	ba	None
A_MS1_F01_M1	incong	50	auditory-only	bah	0.398282	B AA1	B	ba	None
A_MS1_F01_M1	incong	50	auditory-only	bhah	0.285007	B AA1	B	ba	None
A_MS1_F01_M1	incong	50	auditory-only	but i	0.193994	B AH1 T XX AY1	B	ba	None
A_MS1_F01_M1	incong	50	visual-only	call	0.650244	K AO1 L	K	None	ga
A_MS1_F01_M1	incong	50	visual-only	coll	0.235118	K AA1 L	K	None	ga
A_MS1_F01_M1	incong	50	visual-only	cal	0.218136	K AE1 L	K	None	ga
A_MS1_F01_M1	incong	50	visual-only	coal	0.213555	K OW1 L	K	None	ga
A_MS1_F01_M1	incong	50	visual-only	car	0.127503	K AA1 R	K	None	ga
A_MS1_F01_M1	incong	50	audiovisual	ah	0.675164	AA1	AA	ba	ga
A_MS1_F01_M1	incong	50	audiovisual	bah	0.421034	B AA1	B	ba	ga
A_MS1_F01_M1	incong	50	audiovisual	huh	0.338303	HH AH1	HH	ba	ga
A_MS1_F01_M1	incong	50	audiovisual	aha	0.235363	AA2 HH AA1	AA	ba	ga
A_MS1_F01_M1	incong	50	audiovisual	i	0.175153	AY1	AY	ba	ga
A_MS1_F01_M1	incong	51	auditory-only	but	0.492665	B AH1 T	B	ba	None
A_MS1_F01_M1	incong	51	auditory-only	bah	0.46455	B AA1	B	ba	None
A_MS1_F01_M1	incong	51	auditory-only	bar	0.421925	B AA1 R	B	ba	None
A_MS1_F01_M1	incong	51	auditory-only	far	0.193958	F AA1 R	F	ba	None
A_MS1_F01_M1	incong	51	auditory-only	but i	0.164054	B AH1 T XX AY1	B	ba	None
A_MS1_F01_M1	incong	51	visual-only	call	0.709044	K AO1 L	K	None	ga
A_MS1_F01_M1	incong	51	visual-only	cal	0.276452	K AE1 L	K	None	ga
A_MS1_F01_M1	incong	51	visual-only	coll	0.222844	K AA1 L	K	None	ga
A_MS1_F01_M1	incong	51	visual-only	hall	0.19045	HH AO1 L	HH	None	ga
A_MS1_F01_M1	incong	51	visual-only	car	0.12736	K AA1 R	K	None	ga
A_MS1_F01_M1	incong	51	audiovisual	far	0.377653	F AA1 R	F	ba	ga
A_MS1_F01_M1	incong	51	audiovisual	vah	0.336964	V AA	V	ba	ga
A_MS1_F01_M1	incong	51	audiovisual	bah	0.325183	B AA1	B	ba	ga
A_MS1_F01_M1	incong	51	audiovisual	fah	0.273137	F AA1	F	ba	ga
A_MS1_F01_M1	incong	51	audiovisual	fi	0.110559	F AY1	F	ba	ga
A_MS1_F01_M1	incong	52	auditory-only	but	0.562938	B AH1 T	B	ba	None
A_MS1_F01_M1	incong	52	auditory-only	bah	0.480573	B AA1	B	ba	None
A_MS1_F01_M1	incong	52	auditory-only	bar	0.399707	B AA1 R	B	ba	None
A_MS1_F01_M1	incong	52	auditory-only	far	0.16563	F AA1 R	F	ba	None
A_MS1_F01_M1	incong	52	auditory-only	ba	0.106365	B AA1	B	ba	None
A_MS1_F01_M1	incong	52	visual-only	call	0.540689	K AO1 L	K	None	ga
A_MS1_F01_M1	incong	52	visual-only	tall	0.348493	T AO1 L	T	None	ga
A_MS1_F01_M1	incong	52	visual-only	coll	0.307367	K AA1 L	K	None	ga
A_MS1_F01_M1	incong	52	visual-only	cal	0.292439	K AE1 L	K	None	ga
A_MS1_F01_M1	incong	52	visual-only	toll	0.248883	T OW1 L	T	None	ga
A_MS1_F01_M1	incong	52	audiovisual	bah	0.542797	B AA1	B	ba	ga
A_MS1_F01_M1	incong	52	audiovisual	ah	0.371242	AA1	AA	ba	ga
A_MS1_F01_M1	incong	52	audiovisual	far	0.17057	F AA1 R	F	ba	ga
A_MS1_F01_M1	incong	52	audiovisual	baa	0.151477	B IY2 EY2 EY1	B	ba	ga
A_MS1_F01_M1	incong	52	audiovisual	i	0.129058	AY1	AY	ba	ga
A_MS1_F01_M1	incong	53	auditory-only	but	0.539286	B AH1 T	B	ba	None
A_MS1_F01_M1	incong	53	auditory-only	bah	0.442908	B AA1	B	ba	None
A_MS1_F01_M1	incong	53	auditory-only	bar	0.433999	B AA1 R	B	ba	None
A_MS1_F01_M1	incong	53	auditory-only	far	0.18192	F AA1 R	F	ba	None
A_MS1_F01_M1	incong	53	auditory-only	but i	0.180141	B AH1 T XX AY1	B	ba	None
A_MS1_F01_M1	incong	53	visual-only	call	0.685156	K AO1 L	K	None	ga
A_MS1_F01_M1	incong	53	visual-only	coll	0.278577	K AA1 L	K	None	ga
A_MS1_F01_M1	incong	53	visual-only	cal	0.25211	K AE1 L	K	None	ga
A_MS1_F01_M1	incong	53	visual-only	tall	0.198634	T AO1 L	T	None	ga
A_MS1_F01_M1	incong	53	visual-only	car	0.121105	K AA1 R	K	None	ga
A_MS1_F01_M1	incong	53	audiovisual	ah	0.358896	AA1	AA	ba	ga
A_MS1_F01_M1	incong	53	audiovisual	bah	0.336369	B AA1	B	ba	ga
A_MS1_F01_M1	incong	53	audiovisual	far	0.307823	F AA1 R	F	ba	ga
A_MS1_F01_M1	incong	53	audiovisual	fah	0.269168	F AA1	F	ba	ga
A_MS1_F01_M1	incong	53	audiovisual	fa	0.151122	F AA1	F	ba	ga
A_MS1_F01_M1	incong	54	auditory-only	bah	0.543333	B AA1	B	ba	None
A_MS1_F01_M1	incong	54	auditory-only	but	0.460552	B AH1 T	B	ba	None
A_MS1_F01_M1	incong	54	auditory-only	bar	0.430625	B AA1 R	B	ba	None
A_MS1_F01_M1	incong	54	auditory-only	bach	0.1978	B AA1 K	B	ba	None
A_MS1_F01_M1	incong	54	auditory-only	ah	0.174859	AA1	AA	ba	None
A_MS1_F01_M1	incong	54	visual-only	call	0.67331	K AO1 L	K	None	ga
A_MS1_F01_M1	incong	54	visual-only	cal	0.241948	K AE1 L	K	None	ga
A_MS1_F01_M1	incong	54	visual-only	coll	0.226251	K AA1 L	K	None	ga
A_MS1_F01_M1	incong	54	visual-only	car	0.104214	K AA1 R	K	None	ga
A_MS1_F01_M1	incong	54	visual-only	called	0.0892577	K AO1 L D	K	None	ga
A_MS1_F01_M1	incong	54	audiovisual	bah	0.488138	B AA1	B	ba	ga
A_MS1_F01_M1	incong	54	audiovisual	ah	0.450098	AA1	AA	ba	ga
A_MS1_F01_M1	incong	54	audiovisual	i'm	0.24177	IH1 M	IH	ba	ga
A_MS1_F01_M1	incong	54	audiovisual	fah	0.23364	F AA1	F	ba	ga
A_MS1_F01_M1	incong	54	audiovisual	i	0.122989	AY1	AY	ba	ga
A_MS1_F01_M1	incong	55	auditory-only	but	0.590761	B AH1 T	B	ba	None
A_MS1_F01_M1	incong	55	auditory-only	bar	0.466003	B AA1 R	B	ba	None
A_MS1_F01_M1	incong	55	auditory-only	bah	0.33726	B AA1	B	ba	None
A_MS1_F01_M1	incong	55	auditory-only	far	0.187737	F AA1 R	F	ba	None
A_MS1_F01_M1	incong	55	auditory-only	but i	0.181124	B AH1 T XX AY1	B	ba	None
A_MS1_F01_M1	incong	55	visual-only	call	0.702675	K AO1 L	K	None	ga
A_MS1_F01_M1	incong	55	visual-only	cal	0.234463	K AE1 L	K	None	ga
A_MS1_F01_M1	incong	55	visual-only	coll	0.21387	K AA1 L	K	None	ga
A_MS1_F01_M1	incong	55	visual-only	hall	0.18644	HH AO1 L	HH	None	ga
A_MS1_F01_M1	incong	55	visual-only	car	0.107356	K AA1 R	K	None	ga
A_MS1_F01_M1	incong	55	audiovisual	ah	0.717465	AA1	AA	ba	ga
A_MS1_F01_M1	incong	55	audiovisual	uh	0.447419	AH1	AH	ba	ga
A_MS1_F01_M1	incong	55	audiovisual	huh	0.394838	HH AH1	HH	ba	ga
A_MS1_F01_M1	incong	55	audiovisual	hah	0.256759	HH AA1	HH	ba	ga
A_MS1_F01_M1	incong	55	audiovisual	aha	0.246717	AA2 HH AA1	AA	ba	ga
A_MS1_F01_M1	incong	56	auditory-only	bah	0.53972	B AA1	B	ba	None
A_MS1_F01_M1	incong	56	auditory-only	but	0.379491	B AH1 T	B	ba	None
A_MS1_F01_M1	incong	56	auditory-only	bar	0.286017	B AA1 R	B	ba	None
A_MS1_F01_M1	incong	56	auditory-only	far	0.239077	F AA1 R	F	ba	None
A_MS1_F01_M1	incong	56	auditory-only	ba	0.147384	B AA1	B	ba	None
A_MS1_F01_M1	incong	56	visual-only	call	0.821375	K AO1 L	K	None	ga
A_MS1_F01_M1	incong	56	visual-only	cal	0.221344	K AE1 L	K	None	ga
A_MS1_F01_M1	incong	56	visual-only	coll	0.189256	K AA1 L	K	None	ga
A_MS1_F01_M1	incong	56	visual-only	tall	0.162257	T AO1 L	T	None	ga
A_MS1_F01_M1	incong	56	visual-only	called	0.0786318	K AO1 L D	K	None	ga
A_MS1_F01_M1	incong	56	audiovisual	far	0.350017	F AA1 R	F	ba	ga
A_MS1_F01_M1	incong	56	audiovisual	file	0.348858	F AY1 L	F	ba	ga
A_MS1_F01_M1	incong	56	audiovisual	fah	0.347246	F AA1	F	ba	ga
A_MS1_F01_M1	incong	56	audiovisual	fire	0.292352	F AY1 ER0	F	ba	ga
A_MS1_F01_M1	incong	56	audiovisual	vah	0.28676	V AA	V	ba	ga
A_MS1_F01_M1	incong	57	auditory-only	bah	0.524838	B AA1	B	ba	None
A_MS1_F01_M1	incong	57	auditory-only	but	0.48165	B AH1 T	B	ba	None
A_MS1_F01_M1	incong	57	auditory-only	bar	0.427398	B AA1 R	B	ba	None
A_MS1_F01_M1	incong	57	auditory-only	bach	0.181224	B AA1 K	B	ba	None
A_MS1_F01_M1	incong	57	auditory-only	far	0.137953	F AA1 R	F	ba	None
A_MS1_F01_M1	incong	57	visual-only	call	0.776863	K AO1 L	K	None	ga
A_MS1_F01_M1	incong	57	visual-only	cal	0.250615	K AE1 L	K	None	ga
A_MS1_F01_M1	incong	57	visual-only	coal	0.184228	K OW1 L	K	None	ga
A_MS1_F01_M1	incong	57	visual-only	coll	0.181501	K AA1 L	K	None	ga
A_MS1_F01_M1	incong	57	visual-only	car	0.0924201	K AA1 R	K	None	ga
A_MS1_F01_M1	incong	57	audiovisual	bah	0.570199	B AA1	B	ba	ga
A_MS1_F01_M1	incong	57	audiovisual	ah	0.417581	AA1	AA	ba	ga
A_MS1_F01_M1	incong	57	audiovisual	blah	0.412435	B L AA1	B	ba	ga
A_MS1_F01_M1	incong	57	audiovisual	far	0.161676	F AA1 R	F	ba	ga
A_MS1_F01_M1	incong	57	audiovisual	i	0.133546	AY1	AY	ba	ga
A_MS1_F01_M1	incong	58	auditory-only	but	0.672546	B AH1 T	B	ba	None
A_MS1_F01_M1	incong	58	auditory-only	bar	0.387997	B AA1 R	B	ba	None
A_MS1_F01_M1	incong	58	auditory-only	bah	0.318207	B AA1	B	ba	None
A_MS1_F01_M1	incong	58	auditory-only	but i	0.203918	B AH1 T XX AY1	B	ba	None
A_MS1_F01_M1	incong	58	auditory-only	far	0.116342	F AA1 R	F	ba	None
A_MS1_F01_M1	incong	58	visual-only	call	0.71116	K AO1 L	K	None	ga
A_MS1_F01_M1	incong	58	visual-only	coll	0.244367	K AA1 L	K	None	ga
A_MS1_F01_M1	incong	58	visual-only	coal	0.202284	K OW1 L	K	None	ga
A_MS1_F01_M1	incong	58	visual-only	hall	0.197087	HH AO1 L	HH	None	ga
A_MS1_F01_M1	incong	58	visual-only	car	0.142759	K AA1 R	K	None	ga
A_MS1_F01_M1	incong	58	audiovisual	bah	0.613135	B AA1	B	ba	ga
A_MS1_F01_M1	incong	58	audiovisual	ah	0.435091	AA1	AA	ba	ga
A_MS1_F01_M1	incong	58	audiovisual	blah	0.411137	B L AA1	B	ba	ga
A_MS1_F01_M1	incong	58	audiovisual	bhah	0.335718	B AA1	B	ba	ga
A_MS1_F01_M1	incong	58	audiovisual	but	0.151104	B AH1 T	B	ba	ga
A_MS1_F01_M1	incong	59	auditory-only	bah	0.539669	B AA1	B	ba	None
A_MS1_F01_M1	incong	59	auditory-only	but	0.469211	B AH1 T	B	ba	None
A_MS1_F01_M1	incong	59	auditory-only	bar	0.427865	B AA1 R	B	ba	None
A_MS1_F01_M1	incong	59	auditory-only	bach	0.187748	B AA1 K	B	ba	None
A_MS1_F01_M1	incong	59	auditory-only	far	0.139185	F AA1 R	F	ba	None
A_MS1_F01_M1	incong	59	visual-only	call	0.837745	K AO1 L	K	None	ga
A_MS1_F01_M1	incong	59	visual-only	cal	0.201024	K AE1 L	K	None	ga
A_MS1_F01_M1	incong	59	visual-only	coll	0.174894	K AA1 L	K	None	ga
A_MS1_F01_M1	incong	59	visual-only	call i	0.148852	K AO1 L XX AY1	K	None	ga
A_MS1_F01_M1	incong	59	visual-only	called	0.0704286	K AO1 L D	K	None	ga
A_MS1_F01_M1	incong	59	audiovisual	bah	0.440996	B AA1	B	ba	ga
A_MS1_F01_M1	incong	59	audiovisual	ah	0.378605	AA1	AA	ba	ga
A_MS1_F01_M1	incong	59	audiovisual	fah	0.340594	F AA1	F	ba	ga
A_MS1_F01_M1	incong	59	audiovisual	far	0.17746	F AA1 R	F	ba	ga
A_MS1_F01_M1	incong	59	audiovisual	fa	0.14626	F AA1	F	ba	ga
A_MS1_F01_M1	incong	60	auditory-only	but	0.56598	B AH1 T	B	ba	None
A_MS1_F01_M1	incong	60	auditory-only	bah	0.459049	B AA1	B	ba	None
A_MS1_F01_M1	incong	60	auditory-only	bar	0.393801	B AA1 R	B	ba	None
A_MS1_F01_M1	incong	60	auditory-only	but i	0.184017	B AH1 T XX AY1	B	ba	None
A_MS1_F01_M1	incong	60	auditory-only	far	0.125291	F AA1 R	F	ba	None
A_MS1_F01_M1	incong	60	visual-only	call	0.699478	K AO1 L	K	None	ga
A_MS1_F01_M1	incong	60	visual-only	coal	0.204193	K OW1 L	K	None	ga
A_MS1_F01_M1	incong	60	visual-only	cal	0.196583	K AE1 L	K	None	ga
A_MS1_F01_M1	incong	60	visual-only	car	0.115299	K AA1 R	K	None	ga
A_MS1_F01_M1	incong	60	visual-only	called	0.0911572	K AO1 L D	K	None	ga
A_MS1_F01_M1	incong	60	audiovisual	bah	0.433174	B AA1	B	ba	ga
A_MS1_F01_M1	incong	60	audiovisual	fah	0.357522	F AA1	F	ba	ga
A_MS1_F01_M1	incong	60	audiovisual	far	0.319226	F AA1 R	F	ba	ga
A_MS1_F01_M1	incong	60	audiovisual	file	0.190583	F AY1 L	F	ba	ga
A_MS1_F01_M1	incong	60	audiovisual	fa	0.12658	F AA1	F	ba	ga
A_MS1_F01_M1	incong	61	auditory-only	but	0.547225	B AH1 T	B	ba	None
A_MS1_F01_M1	incong	61	auditory-only	bah	0.473058	B AA1	B	ba	None
A_MS1_F01_M1	incong	61	auditory-only	bar	0.410088	B AA1 R	B	ba	None
A_MS1_F01_M1	incong	61	auditory-only	far	0.209246	F AA1 R	F	ba	None
A_MS1_F01_M1	incong	61	auditory-only	but i	0.162518	B AH1 T XX AY1	B	ba	None
A_MS1_F01_M1	incong	61	visual-only	call	0.777738	K AO1 L	K	None	ga
A_MS1_F01_M1	incong	61	visual-only	cal	0.249999	K AE1 L	K	None	ga
A_MS1_F01_M1	incong	61	visual-only	coll	0.222189	K AA1 L	K	None	ga
A_MS1_F01_M1	incong	61	visual-only	hall	0.175811	HH AO1 L	HH	None	ga
A_MS1_F01_M1	incong	61	visual-only	car	0.107907	K AA1 R	K	None	ga
A_MS1_F01_M1	incong	61	audiovisual	far	0.409034	F AA1 R	F	ba	ga
A_MS1_F01_M1	incong	61	audiovisual	bah	0.327084	B AA1	B	ba	ga
A_MS1_F01_M1	incong	61	audiovisual	vah	0.29394	V AA	V	ba	ga
A_MS1_F01_M1	incong	61	audiovisual	fah	0.254997	F AA1	F	ba	ga
A_MS1_F01_M1	incong	61	audiovisual	fi	0.110511	F AY1	F	ba	ga
A_MS1_F01_M1	incong	62	auditory-only	bah	0.543243	B AA1	B	ba	None
A_MS1_F01_M1	incong	62	auditory-only	bar	0.508437	B AA1 R	B	ba	None
A_MS1_F01_M1	incong	62	auditory-only	but	0.360128	B AH1 T	B	ba	None
A_MS1_F01_M1	incong	62	auditory-only	far	0.168993	F AA1 R	F	ba	None
A_MS1_F01_M1	incong	62	auditory-only	ba	0.158442	B AA1	B	ba	None
A_MS1_F01_M1	incong	62	visual-only	call	0.799864	K AO1 L	K	None	ga
A_MS1_F01_M1	incong	62	visual-only	cal	0.197857	K AE1 L	K	None	ga
A_MS1_F01_M1	incong	62	visual-only	coll	0.188664	K AA1 L	K	None	ga
A_MS1_F01_M1	incong	62	visual-only	car	0.0901741	K AA1 R	K	None	ga
A_MS1_F01_M1	incong	62	visual-only	called	0.085064	K AO1 L D	K	None	ga
A_MS1_F01_M1	incong	62	audiovisual	bah	0.487156	B AA1	B	ba	ga
A_MS1_F01_M1	incong	62	audiovisual	ah	0.280034	AA1	AA	ba	ga
A_MS1_F01_M1	incong	62	audiovisual	fah	0.27424	F AA1	F	ba	ga
A_MS1_F01_M1	incong	62	audiovisual	far	0.248138	F AA1 R	F	ba	ga
A_MS1_F01_M1	incong	62	audiovisual	i	0.111941	AY1	AY	ba	ga
A_MS1_F01_M1	incong	63	auditory-only	but	0.520181	B AH1 T	B	ba	None
A_MS1_F01_M1	incong	63	auditory-only	bah	0.437556	B AA1	B	ba	None
A_MS1_F01_M1	incong	63	auditory-only	bar	0.422059	B AA1 R	B	ba	None
A_MS1_F01_M1	incong	63	auditory-only	far	0.176605	F AA1 R	F	ba	None
A_MS1_F01_M1	incong	63	auditory-only	but i	0.161434	B AH1 T XX AY1	B	ba	None
A_MS1_F01_M1	incong	63	visual-only	call	0.810716	K AO1 L	K	None	ga
A_MS1_F01_M1	incong	63	visual-only	cal	0.21843	K AE1 L	K	None	ga
A_MS1_F01_M1	incong	63	visual-only	coll	0.178922	K AA1 L	K	None	ga
A_MS1_F01_M1	incong	63	visual-only	car	0.0838743	K AA1 R	K	None	ga
A_MS1_F01_M1	incong	63	visual-only	called	0.083751	K AO1 L D	K	None	ga
A_MS1_F01_M1	incong	63	audiovisual	bah	0.328158	B AA1	B	ba	ga
A_MS1_F01_M1	incong	63	audiovisual	far	0.303515	F AA1 R	F	ba	ga
A_MS1_F01_M1	incong	63	audiovisual	ah	0.277199	AA1	AA	ba	ga
A_MS1_F01_M1	incong	63	audiovisual	fah	0.254424	F AA1	F	ba	ga
A_MS1_F01_M1	incong	63	audiovisual	fire	0.250517	F AY1 ER0	F	ba	ga
A_MS1_F01_M1	incong	64	auditory-only	bah	0.554181	B AA1	B	ba	None
A_MS1_F01_M1	incong	64	auditory-only	but	0.442005	B AH1 T	B	ba	None
A_MS1_F01_M1	incong	64	auditory-only	bar	0.361716	B AA1 R	B	ba	None
A_MS1_F01_M1	incong	64	auditory-only	bhah	0.35826	B AA1	B	ba	None
A_MS1_F01_M1	incong	64	auditory-only	far	0.182884	F AA1 R	F	ba	None
A_MS1_F01_M1	incong	64	visual-only	call	0.719141	K AO1 L	K	None	ga
A_MS1_F01_M1	incong	64	visual-only	cal	0.261849	K AE1 L	K	None	ga
A_MS1_F01_M1	incong	64	visual-only	coll	0.214182	K AA1 L	K	None	ga
A_MS1_F01_M1	incong	64	visual-only	hall	0.184807	HH AO1 L	HH	None	ga
A_MS1_F01_M1	incong	64	visual-only	car	0.118232	K AA1 R	K	None	ga
A_MS1_F01_M1	incong	64	audiovisual	ah	0.667662	AA1	AA	ba	ga
A_MS1_F01_M1	incong	64	audiovisual	bah	0.403657	B AA1	B	ba	ga
A_MS1_F01_M1	incong	64	audiovisual	uh	0.377094	AH1	AH	ba	ga
A_MS1_F01_M1	incong	64	audiovisual	huh	0.299895	HH AH1	HH	ba	ga
A_MS1_F01_M1	incong	64	audiovisual	i	0.1781	AY1	AY	ba	ga
A_MS1_F01_M1	incong	65	auditory-only	but	0.634514	B AH1 T	B	ba	None
A_MS1_F01_M1	incong	65	auditory-only	bar	0.439408	B AA1 R	B	ba	None
A_MS1_F01_M1	incong	65	auditory-only	bah	0.331646	B AA1	B	ba	None
A_MS1_F01_M1	incong	65	auditory-only	but i	0.191887	B AH1 T XX AY1	B	ba	None
A_MS1_F01_M1	incong	65	auditory-only	far	0.107838	F AA1 R	F	ba	None
A_MS1_F01_M1	incong	65	visual-only	call	0.804506	K AO1 L	K	None	ga
A_MS1_F01_M1	incong	65	visual-only	cal	0.192446	K AE1 L	K	None	ga
A_MS1_F01_M1	incong	65	visual-only	coll	0.191509	K AA1 L	K	None	ga
A_MS1_F01_M1	incong	65	visual-only	tall	0.17291	T AO1 L	T	None	ga
A_MS1_F01_M1	incong	65	visual-only	car	0.0958421	K AA1 R	K	None	ga
A_MS1_F01_M1	incong	65	audiovisual	ah	0.567288	AA1	AA	ba	ga
A_MS1_F01_M1	incong	65	audiovisual	bah	0.500816	B AA1	B	ba	ga
A_MS1_F01_M1	incong	65	audiovisual	blah	0.391898	B L AA1	B	ba	ga
A_MS1_F01_M1	incong	65	audiovisual	huh	0.313316	HH AH1	HH	ba	ga
A_MS1_F01_M1	incong	65	audiovisual	i	0.141563	AY1	AY	ba	ga
A_MS1_F01_M1	incong	66	auditory-only	bah	0.528539	B AA1	B	ba	None
A_MS1_F01_M1	incong	66	auditory-only	but	0.488868	B AH1 T	B	ba	None
A_MS1_F01_M1	incong	66	auditory-only	bar	0.362899	B AA1 R	B	ba	None
A_MS1_F01_M1	incong	66	auditory-only	far	0.181246	F AA1 R	F	ba	None
A_MS1_F01_M1	incong	66	auditory-only	ba	0.121398	B AA1	B	ba	None
A_MS1_F01_M1	incong	66	visual-only	call	0.782256	K AO1 L	K	None	ga
A_MS1_F01_M1	incong	66	visual-only	coll	0.218188	K AA1 L	K	None	ga
A_MS1_F01_M1	incong	66	visual-only	cal	0.19968	K AE1 L	K	None	ga
A_MS1_F01_M1	incong	66	visual-only	coal	0.182401	K OW1 L	K	None	ga
A_MS1_F01_M1	incong	66	visual-only	car	0.111775	K AA1 R	K	None	ga
A_MS1_F01_M1	incong	66	audiovisual	bah	0.641118	B AA1	B	ba	ga
A_MS1_F01_M1	incong	66	audiovisual	ah	0.488714	AA1	AA	ba	ga
A_MS1_F01_M1	incong	66	audiovisual	blah	0.435656	B L AA1	B	ba	ga
A_MS1_F01_M1	incong	66	audiovisual	huh	0.245358	HH AH1	HH	ba	ga
A_MS1_F01_M1	incong	66	audiovisual	aha	0.212189	AA2 HH AA1	AA	ba	ga
A_MS1_F01_M1	incong	67	auditory-only	bah	0.441588	B AA1	B	ba	None
A_MS1_F01_M1	incong	67	auditory-only	but	0.418827	B AH1 T	B	ba	None
A_MS1_F01_M1	incong	67	auditory-only	bar	0.384444	B AA1 R	B	ba	None
A_MS1_F01_M1	incong	67	auditory-only	bhah	0.341741	B AA1	B	ba	None
A_MS1_F01_M1	incong	67	auditory-only	far	0.19407	F AA1 R	F	ba	None
A_MS1_F01_M1	incong	67	visual-only	call	0.69355	K AO1 L	K	None	ga
A_MS1_F01_M1	incong	67	visual-only	coll	0.288571	K AA1 L	K	None	ga
A_MS1_F01_M1	incong	67	visual-only	tall	0.27954	T AO1 L	T	None	ga
A_MS1_F01_M1	incong	67	visual-only	cal	0.271305	K AE1 L	K	None	ga
A_MS1_F01_M1	incong	67	visual-only	car	0.125519	K AA1 R	K	None	ga
A_MS1_F01_M1	incong	67	audiovisual	bah	0.386629	B AA1	B	ba	ga
A_MS1_F01_M1	incong	67	audiovisual	ah	0.301016	AA1	AA	ba	ga
A_MS1_F01_M1	incong	67	audiovisual	fah	0.25372	F AA1	F	ba	ga
A_MS1_F01_M1	incong	67	audiovisual	far	0.246132	F AA1 R	F	ba	ga
A_MS1_F01_M1	incong	67	audiovisual	faa	0.170594	F AA	F	ba	ga
A_MS1_F01_M1	incong	68	auditory-only	but	0.479496	B AH1 T	B	ba	None
A_MS1_F01_M1	incong	68	auditory-only	bah	0.472039	B AA1	B	ba	None
A_MS1_F01_M1	incong	68	auditory-only	bar	0.424281	B AA1 R	B	ba	None
A_MS1_F01_M1	incong	68	auditory-only	far	0.21787	F AA1 R	F	ba	None
A_MS1_F01_M1	incong	68	auditory-only	baa	0.173081	B IY2 EY2 EY1	B	ba	None
A_MS1_F01_M1	incong	68	visual-only	call	0.797593	K AO1 L	K	None	ga
A_MS1_F01_M1	incong	68	visual-only	cal	0.2257	K AE1 L	K	None	ga
A_MS1_F01_M1	incong	68	visual-only	coll	0.209203	K AA1 L	K	None	ga
A_MS1_F01_M1	incong	68	visual-only	tall	0.17683	T AO1 L	T	None	ga
A_MS1_F01_M1	incong	68	visual-only	car	0.101492	K AA1 R	K	None	ga
A_MS1_F01_M1	incong	68	audiovisual	ah	0.58899	AA1	AA	ba	ga
A_MS1_F01_M1	incong	68	audiovisual	bah	0.531625	B AA1	B	ba	ga
A_MS1_F01_M1	incong	68	audiovisual	blah	0.389849	B L AA1	B	ba	ga
A_MS1_F01_M1	incong	68	audiovisual	huh	0.3329	HH AH1	HH	ba	ga
A_MS1_F01_M1	incong	68	audiovisual	i	0.138557	AY1	AY	ba	ga
A_MS1_F01_M1	incong	69	auditory-only	but	0.477462	B AH1 T	B	ba	None
A_MS1_F01_M1	incong	69	auditory-only	bar	0.457532	B AA1 R	B	ba	None
A_MS1_F01_M1	incong	69	auditory-only	bah	0.412586	B AA1	B	ba	None
A_MS1_F01_M1	incong	69	auditory-only	far	0.229227	F AA1 R	F	ba	None
A_MS1_F01_M1	incong	69	auditory-only	but i	0.15913	B AH1 T XX AY1	B	ba	None
A_MS1_F01_M1	incong	69	visual-only	call	0.657525	K AO1 L	K	None	ga
A_MS1_F01_M1	incong	69	visual-only	coal	0.26985	K OW1 L	K	None	ga
A_MS1_F01_M1	incong	69	visual-only	coll	0.213696	K AA1 L	K	None	ga
A_MS1_F01_M1	incong	69	visual-only	cal	0.201664	K AE1 L	K	None	ga
A_MS1_F01_M1	incong	69	visual-only	car	0.136529	K AA1 R	K	None	ga
A_MS1_F01_M1	incong	69	audiovisual	ah	0.722373	AA1	AA	ba	ga
A_MS1_F01_M1	incong	69	audiovisual	huh	0.304714	HH AH1	HH	ba	ga
A_MS1_F01_M1	incong	69	audiovisual	bah	0.279782	B AA1	B	ba	ga
A_MS1_F01_M1	incong	69	audiovisual	aha	0.25669	AA2 HH AA1	AA	ba	ga
A_MS1_F01_M1	incong	69	audiovisual	i	0.161857	AY1	AY	ba	ga
A_MS1_F01_M1	incong	70	auditory-only	bah	0.503422	B AA1	B	ba	None
A_MS1_F01_M1	incong	70	auditory-only	but	0.450141	B AH1 T	B	ba	None
A_MS1_F01_M1	incong	70	auditory-only	bar	0.421289	B AA1 R	B	ba	None
A_MS1_F01_M1	incong	70	auditory-only	far	0.198022	F AA1 R	F	ba	None
A_MS1_F01_M1	incong	70	auditory-only	bach	0.175081	B AA1 K	B	ba	None
A_MS1_F01_M1	incong	70	visual-only	call	0.686297	K AO1 L	K	None	ga
A_MS1_F01_M1	incong	70	visual-only	coll	0.272923	K AA1 L	K	None	ga
A_MS1_F01_M1	incong	70	visual-only	cal	0.237085	K AE1 L	K	None	ga
A_MS1_F01_M1	incong	70	visual-only	hall	0.207175	HH AO1 L	HH	None	ga
A_MS1_F01_M1	incong	70	visual-only	car	0.141164	K AA1 R	K	None	ga
A_MS1_F01_M1	incong	70	audiovisual	bah	0.578375	B AA1	B	ba	ga
A_MS1_F01_M1	incong	70	audiovisual	ah	0.414207	AA1	AA	ba	ga
A_MS1_F01_M1	incong	70	audiovisual	blah	0.402202	B L AA1	B	ba	ga
A_MS1_F01_M1	incong	70	audiovisual	fah	0.218296	F AA1	F	ba	ga
A_MS1_F01_M1	incong	70	audiovisual	fa	0.11472	F AA1	F	ba	ga
A_MS1_F01_M1	incong	71	auditory-only	but	0.613501	B AH1 T	B	ba	None
A_MS1_F01_M1	incong	71	auditory-only	bar	0.464336	B AA1 R	B	ba	None
A_MS1_F01_M1	incong	71	auditory-only	bah	0.351906	B AA1	B	ba	None
A_MS1_F01_M1	incong	71	auditory-only	but i	0.191004	B AH1 T XX AY1	B	ba	None
A_MS1_F01_M1	incong	71	auditory-only	far	0.11834	F AA1 R	F	ba	None
A_MS1_F01_M1	incong	71	visual-only	call	0.756005	K AO1 L	K	None	ga
A_MS1_F01_M1	incong	71	visual-only	coll	0.249408	K AA1 L	K	None	ga
A_MS1_F01_M1	incong	71	visual-only	cal	0.244175	K AE1 L	K	None	ga
A_MS1_F01_M1	incong	71	visual-only	tall	0.195228	T AO1 L	T	None	ga
A_MS1_F01_M1	incong	71	visual-only	car	0.11123	K AA1 R	K	None	ga
A_MS1_F01_M1	incong	71	audiovisual	bah	0.530403	B AA1	B	ba	ga
A_MS1_F01_M1	incong	71	audiovisual	ah	0.438128	AA1	AA	ba	ga
A_MS1_F01_M1	incong	71	audiovisual	fah	0.203585	F AA1	F	ba	ga
A_MS1_F01_M1	incong	71	audiovisual	fa	0.133274	F AA1	F	ba	ga
A_MS1_F01_M1	incong	71	audiovisual	i	0.133205	AY1	AY	ba	ga
A_MS1_F01_M1	incong	72	auditory-only	bah	0.501407	B AA1	B	ba	None
A_MS1_F01_M1	incong	72	auditory-only	bar	0.48075	B AA1 R	B	ba	None
A_MS1_F01_M1	incong	72	auditory-only	but	0.47536	B AH1 T	B	ba	None
A_MS1_F01_M1	incong	72	auditory-only	far	0.209567	F AA1 R	F	ba	None
A_MS1_F01_M1	incong	72	auditory-only	ba	0.132481	B AA1	B	ba	None
A_MS1_F01_M1	incong	72	visual-only	call	0.667891	K AO1 L	K	None	ga
A_MS1_F01_M1	incong	72	visual-only	cal	0.229274	K AE1 L	K	None	ga
A_MS1_F01_M1	incong	72	visual-only	coal	0.220726	K OW1 L	K	None	ga
A_MS1_F01_M1	incong	72	visual-only	coll	0.209609	K AA1 L	K	None	ga
A_MS1_F01_M1	incong	72	visual-only	car	0.109406	K AA1 R	K	None	ga
A_MS1_F01_M1	incong	72	audiovisual	bah	0.360241	B AA1	B	ba	ga
A_MS1_F01_M1	incong	72	audiovisual	vah	0.323983	V AA	V	ba	ga
A_MS1_F01_M1	incong	72	audiovisual	far	0.308277	F AA1 R	F	ba	ga
A_MS1_F01_M1	incong	72	audiovisual	ah	0.30285	AA1	AA	ba	ga
A_MS1_F01_M1	incong	72	audiovisual	dah	0.27334	D AH1	D	ba	ga
A_MS1_F01_M1	incong	73	auditory-only	bah	0.555022	B AA1	B	ba	None
A_MS1_F01_M1	incong	73	auditory-only	bar	0.43618	B AA1 R	B	ba	None
A_MS1_F01_M1	incong	73	auditory-only	but	0.395238	B AH1 T	B	ba	None
A_MS1_F01_M1	incong	73	auditory-only	ba	0.149126	B AA1	B	ba	None
A_MS1_F01_M1	incong	73	auditory-only	far	0.144237	F AA1 R	F	ba	None
A_MS1_F01_M1	incong	73	visual-only	call	0.722461	K AO1 L	K	None	ga
A_MS1_F01_M1	incong	73	visual-only	cal	0.263979	K AE1 L	K	None	ga
A_MS1_F01_M1	incong	73	visual-only	coll	0.204125	K AA1 L	K	None	ga
A_MS1_F01_M1	incong	73	visual-only	car	0.0960615	K AA1 R	K	None	ga
A_MS1_F01_M1	incong	73	visual-only	called	0.0838412	K AO1 L D	K	None	ga
A_MS1_F01_M1	incong	73	audiovisual	ah	0.487417	AA1	AA	ba	ga
A_MS1_F01_M1	incong	73	audiovisual	bah	0.476019	B AA1	B	ba	ga
A_MS1_F01_M1	incong	73	audiovisual	blah	0.388283	B L AA1	B	ba	ga
A_MS1_F01_M1	incong	73	audiovisual	ah i	0.239033	AA1 XX AY1	AA	ba	ga
A_MS1_F01_M1	incong	73	audiovisual	fah	0.232364	F AA1	F	ba	ga
A_MS1_F01_M1	incong	74	auditory-only	bah	0.529822	B AA1	B	ba	None
A_MS1_F01_M1	incong	74	auditory-only	but	0.469385	B AH1 T	B	ba	None
A_MS1_F01_M1	incong	74	auditory-only	bar	0.406626	B AA1 R	B	ba	None
A_MS1_F01_M1	incong	74	auditory-only	ah	0.189477	AA1	AA	ba	None
A_MS1_F01_M1	incong	74	auditory-only	far	0.144871	F AA1 R	F	ba	None
A_MS1_F01_M1	incong	74	visual-only	call	0.786232	K AO1 L	K	None	ga
A_MS1_F01_M1	incong	74	visual-only	cal	0.245943	K AE1 L	K	None	ga
A_MS1_F01_M1	incong	74	visual-only	coll	0.23791	K AA1 L	K	None	ga
A_MS1_F01_M1	incong	74	visual-only	hall	0.182765	HH AO1 L	HH	None	ga
A_MS1_F01_M1	incong	74	visual-only	car	0.106178	K AA1 R	K	None	ga
A_MS1_F01_M1	incong	74	audiovisual	far	0.392086	F AA1 R	F	ba	ga
A_MS1_F01_M1	incong	74	audiovisual	fah	0.361694	F AA1	F	ba	ga
A_MS1_F01_M1	incong	74	audiovisual	file	0.318858	F AY1 L	F	ba	ga
A_MS1_F01_M1	incong	74	audiovisual	bah	0.286629	B AA1	B	ba	ga
A_MS1_F01_M1	incong	74	audiovisual	fire	0.265482	F AY1 ER0	F	ba	ga
A_MS1_F01_M1	incong	75	auditory-only	but	0.4712	B AH1 T	B	ba	None
A_MS1_F01_M1	incong	75	auditory-only	bah	0.450044	B AA1	B	ba	None
A_MS1_F01_M1	incong	75	auditory-only	bar	0.394755	B AA1 R	B	ba	None
A_MS1_F01_M1	incong	75	auditory-only	far	0.26313	F AA1 R	F	ba	None
A_MS1_F01_M1	incong	75	auditory-only	ba	0.120152	B AA1	B	ba	None
A_MS1_F01_M1	incong	75	visual-only	call	0.795756	K AO1 L	K	None	ga
A_MS1_F01_M1	incong	75	visual-only	cal	0.205891	K AE1 L	K	None	ga
A_MS1_F01_M1	incong	75	visual-only	call i	0.157497	K AO1 L XX AY1	K	None	ga
A_MS1_F01_M1	incong	75	visual-only	called	0.0839276	K AO1 L D	K	None	ga
A_MS1_F01_M1	incong	75	visual-only	car	0.0807654	K AA1 R	K	None	ga
A_MS1_F01_M1	incong	75	audiovisual	ah	0.517948	AA1	AA	ba	ga
A_MS1_F01_M1	incong	75	audiovisual	bah	0.459017	B AA1	B	ba	ga
A_MS1_F01_M1	incong	75	audiovisual	huh	0.347748	HH AH1	HH	ba	ga
A_MS1_F01_M1	incong	75	audiovisual	aha	0.232551	AA2 HH AA1	AA	ba	ga
A_MS1_F01_M1	incong	75	audiovisual	i	0.126936	AY1	AY	ba	ga
A_MS1_F01_M1	incong	76	auditory-only	bah	0.57129	B AA1	B	ba	None
A_MS1_F01_M1	incong	76	auditory-only	bar	0.430359	B AA1 R	B	ba	None
A_MS1_F01_M1	incong	76	auditory-only	but	0.427403	B AH1 T	B	ba	None
A_MS1_F01_M1	incong	76	auditory-only	bach	0.190833	B AA1 K	B	ba	None
A_MS1_F01_M1	incong	76	auditory-only	ba	0.145072	B AA1	B	ba	None
A_MS1_F01_M1	incong	76	visual-only	call	0.7052	K AO1 L	K	None	ga
A_MS1_F01_M1	incong	76	visual-only	cal	0.243718	K AE1 L	K	None	ga
A_MS1_F01_M1	incong	76	visual-only	coll	0.227763	K AA1 L	K	None	ga
A_MS1_F01_M1	incong	76	visual-only	hall	0.183612	HH AO1 L	HH	None	ga
A_MS1_F01_M1	incong	76	visual-only	car	0.114202	K AA1 R	K	None	ga
A_MS1_F01_M1	incong	76	audiovisual	ah	0.561839	AA1	AA	ba	ga
A_MS1_F01_M1	incong	76	audiovisual	bah	0.527128	B AA1	B	ba	ga
A_MS1_F01_M1	incong	76	audiovisual	blah	0.417154	B L AA1	B	ba	ga
A_MS1_F01_M1	incong	76	audiovisual	huh	0.306538	HH AH1	HH	ba	ga
A_MS1_F01_M1	incong	76	audiovisual	i	0.128758	AY1	AY	ba	ga
A_MS1_F01_M1	incong	77	auditory-only	but	0.522932	B AH1 T	B	ba	None
A_MS1_F01_M1	incong	77	auditory-only	bar	0.4164	B AA1 R	B	ba	None
A_MS1_F01_M1	incong	77	auditory-only	bah	0.399737	B AA1	B	ba	None
A_MS1_F01_M1	incong	77	auditory-only	far	0.184485	F AA1 R	F	ba	None
A_MS1_F01_M1	incong	77	auditory-only	but i	0.173504	B AH1 T XX AY1	B	ba	None
A_MS1_F01_M1	incong	77	visual-only	call	0.804462	K AO1 L	K	None	ga
A_MS1_F01_M1	incong	77	visual-only	cal	0.21946	K AE1 L	K	None	ga
A_MS1_F01_M1	incong	77	visual-only	coll	0.182063	K AA1 L	K	None	ga
A_MS1_F01_M1	incong	77	visual-only	called	0.0809884	K AO1 L D	K	None	ga
A_MS1_F01_M1	incong	77	visual-only	car	0.0809051	K AA1 R	K	None	ga
A_MS1_F01_M1	incong	77	audiovisual	bah	0.487027	B AA1	B	ba	ga
A_MS1_F01_M1	incong	77	audiovisual	ah	0.400316	AA1	AA	ba	ga
A_MS1_F01_M1	incong	77	audiovisual	fah	0.24855	F AA1	F	ba	ga
A_MS1_F01_M1	incong	77	audiovisual	far	0.19243	F AA1 R	F	ba	ga
A_MS1_F01_M1	incong	77	audiovisual	faa	0.16063	F AA	F	ba	ga
A_MS1_F01_M1	incong	78	auditory-only	but	0.663052	B AH1 T	B	ba	None
A_MS1_F01_M1	incong	78	auditory-only	bar	0.426446	B AA1 R	B	ba	None
A_MS1_F01_M1	incong	78	auditory-only	bah	0.332574	B AA1	B	ba	None
A_MS1_F01_M1	incong	78	auditory-only	but i	0.20219	B AH1 T XX AY1	B	ba	None
A_MS1_F01_M1	incong	78	auditory-only	far	0.105347	F AA1 R	F	ba	None
A_MS1_F01_M1	incong	78	visual-only	call	0.759477	K AO1 L	K	None	ga
A_MS1_F01_M1	incong	78	visual-only	coll	0.248296	K AA1 L	K	None	ga
A_MS1_F01_M1	incong	78	visual-only	cal	0.238287	K AE1 L	K	None	ga
A_MS1_F01_M1	incong	78	visual-only	tall	0.190857	T AO1 L	T	None	ga
A_MS1_F01_M1	incong	78	visual-only	car	0.115235	K AA1 R	K	None	ga
A_MS1_F01_M1	incong	78	audiovisual	ah	0.616588	AA1	AA	ba	ga
A_MS1_F01_M1	incong	78	audiovisual	bah	0.374684	B AA1	B	ba	ga
A_MS1_F01_M1	incong	78	audiovisual	uh	0.35769	AH1	AH	ba	ga
A_MS1_F01_M1	incong	78	audiovisual	huh	0.316017	HH AH1	HH	ba	ga
A_MS1_F01_M1	incong	78	audiovisual	i	0.15866	AY1	AY	ba	ga
A_MS1_F01_M1	incong	79	auditory-only	but	0.55177	B AH1 T	B	ba	None
A_MS1_F01_M1	incong	79	auditory-only	bar	0.497086	B AA1 R	B	ba	None
A_MS1_F01_M1	incong	79	auditory-only	bah	0.459443	B AA1	B	ba	None
A_MS1_F01_M1	incong	79	auditory-only	but i	0.193836	B AH1 T XX AY1	B	ba	None
A_MS1_F01_M1	incong	79	auditory-only	far	0.115081	F AA1 R	F	ba	None
A_MS1_F01_M1	incong	79	visual-only	call	0.773437	K AO1 L	K	None	ga
A_MS1_F01_M1	incong	79	visual-only	cal	0.233402	K AE1 L	K	None	ga
A_MS1_F01_M1	incong	79	visual-only	coll	0.219427	K AA1 L	K	None	ga
A_MS1_F01_M1	incong	79	visual-only	coal	0.208286	K OW1 L	K	None	ga
A_MS1_F01_M1	incong	79	visual-only	car	0.107063	K AA1 R	K	None	ga
A_MS1_F01_M1	incong	79	audiovisual	ah	0.586031	AA1	AA	ba	ga
A_MS1_F01_M1	incong	79	audiovisual	bah	0.546751	B AA1	B	ba	ga
A_MS1_F01_M1	incong	79	audiovisual	blah	0.386852	B L AA1	B	ba	ga
A_MS1_F01_M1	incong	79	audiovisual	uh	0.301991	AH1	AH	ba	ga
A_MS1_F01_M1	incong	79	audiovisual	i	0.129414	AY1	AY	ba	ga
A_MS1_F01_M1	incong	80	auditory-only	but	0.587355	B AH1 T	B	ba	None
A_MS1_F01_M1	incong	80	auditory-only	bah	0.431981	B AA1	B	ba	None
A_MS1_F01_M1	incong	80	auditory-only	bar	0.411302	B AA1 R	B	ba	None
A_MS1_F01_M1	incong	80	auditory-only	but i	0.182574	B AH1 T XX AY1	B	ba	None
A_MS1_F01_M1	incong	80	auditory-only	far	0.136144	F AA1 R	F	ba	None
A_MS1_F01_M1	incong	80	visual-only	call	0.75911	K AO1 L	K	None	ga
A_MS1_F01_M1	incong	80	visual-only	coll	0.262009	K AA1 L	K	None	ga
A_MS1_F01_M1	incong	80	visual-only	cal	0.229665	K AE1 L	K	None	ga
A_MS1_F01_M1	incong	80	visual-only	hall	0.186534	HH AO1 L	HH	None	ga
A_MS1_F01_M1	incong	80	visual-only	car	0.121805	K AA1 R	K	None	ga
A_MS1_F01_M1	incong	80	audiovisual	bah	0.686434	B AA1	B	ba	ga
A_MS1_F01_M1	incong	80	audiovisual	blah	0.457992	B L AA1	B	ba	ga
A_MS1_F01_M1	incong	80	audiovisual	ah	0.29585	AA1	AA	ba	ga
A_MS1_F01_M1	incong	80	audiovisual	but	0.213707	B AH1 T	B	ba	ga
A_MS1_F01_M1	incong	80	audiovisual	bar	0.201867	B AA1 R	B	ba	ga
A_MS1_F01_M1	incong	81	auditory-only	bah	0.657243	B AA1	B	ba	None
A_MS1_F01_M1	incong	81	auditory-only	bar	0.36933	B AA1 R	B	ba	None
A_MS1_F01_M1	incong	81	auditory-only	but	0.295842	B AH1 T	B	ba	None
A_MS1_F01_M1	incong	81	auditory-only	baa	0.204503	B IY2 EY2 EY1	B	ba	None
A_MS1_F01_M1	incong	81	auditory-only	ba	0.185111	B AA1	B	ba	None
A_MS1_F01_M1	incong	81	visual-only	call	0.808059	K AO1 L	K	None	ga
A_MS1_F01_M1	incong	81	visual-only	cal	0.21949	K AE1 L	K	None	ga
A_MS1_F01_M1	incong	81	visual-only	coll	0.202309	K AA1 L	K	None	ga
A_MS1_F01_M1	incong	81	visual-only	coal	0.161716	K OW1 L	K	None	ga
A_MS1_F01_M1	incong	81	visual-only	car	0.0919145	K AA1 R	K	None	ga
A_MS1_F01_M1	incong	81	audiovisual	bah	0.499511	B AA1	B	ba	ga
A_MS1_F01_M1	incong	81	audiovisual	vah	0.303735	V AA	V	ba	ga
A_MS1_F01_M1	incong	81	audiovisual	ah	0.272746	AA1	AA	ba	ga
A_MS1_F01_M1	incong	81	audiovisual	fah	0.238211	F AA1	F	ba	ga
A_MS1_F01_M1	incong	81	audiovisual	far	0.17342	F AA1 R	F	ba	ga
A_MS1_F01_M1	incong	82	auditory-only	but	0.612171	B AH1 T	B	ba	None
A_MS1_F01_M1	incong	82	auditory-only	bah	0.430268	B AA1	B	ba	None
A_MS1_F01_M1	incong	82	auditory-only	bar	0.372003	B AA1 R	B	ba	None
A_MS1_F01_M1	incong	82	auditory-only	but i	0.191698	B AH1 T XX AY1	B	ba	None
A_MS1_F01_M1	incong	82	auditory-only	far	0.133088	F AA1 R	F	ba	None
A_MS1_F01_M1	incong	82	visual-only	call	0.83521	K AO1 L	K	None	ga
A_MS1_F01_M1	incong	82	visual-only	cal	0.183657	K AE1 L	K	None	ga
A_MS1_F01_M1	incong	82	visual-only	coll	0.175377	K AA1 L	K	None	ga
A_MS1_F01_M1	incong	82	visual-only	tall	0.171428	T AO1 L	T	None	ga
A_MS1_F01_M1	incong	82	visual-only	car	0.0810511	K AA1 R	K	None	ga
A_MS1_F01_M1	incong	82	audiovisual	bah	0.490281	B AA1	B	ba	ga
A_MS1_F01_M1	incong	82	audiovisual	ah	0.43154	AA1	AA	ba	ga
A_MS1_F01_M1	incong	82	audiovisual	fah	0.263054	F AA1	F	ba	ga
A_MS1_F01_M1	incong	82	audiovisual	far	0.220961	F AA1 R	F	ba	ga
A_MS1_F01_M1	incong	82	audiovisual	fa	0.12916	F AA1	F	ba	ga
A_MS1_F01_M1	incong	83	auditory-only	bah	0.540486	B AA1	B	ba	None
A_MS1_F01_M1	incong	83	auditory-only	but	0.46584	B AH1 T	B	ba	None
A_MS1_F01_M1	incong	83	auditory-only	bar	0.436023	B AA1 R	B	ba	None
A_MS1_F01_M1	incong	83	auditory-only	far	0.189936	F AA1 R	F	ba	None
A_MS1_F01_M1	incong	83	auditory-only	ba	0.144068	B AA1	B	ba	None
A_MS1_F01_M1	incong	83	visual-only	call	0.829629	K AO1 L	K	None	ga
A_MS1_F01_M1	incong	83	visual-only	cal	0.19946	K AE1 L	K	None	ga
A_MS1_F01_M1	incong	83	visual-only	coll	0.180957	K AA1 L	K	None	ga
A_MS1_F01_M1	incong	83	visual-only	call i	0.166044	K AO1 L XX AY1	K	None	ga
A_MS1_F01_M1	incong	83	visual-only	called	0.080278	K AO1 L D	K	None	ga
A_MS1_F01_M1	incong	83	audiovisual	ah	0.641363	AA1	AA	ba	ga
A_MS1_F01_M1	incong	83	audiovisual	bah	0.421664	B AA1	B	ba	ga
A_MS1_F01_M1	incong	83	audiovisual	huh	0.259871	HH AH1	HH	ba	ga
A_MS1_F01_M1	incong	83	audiovisual	a	0.152649	AH0	AH	ba	ga
A_MS1_F01_M1	incong	83	audiovisual	i	0.128087	AY1	AY	ba	ga
A_MS1_F01_M1	incong	84	auditory-only	bar	0.509409	B AA1 R	B	ba	None
A_MS1_F01_M1	incong	84	auditory-only	bah	0.477145	B AA1	B	ba	None
A_MS1_F01_M1	incong	84	auditory-only	but	0.414889	B AH1 T	B	ba	None
A_MS1_F01_M1	incong	84	auditory-only	far	0.236709	F AA1 R	F	ba	None
A_MS1_F01_M1	incong	84	auditory-only	ba	0.152734	B AA1	B	ba	None
A_MS1_F01_M1	incong	84	visual-only	call	0.697867	K AO1 L	K	None	ga
A_MS1_F01_M1	incong	84	visual-only	coll	0.274263	K AA1 L	K	None	ga
A_MS1_F01_M1	incong	84	visual-only	cal	0.241351	K AE1 L	K	None	ga
A_MS1_F01_M1	incong	84	visual-only	hall	0.216676	HH AO1 L	HH	None	ga
A_MS1_F01_M1	incong	84	visual-only	car	0.150054	K AA1 R	K	None	ga
A_MS1_F01_M1	incong	84	audiovisual	ah	0.502077	AA1	AA	ba	ga
A_MS1_F01_M1	incong	84	audiovisual	bah	0.445044	B AA1	B	ba	ga
A_MS1_F01_M1	incong	84	audiovisual	uh	0.402106	AH1	AH	ba	ga
A_MS1_F01_M1	incong	84	audiovisual	huh	0.356794	HH AH1	HH	ba	ga
A_MS1_F01_M1	incong	84	audiovisual	i	0.149485	AY1	AY	ba	ga
A_MS1_F01_M1	incong	85	auditory-only	bah	0.496904	B AA1	B	ba	None
A_MS1_F01_M1	incong	85	auditory-only	but	0.479939	B AH1 T	B	ba	None
A_MS1_F01_M1	incong	85	auditory-only	bar	0.457644	B AA1 R	B	ba	None
A_MS1_F01_M1	incong	85	auditory-only	far	0.168279	F AA1 R	F	ba	None
A_MS1_F01_M1	incong	85	auditory-only	ba	0.126293	B AA1	B	ba	None
A_MS1_F01_M1	incong	85	visual-only	call	0.49391	K AO1 L	K	None	ga
A_MS1_F01_M1	incong	85	visual-only	coll	0.315191	K AA1 L	K	None	ga
A_MS1_F01_M1	incong	85	visual-only	coal	0.254477	K OW1 L	K	None	ga
A_MS1_F01_M1	incong	85	visual-only	cal	0.230602	K AE1 L	K	None	ga
A_MS1_F01_M1	incong	85	visual-only	car	0.15075	K AA1 R	K	None	ga
A_MS1_F01_M1	incong	85	audiovisual	ah	0.603212	AA1	AA	ba	ga
A_MS1_F01_M1	incong	85	audiovisual	bah	0.465903	B AA1	B	ba	ga
A_MS1_F01_M1	incong	85	audiovisual	huh	0.285619	HH AH1	HH	ba	ga
A_MS1_F01_M1	incong	85	audiovisual	aha	0.274494	AA2 HH AA1	AA	ba	ga
A_MS1_F01_M1	incong	85	audiovisual	i	0.152835	AY1	AY	ba	ga
A_MS1_F01_M1	incong	86	auditory-only	bah	0.548077	B AA1	B	ba	None
A_MS1_F01_M1	incong	86	auditory-only	but	0.500313	B AH1 T	B	ba	None
A_MS1_F01_M1	incong	86	auditory-only	bhah	0.330934	B AA1	B	ba	None
A_MS1_F01_M1	incong	86	auditory-only	bar	0.311978	B AA1 R	B	ba	None
A_MS1_F01_M1	incong	86	auditory-only	far	0.160519	F AA1 R	F	ba	None
A_MS1_F01_M1	incong	86	visual-only	call	0.797442	K AO1 L	K	None	ga
A_MS1_F01_M1	incong	86	visual-only	coll	0.204129	K AA1 L	K	None	ga
A_MS1_F01_M1	incong	86	visual-only	cal	0.196856	K AE1 L	K	None	ga
A_MS1_F01_M1	incong	86	visual-only	coal	0.168361	K OW1 L	K	None	ga
A_MS1_F01_M1	incong	86	visual-only	car	0.0953032	K AA1 R	K	None	ga
A_MS1_F01_M1	incong	86	audiovisual	fah	0.371873	F AA1	F	ba	ga
A_MS1_F01_M1	incong	86	audiovisual	bah	0.354507	B AA1	B	ba	ga
A_MS1_F01_M1	incong	86	audiovisual	far	0.284391	F AA1 R	F	ba	ga
A_MS1_F01_M1	incong	86	audiovisual	file	0.24861	F AY1 L	F	ba	ga
A_MS1_F01_M1	incong	86	audiovisual	fa	0.147778	F AA1	F	ba	ga
A_MS1_F01_M1	incong	87	auditory-only	but	0.545757	B AH1 T	B	ba	None
A_MS1_F01_M1	incong	87	auditory-only	bar	0.404424	B AA1 R	B	ba	None
A_MS1_F01_M1	incong	87	auditory-only	bah	0.371255	B AA1	B	ba	None
A_MS1_F01_M1	incong	87	auditory-only	but i	0.178282	B AH1 T XX AY1	B	ba	None
A_MS1_F01_M1	incong	87	auditory-only	far	0.176097	F AA1 R	F	ba	None
A_MS1_F01_M1	incong	87	visual-only	call	0.668696	K AO1 L	K	None	ga
A_MS1_F01_M1	incong	87	visual-only	cal	0.26402	K AE1 L	K	None	ga
A_MS1_F01_M1	incong	87	visual-only	coll	0.252313	K AA1 L	K	None	ga
A_MS1_F01_M1	incong	87	visual-only	coal	0.192334	K OW1 L	K	None	ga
A_MS1_F01_M1	incong	87	visual-only	car	0.102262	K AA1 R	K	None	ga
A_MS1_F01_M1	incong	87	audiovisual	bah	0.46337	B AA1	B	ba	ga
A_MS1_F01_M1	incong	87	audiovisual	ah	0.431205	AA1	AA	ba	ga
A_MS1_F01_M1	incong	87	audiovisual	fah	0.262113	F AA1	F	ba	ga
A_MS1_F01_M1	incong	87	audiovisual	far	0.227425	F AA1 R	F	ba	ga
A_MS1_F01_M1	incong	87	audiovisual	i	0.12664	AY1	AY	ba	ga
A_MS1_F01_M1	incong	88	auditory-only	bah	0.533218	B AA1	B	ba	None
A_MS1_F01_M1	incong	88	auditory-only	but	0.425223	B AH1 T	B	ba	None
A_MS1_F01_M1	incong	88	auditory-only	bhah	0.349363	B AA1	B	ba	None
A_MS1_F01_M1	incong	88	auditory-only	bar	0.321337	B AA1 R	B	ba	None
A_MS1_F01_M1	incong	88	auditory-only	ah	0.183098	AA1	AA	ba	None
A_MS1_F01_M1	incong	88	visual-only	call	0.647095	K AO1 L	K	None	ga
A_MS1_F01_M1	incong	88	visual-only	cal	0.29895	K AE1 L	K	None	ga
A_MS1_F01_M1	incong	88	visual-only	coll	0.261921	K AA1 L	K	None	ga
A_MS1_F01_M1	incong	88	visual-only	tall	0.248041	T AO1 L	T	None	ga
A_MS1_F01_M1	incong	88	visual-only	car	0.142652	K AA1 R	K	None	ga
A_MS1_F01_M1	incong	88	audiovisual	bah	0.45298	B AA1	B	ba	ga
A_MS1_F01_M1	incong	88	audiovisual	far	0.332053	F AA1 R	F	ba	ga
A_MS1_F01_M1	incong	88	audiovisual	ah	0.321758	AA1	AA	ba	ga
A_MS1_F01_M1	incong	88	audiovisual	vah	0.266989	V AA	V	ba	ga
A_MS1_F01_M1	incong	88	audiovisual	i	0.103071	AY1	AY	ba	ga
A_MS1_F01_M1	incong	89	auditory-only	bah	0.542977	B AA1	B	ba	None
A_MS1_F01_M1	incong	89	auditory-only	but	0.393847	B AH1 T	B	ba	None
A_MS1_F01_M1	incong	89	auditory-only	bar	0.384703	B AA1 R	B	ba	None
A_MS1_F01_M1	incong	89	auditory-only	far	0.168026	F AA1 R	F	ba	None
A_MS1_F01_M1	incong	89	auditory-only	ba	0.148905	B AA1	B	ba	None
A_MS1_F01_M1	incong	89	visual-only	call	0.826639	K AO1 L	K	None	ga
A_MS1_F01_M1	incong	89	visual-only	tall	0.198969	T AO1 L	T	None	ga
A_MS1_F01_M1	incong	89	visual-only	cal	0.187577	K AE1 L	K	None	ga
A_MS1_F01_M1	incong	89	visual-only	coll	0.177971	K AA1 L	K	None	ga
A_MS1_F01_M1	incong	89	visual-only	car	0.0861083	K AA1 R	K	None	ga
A_MS1_F01_M1	incong	89	audiovisual	far	0.573047	F AA1 R	F	ba	ga
A_MS1_F01_M1	incong	89	audiovisual	fah	0.30483	F AA1	F	ba	ga
A_MS1_F01_M1	incong	89	audiovisual	vah	0.242788	V AA	V	ba	ga
A_MS1_F01_M1	incong	89	audiovisual	fire	0.203045	F AY1 ER0	F	ba	ga
A_MS1_F01_M1	incong	89	audiovisual	far i	0.180535	F AA1 R XX AY1	F	ba	ga
A_MS1_F01_M1	incong	90	auditory-only	bah	0.644668	B AA1	B	ba	None
A_MS1_F01_M1	incong	90	auditory-only	but	0.359092	B AH1 T	B	ba	None
A_MS1_F01_M1	incong	90	auditory-only	bar	0.280195	B AA1 R	B	ba	None
A_MS1_F01_M1	incong	90	auditory-only	baa	0.202307	B IY2 EY2 EY1	B	ba	None
A_MS1_F01_M1	incong	90	auditory-only	ba	0.170849	B AA1	B	ba	None
A_MS1_F01_M1	incong	90	visual-only	call	0.81139	K AO1 L	K	None	ga
A_MS1_F01_M1	incong	90	visual-only	coll	0.214811	K AA1 L	K	None	ga
A_MS1_F01_M1	incong	90	visual-only	cal	0.212251	K AE1 L	K	None	ga
A_MS1_F01_M1	incong	90	visual-only	hall	0.173464	HH AO1 L	HH	None	ga
A_MS1_F01_M1	incong	90	visual-only	car	0.0884893	K AA1 R	K	None	ga
A_MS1_F01_M1	incong	90	audiovisual	bah	0.562441	B AA1	B	ba	ga
A_MS1_F01_M1	incong	90	audiovisual	ah	0.506326	AA1	AA	ba	ga
A_MS1_F01_M1	incong	90	audiovisual	blah	0.412228	B L AA1	B	ba	ga
A_MS1_F01_M1	incong	90	audiovisual	uh	0.313443	AH1	AH	ba	ga
A_MS1_F01_M1	incong	90	audiovisual	i	0.147688	AY1	AY	ba	ga
A_MS1_F01_M1	incong	91	auditory-only	bah	0.490569	B AA1	B	ba	None
A_MS1_F01_M1	incong	91	auditory-only	but	0.376733	B AH1 T	B	ba	None
A_MS1_F01_M1	incong	91	auditory-only	bar	0.334825	B AA1 R	B	ba	None
A_MS1_F01_M1	incong	91	auditory-only	ah	0.237318	AA1	AA	ba	None
A_MS1_F01_M1	incong	91	auditory-only	far	0.172934	F AA1 R	F	ba	None
A_MS1_F01_M1	incong	91	visual-only	call	0.78467	K AO1 L	K	None	ga
A_MS1_F01_M1	incong	91	visual-only	cal	0.26059	K AE1 L	K	None	ga
A_MS1_F01_M1	incong	91	visual-only	coll	0.219238	K AA1 L	K	None	ga
A_MS1_F01_M1	incong	91	visual-only	tall	0.200961	T AO1 L	T	None	ga
A_MS1_F01_M1	incong	91	visual-only	car	0.10331	K AA1 R	K	None	ga
A_MS1_F01_M1	incong	91	audiovisual	ah	0.627612	AA1	AA	ba	ga
A_MS1_F01_M1	incong	91	audiovisual	uh	0.435218	AH1	AH	ba	ga
A_MS1_F01_M1	incong	91	audiovisual	huh	0.432311	HH AH1	HH	ba	ga
A_MS1_F01_M1	incong	91	audiovisual	hah	0.260103	HH AA1	HH	ba	ga
A_MS1_F01_M1	incong	91	audiovisual	i	0.160682	AY1	AY	ba	ga
A_MS1_F01_M1	incong	92	auditory-only	bah	0.540699	B AA1	B	ba	None
A_MS1_F01_M1	incong	92	auditory-only	but	0.46268	B AH1 T	B	ba	None
A_MS1_F01_M1	incong	92	auditory-only	bar	0.411604	B AA1 R	B	ba	None
A_MS1_F01_M1	incong	92	auditory-only	baa	0.181229	B IY2 EY2 EY1	B	ba	None
A_MS1_F01_M1	incong	92	auditory-only	far	0.161678	F AA1 R	F	ba	None
A_MS1_F01_M1	incong	92	visual-only	call	0.629792	K AO1 L	K	None	ga
A_MS1_F01_M1	incong	92	visual-only	coll	0.258088	K AA1 L	K	None	ga
A_MS1_F01_M1	incong	92	visual-only	cal	0.245509	K AE1 L	K	None	ga
A_MS1_F01_M1	incong	92	visual-only	coal	0.205649	K OW1 L	K	None	ga
A_MS1_F01_M1	incong	92	visual-only	car	0.1347	K AA1 R	K	None	ga
A_MS1_F01_M1	incong	92	audiovisual	bah	0.574169	B AA1	B	ba	ga
A_MS1_F01_M1	incong	92	audiovisual	blah	0.438509	B L AA1	B	ba	ga
A_MS1_F01_M1	incong	92	audiovisual	ah	0.426328	AA1	AA	ba	ga
A_MS1_F01_M1	incong	92	audiovisual	far	0.132583	F AA1 R	F	ba	ga
A_MS1_F01_M1	incong	92	audiovisual	i	0.110726	AY1	AY	ba	ga
A_MS1_F01_M1	incong	93	auditory-only	bah	0.550275	B AA1	B	ba	None
A_MS1_F01_M1	incong	93	auditory-only	but	0.442117	B AH1 T	B	ba	None
A_MS1_F01_M1	incong	93	auditory-only	bar	0.351448	B AA1 R	B	ba	None
A_MS1_F01_M1	incong	93	auditory-only	ah	0.187287	AA1	AA	ba	None
A_MS1_F01_M1	incong	93	auditory-only	far	0.15614	F AA1 R	F	ba	None
A_MS1_F01_M1	incong	93	visual-only	call	0.732595	K AO1 L	K	None	ga
A_MS1_F01_M1	incong	93	visual-only	cal	0.282206	K AE1 L	K	None	ga
A_MS1_F01_M1	incong	93	visual-only	coll	0.260615	K AA1 L	K	None	ga
A_MS1_F01_M1	incong	93	visual-only	hall	0.194802	HH AO1 L	HH	None	ga
A_MS1_F01_M1	incong	93	visual-only	car	0.111593	K AA1 R	K	None	ga
A_MS1_F01_M1	incong	93	audiovisual	bah	0.442018	B AA1	B	ba	ga
A_MS1_F01_M1	incong	93	audiovisual	ah	0.403052	AA1	AA	ba	ga
A_MS1_F01_M1	incong	93	audiovisual	fah	0.264575	F AA1	F	ba	ga
A_MS1_F01_M1	incong	93	audiovisual	fa	0.126401	F AA1	F	ba	ga
A_MS1_F01_M1	incong	93	audiovisual	i	0.115819	AY1	AY	ba	ga
A_MS1_F01_M1	incong	94	auditory-only	but	0.567282	B AH1 T	B	ba	None
A_MS1_F01_M1	incong	94	auditory-only	bah	0.434335	B AA1	B	ba	None
A_MS1_F01_M1	incong	94	auditory-only	bar	0.37265	B AA1 R	B	ba	None
A_MS1_F01_M1	incong	94	auditory-only	far	0.195391	F AA1 R	F	ba	None
A_MS1_F01_M1	incong	94	auditory-only	but i	0.180352	B AH1 T XX AY1	B	ba	None
A_MS1_F01_M1	incong	94	visual-only	call	0.767447	K AO1 L	K	None	ga
A_MS1_F01_M1	incong	94	visual-only	cal	0.279757	K AE1 L	K	None	ga
A_MS1_F01_M1	incong	94	visual-only	coll	0.214353	K AA1 L	K	None	ga
A_MS1_F01_M1	incong	94	visual-only	car	0.0843686	K AA1 R	K	None	ga
A_MS1_F01_M1	incong	94	visual-only	called	0.0804232	K AO1 L D	K	None	ga
A_MS1_F01_M1	incong	94	audiovisual	ah	0.517954	AA1	AA	ba	ga
A_MS1_F01_M1	incong	94	audiovisual	bah	0.497003	B AA1	B	ba	ga
A_MS1_F01_M1	incong	94	audiovisual	blah	0.374902	B L AA1	B	ba	ga
A_MS1_F01_M1	incong	94	audiovisual	huh	0.316494	HH AH1	HH	ba	ga
A_MS1_F01_M1	incong	94	audiovisual	i	0.131445	AY1	AY	ba	ga
A_MS1_F01_M1	incong	95	auditory-only	but	0.502397	B AH1 T	B	ba	None
A_MS1_F01_M1	incong	95	auditory-only	bar	0.474232	B AA1 R	B	ba	None
A_MS1_F01_M1	incong	95	auditory-only	bah	0.40365	B AA1	B	ba	None
A_MS1_F01_M1	incong	95	auditory-only	bhah	0.306798	B AA1	B	ba	None
A_MS1_F01_M1	incong	95	auditory-only	far	0.216979	F AA1 R	F	ba	None
A_MS1_F01_M1	incong	95	visual-only	call	0.710766	K AO1 L	K	None	ga
A_MS1_F01_M1	incong	95	visual-only	coal	0.224619	K OW1 L	K	None	ga
A_MS1_F01_M1	incong	95	visual-only	cal	0.22448	K AE1 L	K	None	ga
A_MS1_F01_M1	incong	95	visual-only	coll	0.203707	K AA1 L	K	None	ga
A_MS1_F01_M1	incong	95	visual-only	car	0.115507	K AA1 R	K	None	ga
A_MS1_F01_M1	incong	95	audiovisual	ah	0.654265	AA1	AA	ba	ga
A_MS1_F01_M1	incong	95	audiovisual	bah	0.432069	B AA1	B	ba	ga
A_MS1_F01_M1	incong	95	audiovisual	uh	0.374261	AH1	AH	ba	ga
A_MS1_F01_M1	incong	95	audiovisual	huh	0.296269	HH AH1	HH	ba	ga
A_MS1_F01_M1	incong	95	audiovisual	i	0.144776	AY1	AY	ba	ga
A_MS1_F01_M1	incong	96	auditory-only	but	0.484275	B AH1 T	B	ba	None
A_MS1_F01_M1	incong	96	auditory-only	bah	0.406063	B AA1	B	ba	None
A_MS1_F01_M1	incong	96	auditory-only	bar	0.384934	B AA1 R	B	ba	None
A_MS1_F01_M1	incong	96	auditory-only	far	0.335626	F AA1 R	F	ba	None
A_MS1_F01_M1	incong	96	auditory-only	ba	0.100865	B AA1	B	ba	None
A_MS1_F01_M1	incong	96	visual-only	call	0.713566	K AO1 L	K	None	ga
A_MS1_F01_M1	incong	96	visual-only	coll	0.288492	K AA1 L	K	None	ga
A_MS1_F01_M1	incong	96	visual-only	cal	0.22648	K AE1 L	K	None	ga
A_MS1_F01_M1	incong	96	visual-only	hall	0.222077	HH AO1 L	HH	None	ga
A_MS1_F01_M1	incong	96	visual-only	car	0.138881	K AA1 R	K	None	ga
A_MS1_F01_M1	incong	96	audiovisual	ah	0.481239	AA1	AA	ba	ga
A_MS1_F01_M1	incong	96	audiovisual	bah	0.359417	B AA1	B	ba	ga
A_MS1_F01_M1	incong	96	audiovisual	fah	0.296413	F AA1	F	ba	ga
A_MS1_F01_M1	incong	96	audiovisual	fire	0.221571	F AY1 ER0	F	ba	ga
A_MS1_F01_M1	incong	96	audiovisual	fa	0.153477	F AA1	F	ba	ga
A_MS1_F01_M1	incong	97	auditory-only	but	0.551938	B AH1 T	B	ba	None
A_MS1_F01_M1	incong	97	auditory-only	bah	0.46711	B AA1	B	ba	None
A_MS1_F01_M1	incong	97	auditory-only	bar	0.436903	B AA1 R	B	ba	None
A_MS1_F01_M1	incong	97	auditory-only	but i	0.167704	B AH1 T XX AY1	B	ba	None
A_MS1_F01_M1	incong	97	auditory-only	far	0.156662	F AA1 R	F	ba	None
A_MS1_F01_M1	incong	97	visual-only	call	0.749626	K AO1 L	K	None	ga
A_MS1_F01_M1	incong	97	visual-only	cal	0.25731	K AE1 L	K	None	ga
A_MS1_F01_M1	incong	97	visual-only	coll	0.217671	K AA1 L	K	None	ga
A_MS1_F01_M1	incong	97	visual-only	hall	0.177257	HH AO1 L	HH	None	ga
A_MS1_F01_M1	incong	97	visual-only	car	0.10385	K AA1 R	K	None	ga
A_MS1_F01_M1	incong	97	audiovisual	bah	0.388891	B AA1	B	ba	ga
A_MS1_F01_M1	incong	97	audiovisual	ah	0.31829	AA1	AA	ba	ga
A_MS1_F01_M1	incong	97	audiovisual	vah	0.287093	V AA	V	ba	ga
A_MS1_F01_M1	incong	97	audiovisual	far	0.271215	F AA1 R	F	ba	ga
A_MS1_F01_M1	incong	97	audiovisual	fah	0.233535	F AA1	F	ba	ga
A_MS1_F01_M1	incong	98	auditory-only	bah	0.470228	B AA1	B	ba	None
A_MS1_F01_M1	incong	98	auditory-only	but	0.450572	B AH1 T	B	ba	None
A_MS1_F01_M1	incong	98	auditory-only	bar	0.28742	B AA1 R	B	ba	None
A_MS1_F01_M1	incong	98	auditory-only	far	0.235741	F AA1 R	F	ba	None
A_MS1_F01_M1	incong	98	auditory-only	ah	0.201263	AA1	AA	ba	None
A_MS1_F01_M1	incong	98	visual-only	call	0.765532	K AO1 L	K	None	ga
A_MS1_F01_M1	incong	98	visual-only	cal	0.2226	K AE1 L	K	None	ga
A_MS1_F01_M1	incong	98	visual-only	coll	0.199641	K AA1 L	K	None	ga
A_MS1_F01_M1	incong	98	visual-only	hall	0.16969	HH AO1 L	HH	None	ga
A_MS1_F01_M1	incong	98	visual-only	car	0.0992407	K AA1 R	K	None	ga
A_MS1_F01_M1	incong	98	audiovisual	far	0.404028	F AA1 R	F	ba	ga
A_MS1_F01_M1	incong	98	audiovisual	bah	0.400978	B AA1	B	ba	ga
A_MS1_F01_M1	incong	98	audiovisual	fah	0.318373	F AA1	F	ba	ga
A_MS1_F01_M1	incong	98	audiovisual	ah	0.300178	AA1	AA	ba	ga
A_MS1_F01_M1	incong	98	audiovisual	fo	0.146821	F OW	F	ba	ga
A_MS1_F01_M1	incong	99	auditory-only	bah	0.512424	B AA1	B	ba	None
A_MS1_F01_M1	incong	99	auditory-only	bar	0.476311	B AA1 R	B	ba	None
A_MS1_F01_M1	incong	99	auditory-only	but	0.44177	B AH1 T	B	ba	None
A_MS1_F01_M1	incong	99	auditory-only	bhah	0.341034	B AA1	B	ba	None
A_MS1_F01_M1	incong	99	auditory-only	ah	0.202209	AA1	AA	ba	None
A_MS1_F01_M1	incong	99	visual-only	call	0.815379	K AO1 L	K	None	ga
A_MS1_F01_M1	incong	99	visual-only	cal	0.216636	K AE1 L	K	None	ga
A_MS1_F01_M1	incong	99	visual-only	coll	0.187215	K AA1 L	K	None	ga
A_MS1_F01_M1	incong	99	visual-only	coal	0.158887	K OW1 L	K	None	ga
A_MS1_F01_M1	incong	99	visual-only	car	0.101084	K AA1 R	K	None	ga
A_MS1_F01_M1	incong	99	audiovisual	ah	0.448027	AA1	AA	ba	ga
A_MS1_F01_M1	incong	99	audiovisual	bah	0.426983	B AA1	B	ba	ga
A_MS1_F01_M1	incong	99	audiovisual	i'm	0.277848	IH1 M	IH	ba	ga
A_MS1_F01_M1	incong	99	audiovisual	far	0.18363	F AA1 R	F	ba	ga
A_MS1_F01_M1	incong	99	audiovisual	i	0.130643	AY1	AY	ba	ga
B_MS1_F06_M1	incong	0	auditory-only	bah	0.826374	B AA1	B	ba	None
B_MS1_F06_M1	incong	0	auditory-only	bar	0.244925	B AA1 R	B	ba	None
B_MS1_F06_M1	incong	0	auditory-only	bach	0.217572	B AA1 K	B	ba	None
B_MS1_F06_M1	incong	0	auditory-only	ba	0.145246	B AA1	B	ba	None
B_MS1_F06_M1	incong	0	auditory-only	but	0.131802	B AH1 T	B	ba	None
B_MS1_F06_M1	incong	0	visual-only	ah	0.620121	AA1	AA	None	ga
B_MS1_F06_M1	incong	0	visual-only	awe	0.437234	AA1	AA	None	ga
B_MS1_F06_M1	incong	0	visual-only	aha	0.327617	AA2 HH AA1	AA	None	ga
B_MS1_F06_M1	incong	0	visual-only	hah	0.299299	HH AA1	HH	None	ga
B_MS1_F06_M1	incong	0	visual-only	all	0.234718	AO1 L	AO	None	ga
B_MS1_F06_M1	incong	0	audiovisual	bah	0.534508	B AA1	B	ba	ga
B_MS1_F06_M1	incong	0	audiovisual	far	0.46334	F AA1 R	F	ba	ga
B_MS1_F06_M1	incong	0	audiovisual	ah	0.21493	AA1	AA	ba	ga
B_MS1_F06_M1	incong	0	audiovisual	but	0.168447	B AH1 T	B	ba	ga
B_MS1_F06_M1	incong	0	audiovisual	ba	0.147838	B AA1	B	ba	ga
B_MS1_F06_M1	incong	1	auditory-only	bah	0.833644	B AA1	B	ba	None
B_MS1_F06_M1	incong	1	auditory-only	bach	0.195992	B AA1 K	B	ba	None
B_MS1_F06_M1	incong	1	auditory-only	bar	0.19371	B AA1 R	B	ba	None
B_MS1_F06_M1	incong	1	auditory-only	ba	0.141639	B AA1	B	ba	None
B_MS1_F06_M1	incong	1	auditory-only	but	0.132534	B AH1 T	B	ba	None
B_MS1_F06_M1	incong	1	visual-only	ah	0.47396	AA1	AA	None	ga
B_MS1_F06_M1	incong	1	visual-only	all	0.400603	AO1 L	AO	None	ga
B_MS1_F06_M1	incong	1	visual-only	aha	0.359288	AA2 HH AA1	AA	None	ga
B_MS1_F06_M1	incong	1	visual-only	hah	0.322132	HH AA1	HH	None	ga
B_MS1_F06_M1	incong	1	visual-only	aw	0.274586	AO1	AO	None	ga
B_MS1_F06_M1	incong	1	audiovisual	bah	0.599397	B AA1	B	ba	ga
B_MS1_F06_M1	incong	1	audiovisual	ah	0.297489	AA1	AA	ba	ga
B_MS1_F06_M1	incong	1	audiovisual	far	0.268135	F AA1 R	F	ba	ga
B_MS1_F06_M1	incong	1	audiovisual	baa	0.174431	B IY2 EY2 EY1	B	ba	ga
B_MS1_F06_M1	incong	1	audiovisual	ba	0.159928	B AA1	B	ba	ga
B_MS1_F06_M1	incong	2	auditory-only	bah	0.856391	B AA1	B	ba	None
B_MS1_F06_M1	incong	2	auditory-only	bah'	0.282042	B AA1	B	ba	None
B_MS1_F06_M1	incong	2	auditory-only	bach	0.207839	B AA1 K	B	ba	None
B_MS1_F06_M1	incong	2	auditory-only	bar	0.204896	B AA1 R	B	ba	None
B_MS1_F06_M1	incong	2	auditory-only	ba	0.12107	B AA1	B	ba	None
B_MS1_F06_M1	incong	2	visual-only	ah	0.605292	AA1	AA	None	ga
B_MS1_F06_M1	incong	2	visual-only	awe	0.55996	AA1	AA	None	ga
B_MS1_F06_M1	incong	2	visual-only	aha	0.385031	AA2 HH AA1	AA	None	ga
B_MS1_F06_M1	incong	2	visual-only	hah	0.310442	HH AA1	HH	None	ga
B_MS1_F06_M1	incong	2	visual-only	all	0.226045	AO1 L	AO	None	ga
B_MS1_F06_M1	incong	2	audiovisual	bah	0.705901	B AA1	B	ba	ga
B_MS1_F06_M1	incong	2	audiovisual	blah	0.34104	B L AA1	B	ba	ga
B_MS1_F06_M1	incong	2	audiovisual	ah	0.25326	AA1	AA	ba	ga
B_MS1_F06_M1	incong	2	audiovisual	bar	0.235576	B AA1 R	B	ba	ga
B_MS1_F06_M1	incong	2	audiovisual	ba	0.201265	B AA1	B	ba	ga
B_MS1_F06_M1	incong	3	auditory-only	bah	0.825605	B AA1	B	ba	None
B_MS1_F06_M1	incong	3	auditory-only	bach	0.222413	B AA1 K	B	ba	None
B_MS1_F06_M1	incong	3	auditory-only	bar	0.207808	B AA1 R	B	ba	None
B_MS1_F06_M1	incong	3	auditory-only	ba	0.142641	B AA1	B	ba	None
B_MS1_F06_M1	incong	3	auditory-only	but	0.117975	B AH1 T	B	ba	None
B_MS1_F06_M1	incong	3	visual-only	ah	0.644508	AA1	AA	None	ga
B_MS1_F06_M1	incong	3	visual-only	aha	0.40188	AA2 HH AA1	AA	None	ga
B_MS1_F06_M1	incong	3	visual-only	hah	0.349066	HH AA1	HH	None	ga
B_MS1_F06_M1	incong	3	visual-only	aw	0.300095	AO1	AO	None	ga
B_MS1_F06_M1	incong	3	visual-only	a	0.177784	AH0	AH	None	ga
B_MS1_F06_M1	incong	3	audiovisual	bah	0.61313	B AA1	B	ba	ga
B_MS1_F06_M1	incong	3	audiovisual	ah	0.496894	AA1	AA	ba	ga
B_MS1_F06_M1	incong	3	audiovisual	blah	0.353983	B L AA1	B	ba	ga
B_MS1_F06_M1	incong	3	audiovisual	aha	0.211034	AA2 HH AA1	AA	ba	ga
B_MS1_F06_M1	incong	3	audiovisual	ba	0.134899	B AA1	B	ba	ga
B_MS1_F06_M1	incong	4	auditory-only	bah	0.850705	B AA1	B	ba	None
B_MS1_F06_M1	incong	4	auditory-only	bach	0.197373	B AA1 K	B	ba	None
B_MS1_F06_M1	incong	4	auditory-only	bar	0.188054	B AA1 R	B	ba	None
B_MS1_F06_M1	incong	4	auditory-only	ba	0.128209	B AA1	B	ba	None
B_MS1_F06_M1	incong	4	auditory-only	but	0.0979122	B AH1 T	B	ba	None
B_MS1_F06_M1	incong	4	visual-only	ah	0.574152	AA1	AA	None	ga
B_MS1_F06_M1	incong	4	visual-only	aha	0.415995	AA2 HH AA1	AA	None	ga
B_MS1_F06_M1	incong	4	visual-only	hah	0.325858	HH AA1	HH	None	ga
B_MS1_F06_M1	incong	4	visual-only	all	0.295742	AO1 L	AO	None	ga
B_MS1_F06_M1	incong	4	visual-only	aw	0.288446	AO1	AO	None	ga
B_MS1_F06_M1	incong	4	audiovisual	bah	0.535707	B AA1	B	ba	ga
B_MS1_F06_M1	incong	4	audiovisual	far	0.386816	F AA1 R	F	ba	ga
B_MS1_F06_M1	incong	4	audiovisual	ah	0.24069	AA1	AA	ba	ga
B_MS1_F06_M1	incong	4	audiovisual	but	0.150701	B AH1 T	B	ba	ga
B_MS1_F06_M1	incong	4	audiovisual	ba	0.133372	B AA1	B	ba	ga
B_MS1_F06_M1	incong	5	auditory-only	bah	0.855682	B AA1	B	ba	None
B_MS1_F06_M1	incong	5	auditory-only	bach	0.192952	B AA1 K	B	ba	None
B_MS1_F06_M1	incong	5	auditory-only	bar	0.190249	B AA1 R	B	ba	None
B_MS1_F06_M1	incong	5	auditory-only	ba	0.135428	B AA1	B	ba	None
B_MS1_F06_M1	incong	5	auditory-only	but	0.112067	B AH1 T	B	ba	None
B_MS1_F06_M1	incong	5	visual-only	ah	0.608889	AA1	AA	None	ga
B_MS1_F06_M1	incong	5	visual-only	awe	0.452663	AA1	AA	None	ga
B_MS1_F06_M1	incong	5	visual-only	aha	0.390845	AA2 HH AA1	AA	None	ga
B_MS1_F06_M1	incong	5	visual-only	hah	0.34382	HH AA1	HH	None	ga
B_MS1_F06_M1	incong	5	visual-only	all	0.222154	AO1 L	AO	None	ga
B_MS1_F06_M1	incong	5	audiovisual	far	0.722895	F AA1 R	F	ba	ga
B_MS1_F06_M1	incong	5	audiovisual	bah	0.305414	B AA1	B	ba	ga
B_MS1_F06_M1	incong	5	audiovisual	far i	0.178813	F AA1 R XX AY1	F	ba	ga
B_MS1_F06_M1	incong	5	audiovisual	fah	0.169963	F AA1	F	ba	ga
B_MS1_F06_M1	incong	5	audiovisual	but	0.132314	B AH1 T	B	ba	ga
B_MS1_F06_M1	incong	6	auditory-only	bah	0.862803	B AA1	B	ba	None
B_MS1_F06_M1	incong	6	auditory-only	bhah	0.285259	B AA1	B	ba	None
B_MS1_F06_M1	incong	6	auditory-only	bach	0.18393	B AA1 K	B	ba	None
B_MS1_F06_M1	incong	6	auditory-only	ba	0.133407	B AA1	B	ba	None
B_MS1_F06_M1	incong	6	auditory-only	but	0.102062	B AH1 T	B	ba	None
B_MS1_F06_M1	incong	6	visual-only	ah	0.637567	AA1	AA	None	ga
B_MS1_F06_M1	incong	6	visual-only	hah	0.366741	HH AA1	HH	None	ga
B_MS1_F06_M1	incong	6	visual-only	aha	0.364129	AA2 HH AA1	AA	None	ga
B_MS1_F06_M1	incong	6	visual-only	aw	0.271617	AO1	AO	None	ga
B_MS1_F06_M1	incong	6	visual-only	a	0.207735	AH0	AH	None	ga
B_MS1_F06_M1	incong	6	audiovisual	bah	0.68014	B AA1	B	ba	ga
B_MS1_F06_M1	incong	6	audiovisual	ah	0.339243	AA1	AA	ba	ga
B_MS1_F06_M1	incong	6	audiovisual	baa	0.183777	B IY2 EY2 EY1	B	ba	ga
B_MS1_F06_M1	incong	6	audiovisual	ba	0.166978	B AA1	B	ba	ga
B_MS1_F06_M1	incong	6	audiovisual	far	0.148595	F AA1 R	F	ba	ga
B_MS1_F06_M1	incong	7	auditory-only	bah	0.840353	B AA1	B	ba	None
B_MS1_F06_M1	incong	7	auditory-only	bar	0.205115	B AA1 R	B	ba	None
B_MS1_F06_M1	incong	7	auditory-only	bach	0.186824	B AA1 K	B	ba	None
B_MS1_F06_M1	incong	7	auditory-only	ba	0.139188	B AA1	B	ba	None
B_MS1_F06_M1	incong	7	auditory-only	but	0.10483	B AH1 T	B	ba	None
B_MS1_F06_M1	incong	7	visual-only	awe	0.567422	AA1	AA	None	ga
B_MS1_F06_M1	incong	7	visual-only	ah	0.54823	AA1	AA	None	ga
B_MS1_F06_M1	incong	7	visual-only	aha	0.376228	AA2 HH AA1	AA	None	ga
B_MS1_F06_M1	incong	7	visual-only	hah	0.341997	HH AA1	HH	None	ga
B_MS1_F06_M1	incong	7	visual-only	a	0.200714	AH0	AH	None	ga
B_MS1_F06_M1	incong	7	audiovisual	far	0.491247	F AA1 R	F	ba	ga
B_MS1_F06_M1	incong	7	audiovisual	bah	0.437775	B AA1	B	ba	ga
B_MS1_F06_M1	incong	7	audiovisual	ah	0.211029	AA1	AA	ba	ga
B_MS1_F06_M1	incong	7	audiovisual	but	0.168361	B AH1 T	B	ba	ga
B_MS1_F06_M1	incong	7	audiovisual	ba	0.126956	B AA1	B	ba	ga
B_MS1_F06_M1	incong	8	auditory-only	bah	0.834391	B AA1	B	ba	None
B_MS1_F06_M1	incong	8	auditory-only	bar	0.214634	B AA1 R	B	ba	None
B_MS1_F06_M1	incong	8	auditory-only	bach	0.214012	B AA1 K	B	ba	None
B_MS1_F06_M1	incong	8	auditory-only	but	0.129212	B AH1 T	B	ba	None
B_MS1_F06_M1	incong	8	auditory-only	ba	0.128499	B AA1	B	ba	None
B_MS1_F06_M1	incong	8	visual-only	all	0.574878	AO1 L	AO	None	ga
B_MS1_F06_M1	incong	8	visual-only	awe	0.559161	AA1	AA	None	ga
B_MS1_F06_M1	incong	8	visual-only	ah	0.315474	AA1	AA	None	ga
B_MS1_F06_M1	incong	8	visual-only	oh	0.249864	OW1	OW	None	ga
B_MS1_F06_M1	incong	8	visual-only	hah	0.246142	HH AA1	HH	None	ga
B_MS1_F06_M1	incong	8	audiovisual	bah	0.427847	B AA1	B	ba	ga
B_MS1_F06_M1	incong	8	audiovisual	far	0.377086	F AA1 R	F	ba	ga
B_MS1_F06_M1	incong	8	audiovisual	ah	0.262224	AA1	AA	ba	ga
B_MS1_F06_M1	incong	8	audiovisual	but	0.163348	B AH1 T	B	ba	ga
B_MS1_F06_M1	incong	8	audiovisual	baa	0.133574	B IY2 EY2 EY1	B	ba	ga
B_MS1_F06_M1	incong	9	auditory-only	bah	0.850659	B AA1	B	ba	None
B_MS1_F06_M1	incong	9	auditory-only	bhah	0.300995	B AA1	B	ba	None
B_MS1_F06_M1	incong	9	auditory-only	bar	0.214663	B AA1 R	B	ba	None
B_MS1_F06_M1	incong	9	auditory-only	bach	0.212148	B AA1 K	B	ba	None
B_MS1_F06_M1	incong	9	auditory-only	ba	0.140259	B AA1	B	ba	None
B_MS1_F06_M1	incong	9	visual-only	ah	0.510448	AA1	AA	None	ga
B_MS1_F06_M1	incong	9	visual-only	aha	0.411241	AA2 HH AA1	AA	None	ga
B_MS1_F06_M1	incong	9	visual-only	all	0.394456	AO1 L	AO	None	ga
B_MS1_F06_M1	incong	9	visual-only	hah	0.305292	HH AA1	HH	None	ga
B_MS1_F06_M1	incong	9	visual-only	aw	0.233612	AO1	AO	None	ga
B_MS1_F06_M1	incong	9	audiovisual	bah	0.772318	B AA1	B	ba	ga
B_MS1_F06_M1	incong	9	audiovisual	bar	0.217403	B AA1 R	B	ba	ga
B_MS1_F06_M1	incong	9	audiovisual	ba	0.200958	B AA1	B	ba	ga
B_MS1_F06_M1	incong	9	audiovisual	far	0.117525	F AA1 R	F	ba	ga
B_MS1_F06_M1	incong	9	audiovisual	but	0.11465	B AH1 T	B	ba	ga
B_MS1_F06_M1	incong	10	auditory-only	bah	0.846645	B AA1	B	ba	None
B_MS1_F06_M1	incong	10	auditory-only	bach	0.206955	B AA1 K	B	ba	None
B_MS1_F06_M1	incong	10	auditory-only	bar	0.205345	B AA1 R	B	ba	None
B_MS1_F06_M1	incong	10	auditory-only	ba	0.122414	B AA1	B	ba	None
B_MS1_F06_M1	incong	10	auditory-only	but	0.109344	B AH1 T	B	ba	None
B_MS1_F06_M1	incong	10	visual-only	ah	0.690798	AA1	AA	None	ga
B_MS1_F06_M1	incong	10	visual-only	aha	0.42148	AA2 HH AA1	AA	None	ga
B_MS1_F06_M1	incong	10	visual-only	awe	0.418362	AA1	AA	None	ga
B_MS1_F06_M1	incong	10	visual-only	hah	0.365624	HH AA1	HH	None	ga
B_MS1_F06_M1	incong	10	visual-only	a	0.162462	AH0	AH	None	ga
B_MS1_F06_M1	incong	10	audiovisual	bah	0.448169	B AA1	B	ba	ga
B_MS1_F06_M1	incong	10	audiovisual	far	0.363884	F AA1 R	F	ba	ga
B_MS1_F06_M1	incong	10	audiovisual	blah	0.350748	B L AA1	B	ba	ga
B_MS1_F06_M1	incong	10	audiovisual	thah	0.350404	TH AA1	TH	ba	ga
B_MS1_F06_M1	incong	10	audiovisual	ah	0.313311	AA1	AA	ba	ga
B_MS1_F06_M1	incong	11	auditory-only	bah	0.851765	B AA1	B	ba	None
B_MS1_F06_M1	incong	11	auditory-only	bach	0.188271	B AA1 K	B	ba	None
B_MS1_F06_M1	incong	11	auditory-only	bar	0.183953	B AA1 R	B	ba	None
B_MS1_F06_M1	incong	11	auditory-only	ba	0.132903	B AA1	B	ba	None
B_MS1_F06_M1	incong	11	auditory-only	but	0.0934684	B AH1 T	B	ba	None
B_MS1_F06_M1	incong	11	visual-only	ah	0.611066	AA1	AA	None	ga
B_MS1_F06_M1	incong	11	visual-only	hah	0.384098	HH AA1	HH	None	ga
B_MS1_F06_M1	incong	11	visual-only	aha	0.358088	AA2 HH AA1	AA	None	ga
B_MS1_F06_M1	incong	11	visual-only	aw	0.278951	AO1	AO	None	ga
B_MS1_F06_M1	incong	11	visual-only	a	0.184815	AH0	AH	None	ga
B_MS1_F06_M1	incong	11	audiovisual	bah	0.452378	B AA1	B	ba	ga
B_MS1_F06_M1	incong	11	audiovisual	thah	0.418361	TH AA1	TH	ba	ga
B_MS1_F06_M1	incong	11	audiovisual	thaw	0.411164	TH AO1	TH	ba	ga
B_MS1_F06_M1	incong	11	audiovisual	ah	0.271168	AA1	AA	ba	ga
B_MS1_F06_M1	incong	11	audiovisual	far	0.230864	F AA1 R	F	ba	ga
B_MS1_F06_M1	incong	12	auditory-only	bah	0.845307	B AA1	B	ba	None
B_MS1_F06_M1	incong	12	auditory-only	bhah	0.334028	B AA1	B	ba	None
B_MS1_F06_M1	incong	12	auditory-only	bach	0.213572	B AA1 K	B	ba	None
B_MS1_F06_M1	incong	12	auditory-only	ba	0.133577	B AA1	B	ba	None
B_MS1_F06_M1	incong	12	auditory-only	but	0.110265	B AH1 T	B	ba	None
B_MS1_F06_M1	incong	12	visual-only	all	0.608687	AO1 L	AO	None	ga
B_MS1_F06_M1	incong	12	visual-only	awe	0.568686	AA1	AA	None	ga
B_MS1_F06_M1	incong	12	visual-only	ah	0.362181	AA1	AA	None	ga
B_MS1_F06_M1	incong	12	visual-only	aha	0.269276	AA2 HH AA1	AA	None	ga
B_MS1_F06_M1	incong	12	visual-only	hah	0.25849	HH AA1	HH	None	ga
B_MS1_F06_M1	incong	12	audiovisual	bah	0.618445	B AA1	B	ba	ga
B_MS1_F06_M1	incong	12	audiovisual	far	0.250086	F AA1 R	F	ba	ga
B_MS1_F06_M1	incong	12	audiovisual	ah	0.20896	AA1	AA	ba	ga
B_MS1_F06_M1	incong	12	audiovisual	ba	0.156195	B AA1	B	ba	ga
B_MS1_F06_M1	incong	12	audiovisual	but	0.151777	B AH1 T	B	ba	ga
B_MS1_F06_M1	incong	13	auditory-only	bah	0.866074	B AA1	B	ba	None
B_MS1_F06_M1	incong	13	auditory-only	bar	0.216078	B AA1 R	B	ba	None
B_MS1_F06_M1	incong	13	auditory-only	bach	0.198139	B AA1 K	B	ba	None
B_MS1_F06_M1	incong	13	auditory-only	ba	0.108938	B AA1	B	ba	None
B_MS1_F06_M1	incong	13	auditory-only	but	0.0894889	B AH1 T	B	ba	None
B_MS1_F06_M1	incong	13	visual-only	ah	0.458486	AA1	AA	None	ga
B_MS1_F06_M1	incong	13	visual-only	hah	0.41257	HH AA1	HH	None	ga
B_MS1_F06_M1	incong	13	visual-only	all	0.401848	AO1 L	AO	None	ga
B_MS1_F06_M1	incong	13	visual-only	aha	0.374902	AA2 HH AA1	AA	None	ga
B_MS1_F06_M1	incong	13	visual-only	haul	0.27644	HH AO1 L	HH	None	ga
B_MS1_F06_M1	incong	13	audiovisual	bah	0.650276	B AA1	B	ba	ga
B_MS1_F06_M1	incong	13	audiovisual	blah	0.387786	B L AA1	B	ba	ga
B_MS1_F06_M1	incong	13	audiovisual	ah	0.227771	AA1	AA	ba	ga
B_MS1_F06_M1	incong	13	audiovisual	baa	0.213487	B IY2 EY2 EY1	B	ba	ga
B_MS1_F06_M1	incong	13	audiovisual	ba	0.205341	B AA1	B	ba	ga
B_MS1_F06_M1	incong	14	auditory-only	bah	0.869893	B AA1	B	ba	None
B_MS1_F06_M1	incong	14	auditory-only	bhah	0.287226	B AA1	B	ba	None
B_MS1_F06_M1	incong	14	auditory-only	bach	0.182992	B AA1 K	B	ba	None
B_MS1_F06_M1	incong	14	auditory-only	ba	0.103205	B AA1	B	ba	None
B_MS1_F06_M1	incong	14	auditory-only	but	0.0953922	B AH1 T	B	ba	None
B_MS1_F06_M1	incong	14	visual-only	all	0.726682	AO1 L	AO	None	ga
B_MS1_F06_M1	incong	14	visual-only	awe	0.500502	AA1	AA	None	ga
B_MS1_F06_M1	incong	14	visual-only	hall	0.218157	HH AO1 L	HH	None	ga
B_MS1_F06_M1	incong	14	visual-only	oh	0.216741	OW1	OW	None	ga
B_MS1_F06_M1	incong	14	visual-only	ah	0.209325	AA1	AA	None	ga
B_MS1_F06_M1	incong	14	audiovisual	bah	0.68726	B AA1	B	ba	ga
B_MS1_F06_M1	incong	14	audiovisual	ah	0.241338	AA1	AA	ba	ga
B_MS1_F06_M1	incong	14	audiovisual	bar	0.238089	B AA1 R	B	ba	ga
B_MS1_F06_M1	incong	14	audiovisual	ba	0.203075	B AA1	B	ba	ga
B_MS1_F06_M1	incong	14	audiovisual	far	0.202273	F AA1 R	F	ba	ga
B_MS1_F06_M1	incong	15	auditory-only	bah	0.864501	B AA1	B	ba	None
B_MS1_F06_M1	incong	15	auditory-only	bar	0.215689	B AA1 R	B	ba	None
B_MS1_F06_M1	incong	15	auditory-only	bach	0.188231	B AA1 K	B	ba	None
B_MS1_F06_M1	incong	15	auditory-only	ba	0.105463	B AA1	B	ba	None
B_MS1_F06_M1	incong	15	auditory-only	but	0.0834941	B AH1 T	B	ba	None
B_MS1_F06_M1	incong	15	visual-only	ah	0.616334	AA1	AA	None	ga
B_MS1_F06_M1	incong	15	visual-only	awe	0.454382	AA1	AA	None	ga
B_MS1_F06_M1	incong	15	visual-only	aha	0.440193	AA2 HH AA1	AA	None	ga
B_MS1_F06_M1	incong	15	visual-only	hah	0.402298	HH AA1	HH	None	ga
B_MS1_F06_M1	incong	15	visual-only	all	0.179977	AO1 L	AO	None	ga
B_MS1_F06_M1	incong	15	audiovisual	bah	0.630234	B AA1	B	ba	ga
B_MS1_F06_M1	incong	15	audiovisual	far	0.329247	F AA1 R	F	ba	ga
B_MS1_F06_M1	incong	15	audiovisual	ah	0.191	AA1	AA	ba	ga
B_MS1_F06_M1	incong	15	audiovisual	ba	0.149877	B AA1	B	ba	ga
B_MS1_F06_M1	incong	15	audiovisual	but	0.137578	B AH1 T	B	ba	ga
B_MS1_F06_M1	incong	16	auditory-only	bah	0.853449	B AA1	B	ba	None
B_MS1_F06_M1	incong	16	auditory-only	bhah	0.298252	B AA1	B	ba	None
B_MS1_F06_M1	incong	16	auditory-only	bar	0.202508	B AA1 R	B	ba	None
B_MS1_F06_M1	incong	16	auditory-only	bach	0.200079	B AA1 K	B	ba	None
B_MS1_F06_M1	incong	16	auditory-only	ba	0.122949	B AA1	B	ba	None
B_MS1_F06_M1	incong	16	visual-only	all	0.656845	AO1 L	AO	None	ga
B_MS1_F06_M1	incong	16	visual-only	hall	0.227103	HH AO1 L	HH	None	ga
B_MS1_F06_M1	incong	16	visual-only	haul	0.216414	HH AO1 L	HH	None	ga
B_MS1_F06_M1	incong	16	visual-only	aha	0.188858	AA2 HH AA1	AA	None	ga
B_MS1_F06_M1	incong	16	visual-only	are	0.11361	AA1 R	AA	None	ga
B_MS1_F06_M1	incong	16	audiovisual	bah	0.650417	B AA1	B	ba	ga
B_MS1_F06_M1	incong	16	audiovisual	ba	0.279611	B AA1	B	ba	ga
B_MS1_F06_M1	incong	16	audiovisual	bar	0.216477	B AA1 R	B	ba	ga
B_MS1_F06_M1	incong	16	audiovisual	far	0.189094	F AA1 R	F	ba	ga
B_MS1_F06_M1	incong	16	audiovisual	but	0.123919	B AH1 T	B	ba	ga
B_MS1_F06_M1	incong	17	auditory-only	bah	0.862281	B AA1	B	ba	None
B_MS1_F06_M1	incong	17	auditory-only	bah'	0.278925	B AA1	B	ba	None
B_MS1_F06_M1	incong	17	auditory-only	bar	0.205715	B AA1 R	B	ba	None
B_MS1_F06_M1	incong	17	auditory-only	ba	0.113783	B AA1	B	ba	None
B_MS1_F06_M1	incong	17	auditory-only	but	0.0982875	B AH1 T	B	ba	None
B_MS1_F06_M1	incong	17	visual-only	all	0.689725	AO1 L	AO	None	ga
B_MS1_F06_M1	incong	17	visual-only	awe	0.490738	AA1	AA	None	ga
B_MS1_F06_M1	incong	17	visual-only	oh	0.248583	OW1	OW	None	ga
B_MS1_F06_M1	incong	17	visual-only	hall	0.240726	HH AO1 L	HH	None	ga
B_MS1_F06_M1	incong	17	visual-only	haul	0.21989	HH AO1 L	HH	None	ga
B_MS1_F06_M1	incong	17	audiovisual	bah	0.697816	B AA1	B	ba	ga
B_MS1_F06_M1	incong	17	audiovisual	far	0.24656	F AA1 R	F	ba	ga
B_MS1_F06_M1	incong	17	audiovisual	bar	0.226162	B AA1 R	B	ba	ga
B_MS1_F06_M1	incong	17	audiovisual	ba	0.164603	B AA1	B	ba	ga
B_MS1_F06_M1	incong	17	audiovisual	but	0.128374	B AH1 T	B	ba	ga
B_MS1_F06_M1	incong	18	auditory-only	bah	0.851241	B AA1	B	ba	None
B_MS1_F06_M1	incong	18	auditory-only	bhah	0.295605	B AA1	B	ba	None
B_MS1_F06_M1	incong	18	auditory-only	bach	0.202337	B AA1 K	B	ba	None
B_MS1_F06_M1	incong	18	auditory-only	ba	0.124665	B AA1	B	ba	None
B_MS1_F06_M1	incong	18	auditory-only	but	0.119526	B AH1 T	B	ba	None
B_MS1_F06_M1	incong	18	visual-only	ah	0.673562	AA1	AA	None	ga
B_MS1_F06_M1	incong	18	visual-only	aha	0.395381	AA2 HH AA1	AA	None	ga
B_MS1_F06_M1	incong	18	visual-only	hah	0.368512	HH AA1	HH	None	ga
B_MS1_F06_M1	incong	18	visual-only	aw	0.236106	AO1	AO	None	ga
B_MS1_F06_M1	incong	18	visual-only	a	0.168307	AH0	AH	None	ga
B_MS1_F06_M1	incong	18	audiovisual	bah	0.641673	B AA1	B	ba	ga
B_MS1_F06_M1	incong	18	audiovisual	ah	0.265723	AA1	AA	ba	ga
B_MS1_F06_M1	incong	18	audiovisual	bar	0.216541	B AA1 R	B	ba	ga
B_MS1_F06_M1	incong	18	audiovisual	ba	0.208061	B AA1	B	ba	ga
B_MS1_F06_M1	incong	18	audiovisual	far	0.19006	F AA1 R	F	ba	ga
B_MS1_F06_M1	incong	19	auditory-only	bah	0.828226	B AA1	B	ba	None
B_MS1_F06_M1	incong	19	auditory-only	bar	0.225529	B AA1 R	B	ba	None
B_MS1_F06_M1	incong	19	auditory-only	bach	0.199643	B AA1 K	B	ba	None
B_MS1_F06_M1	incong	19	auditory-only	ba	0.138943	B AA1	B	ba	None
B_MS1_F06_M1	incong	19	auditory-only	but	0.128137	B AH1 T	B	ba	None
B_MS1_F06_M1	incong	19	visual-only	ah	0.529866	AA1	AA	None	ga
B_MS1_F06_M1	incong	19	visual-only	awe	0.466431	AA1	AA	None	ga
B_MS1_F06_M1	incong	19	visual-only	aha	0.389797	AA2 HH AA1	AA	None	ga
B_MS1_F06_M1	incong	19	visual-only	all	0.366648	AO1 L	AO	None	ga
B_MS1_F06_M1	incong	19	visual-only	hah	0.353282	HH AA1	HH	None	ga
B_MS1_F06_M1	incong	19	audiovisual	bah	0.559131	B AA1	B	ba	ga
B_MS1_F06_M1	incong	19	audiovisual	far	0.308826	F AA1 R	F	ba	ga
B_MS1_F06_M1	incong	19	audiovisual	ah	0.244937	AA1	AA	ba	ga
B_MS1_F06_M1	incong	19	audiovisual	ba	0.158937	B AA1	B	ba	ga
B_MS1_F06_M1	incong	19	audiovisual	but	0.156729	B AH1 T	B	ba	ga
B_MS1_F06_M1	incong	20	auditory-only	bah	0.868708	B AA1	B	ba	None
B_MS1_F06_M1	incong	20	auditory-only	bah'	0.276625	B AA1	B	ba	None
B_MS1_F06_M1	incong	20	auditory-only	boh	0.182673	B OW	B	ba	None
B_MS1_F06_M1	incong	20	auditory-only	ba	0.109423	B AA1	B	ba	None
B_MS1_F06_M1	incong	20	auditory-only	but	0.0944704	B AH1 T	B	ba	None
B_MS1_F06_M1	incong	20	visual-only	awe	0.537554	AA1	AA	None	ga
B_MS1_F06_M1	incong	20	visual-only	all	0.441169	AO1 L	AO	None	ga
B_MS1_F06_M1	incong	20	visual-only	ah	0.37417	AA1	AA	None	ga
B_MS1_F06_M1	incong	20	visual-only	aha	0.316096	AA2 HH AA1	AA	None	ga
B_MS1_F06_M1	incong	20	visual-only	hah	0.290438	HH AA1	HH	None	ga
B_MS1_F06_M1	incong	20	audiovisual	bah	0.648698	B AA1	B	ba	ga
B_MS1_F06_M1	incong	20	audiovisual	ah	0.211923	AA1	AA	ba	ga
B_MS1_F06_M1	incong	20	audiovisual	far	0.206864	F AA1 R	F	ba	ga
B_MS1_F06_M1	incong	20	audiovisual	ba	0.186406	B AA1	B	ba	ga
B_MS1_F06_M1	incong	20	audiovisual	but	0.141658	B AH1 T	B	ba	ga
B_MS1_F06_M1	incong	21	auditory-only	bah	0.857039	B AA1	B	ba	None
B_MS1_F06_M1	incong	21	auditory-only	bhah	0.281663	B AA1	B	ba	None
B_MS1_F06_M1	incong	21	auditory-only	bar	0.210417	B AA1 R	B	ba	None
B_MS1_F06_M1	incong	21	auditory-only	ba	0.121246	B AA1	B	ba	None
B_MS1_F06_M1	incong	21	auditory-only	but	0.106185	B AH1 T	B	ba	None
B_MS1_F06_M1	incong	21	visual-only	all	0.586066	AO1 L	AO	None	ga
B_MS1_F06_M1	incong	21	visual-only	awe	0.488497	AA1	AA	None	ga
B_MS1_F06_M1	incong	21	visual-only	ah	0.416613	AA1	AA	None	ga
B_MS1_F06_M1	incong	21	visual-only	hah	0.311022	HH AA1	HH	None	ga
B_MS1_F06_M1	incong	21	visual-only	aha	0.280019	AA2 HH AA1	AA	None	ga
B_MS1_F06_M1	incong	21	audiovisual	bah	0.637163	B AA1	B	ba	ga
B_MS1_F06_M1	incong	21	audiovisual	bar	0.283467	B AA1 R	B	ba	ga
B_MS1_F06_M1	incong	21	audiovisual	far	0.269214	F AA1 R	F	ba	ga
B_MS1_F06_M1	incong	21	audiovisual	ba	0.212553	B AA1	B	ba	ga
B_MS1_F06_M1	incong	21	audiovisual	but	0.133768	B AH1 T	B	ba	ga
B_MS1_F06_M1	incong	22	auditory-only	bah	0.855868	B AA1	B	ba	None
B_MS1_F06_M1	incong	22	auditory-only	bach	0.209316	B AA1 K	B	ba	None
B_MS1_F06_M1	incong	22	auditory-only	bar	0.198598	B AA1 R	B	ba	None
B_MS1_F06_M1	incong	22	auditory-only	ba	0.131897	B AA1	B	ba	None
B_MS1_F06_M1	incong	22	auditory-only	but	0.104249	B AH1 T	B	ba	None
B_MS1_F06_M1	incong	22	visual-only	ah	0.501939	AA1	AA	None	ga
B_MS1_F06_M1	incong	22	visual-only	aha	0.34846	AA2 HH AA1	AA	None	ga
B_MS1_F06_M1	incong	22	visual-only	hah	0.322059	HH AA1	HH	None	ga
B_MS1_F06_M1	incong	22	visual-only	all	0.252759	AO1 L	AO	None	ga
B_MS1_F06_M1	incong	22	visual-only	aw	0.251954	AO1	AO	None	ga
B_MS1_F06_M1	incong	22	audiovisual	bah	0.648032	B AA1	B	ba	ga
B_MS1_F06_M1	incong	22	audiovisual	far	0.254828	F AA1 R	F	ba	ga
B_MS1_F06_M1	incong	22	audiovisual	ba	0.218166	B AA1	B	ba	ga
B_MS1_F06_M1	incong	22	audiovisual	bar	0.213515	B AA1 R	B	ba	ga
B_MS1_F06_M1	incong	22	audiovisual	but	0.151804	B AH1 T	B	ba	ga
B_MS1_F06_M1	incong	23	auditory-only	bah	0.860029	B AA1	B	ba	None
B_MS1_F06_M1	incong	23	auditory-only	bar	0.219876	B AA1 R	B	ba	None
B_MS1_F06_M1	incong	23	auditory-only	bach	0.195305	B AA1 K	B	ba	None
B_MS1_F06_M1	incong	23	auditory-only	ba	0.117578	B AA1	B	ba	None
B_MS1_F06_M1	incong	23	auditory-only	but	0.0941985	B AH1 T	B	ba	None
B_MS1_F06_M1	incong	23	visual-only	all	0.70608	AO1 L	AO	None	ga
B_MS1_F06_M1	incong	23	visual-only	all i	0.206832	AO1 L XX AY1	AO	None	ga
B_MS1_F06_M1	incong	23	visual-only	hall	0.205688	HH AO1 L	HH	None	ga
B_MS1_F06_M1	incong	23	visual-only	haul	0.195183	HH AO1 L	HH	None	ga
B_MS1_F06_M1	incong	23	visual-only	are	0.0998221	AA1 R	AA	None	ga
B_MS1_F06_M1	incong	23	audiovisual	bah	0.551681	B AA1	B	ba	ga
B_MS1_F06_M1	incong	23	audiovisual	far	0.35895	F AA1 R	F	ba	ga
B_MS1_F06_M1	incong	23	audiovisual	ah	0.192578	AA1	AA	ba	ga
B_MS1_F06_M1	incong	23	audiovisual	but	0.171713	B AH1 T	B	ba	ga
B_MS1_F06_M1	incong	23	audiovisual	ba	0.141499	B AA1	B	ba	ga
B_MS1_F06_M1	incong	24	auditory-only	bah	0.838622	B AA1	B	ba	None
B_MS1_F06_M1	incong	24	auditory-only	bhah	0.309607	B AA1	B	ba	None
B_MS1_F06_M1	incong	24	auditory-only	bar	0.204094	B AA1 R	B	ba	None
B_MS1_F06_M1	incong	24	auditory-only	but	0.137296	B AH1 T	B	ba	None
B_MS1_F06_M1	incong	24	auditory-only	ba	0.126144	B AA1	B	ba	None
B_MS1_F06_M1	incong	24	visual-only	all	0.731278	AO1 L	AO	None	ga
B_MS1_F06_M1	incong	24	visual-only	hall	0.225351	HH AO1 L	HH	None	ga
B_MS1_F06_M1	incong	24	visual-only	haul	0.210481	HH AO1 L	HH	None	ga
B_MS1_F06_M1	incong	24	visual-only	all i	0.196874	AO1 L XX AY1	AO	None	ga
B_MS1_F06_M1	incong	24	visual-only	are	0.115935	AA1 R	AA	None	ga
B_MS1_F06_M1	incong	24	audiovisual	thaw	0.445688	TH AO1	TH	ba	ga
B_MS1_F06_M1	incong	24	audiovisual	far	0.412239	F AA1 R	F	ba	ga
B_MS1_F06_M1	incong	24	audiovisual	thah	0.351587	TH AA1	TH	ba	ga
B_MS1_F06_M1	incong	24	audiovisual	bah	0.325196	B AA1	B	ba	ga
B_MS1_F06_M1	incong	24	audiovisual	ah	0.199208	AA1	AA	ba	ga
B_MS1_F06_M1	incong	25	auditory-only	bah	0.849115	B AA1	B	ba	None
B_MS1_F06_M1	incong	25	auditory-only	bar	0.208804	B AA1 R	B	ba	None
B_MS1_F06_M1	incong	25	auditory-only	bach	0.207012	B AA1 K	B	ba	None
B_MS1_F06_M1	incong	25	auditory-only	ba	0.133072	B AA1	B	ba	None
B_MS1_F06_M1	incong	25	auditory-only	but	0.108888	B AH1 T	B	ba	None
B_MS1_F06_M1	incong	25	visual-only	all	0.701301	AO1 L	AO	None	ga
B_MS1_F06_M1	incong	25	visual-only	awe	0.505327	AA1	AA	None	ga
B_MS1_F06_M1	incong	25	visual-only	ah	0.230879	AA1	AA	None	ga
B_MS1_F06_M1	incong	25	visual-only	oh	0.20434	OW1	OW	None	ga
B_MS1_F06_M1	incong	25	visual-only	haul	0.201548	HH AO1 L	HH	None	ga
B_MS1_F06_M1	incong	25	audiovisual	bah	0.678691	B AA1	B	ba	ga
B_MS1_F06_M1	incong	25	audiovisual	far	0.319115	F AA1 R	F	ba	ga
B_MS1_F06_M1	incong	25	audiovisual	bar	0.294434	B AA1 R	B	ba	ga
B_MS1_F06_M1	incong	25	audiovisual	ba	0.174099	B AA1	B	ba	ga
B_MS1_F06_M1	incong	25	audiovisual	but	0.125314	B AH1 T	B	ba	ga
B_MS1_F06_M1	incong	26	auditory-only	bah	0.858528	B AA1	B	ba	None
B_MS1_F06_M1	incong	26	auditory-only	bar	0.202641	B AA1 R	B	ba	None
B_MS1_F06_M1	incong	26	auditory-only	bach	0.189009	B AA1 K	B	ba	None
B_MS1_F06_M1	incong	26	auditory-only	but	0.131747	B AH1 T	B	ba	None
B_MS1_F06_M1	incong	26	auditory-only	ba	0.128997	B AA1	B	ba	None
B_MS1_F06_M1	incong	26	visual-only	all	0.828927	AO1 L	AO	None	ga
B_MS1_F06_M1	incong	26	visual-only	awe	0.322411	AA1	AA	None	ga
B_MS1_F06_M1	incong	26	visual-only	all i	0.173554	AO1 L XX AY1	AO	None	ga
B_MS1_F06_M1	incong	26	visual-only	hall	0.168931	HH AO1 L	HH	None	ga
B_MS1_F06_M1	incong	26	visual-only	oh	0.160159	OW1	OW	None	ga
B_MS1_F06_M1	incong	26	audiovisual	thah	0.464809	TH AA1	TH	ba	ga
B_MS1_F06_M1	incong	26	audiovisual	thaw	0.429534	TH AO1	TH	ba	ga
B_MS1_F06_M1	incong	26	audiovisual	bah	0.38779	B AA1	B	ba	ga
B_MS1_F06_M1	incong	26	audiovisual	far	0.325071	F AA1 R	F	ba	ga
B_MS1_F06_M1	incong	26	audiovisual	thoh	0.323463	DH OW1	DH	ba	ga
B_MS1_F06_M1	incong	27	auditory-only	bah	0.850787	B AA1	B	ba	None
B_MS1_F06_M1	incong	27	auditory-only	bar	0.191925	B AA1 R	B	ba	None
B_MS1_F06_M1	incong	27	auditory-only	bach	0.191765	B AA1 K	B	ba	None
B_MS1_F06_M1	incong	27	auditory-only	ba	0.12958	B AA1	B	ba	None
B_MS1_F06_M1	incong	27	auditory-only	but	0.128666	B AH1 T	B	ba	None
B_MS1_F06_M1	incong	27	visual-only	ah	0.515316	AA1	AA	None	ga
B_MS1_F06_M1	incong	27	visual-only	aha	0.354872	AA2 HH AA1	AA	None	ga
B_MS1_F06_M1	incong	27	visual-only	all	0.351834	AO1 L	AO	None	ga
B_MS1_F06_M1	incong	27	visual-only	hah	0.339522	HH AA1	HH	None	ga
B_MS1_F06_M1	incong	27	visual-only	aw	0.2381	AO1	AO	None	ga
B_MS1_F06_M1	incong	27	audiovisual	bah	0.644249	B AA1	B	ba	ga
B_MS1_F06_M1	incong	27	audiovisual	far	0.296845	F AA1 R	F	ba	ga
B_MS1_F06_M1	incong	27	audiovisual	bar	0.227941	B AA1 R	B	ba	ga
B_MS1_F06_M1	incong	27	audiovisual	ba	0.177805	B AA1	B	ba	ga
B_MS1_F06_M1	incong	27	audiovisual	but	0.14798	B AH1 T	B	ba	ga
B_MS1_F06_M1	incong	28	auditory-only	bah	0.862764	B AA1	B	ba	None
B_MS1_F06_M1	incong	28	auditory-only	bah'	0.282166	B AA1	B	ba	None
B_MS1_F06_M1	incong	28	auditory-only	bar	0.1769	B AA1 R	B	ba	None
B_MS1_F06_M1	incong	28	auditory-only	ba	0.119583	B AA1	B	ba	None
B_MS1_F06_M1	incong	28	auditory-only	but	0.0948185	B AH1 T	B	ba	None
B_MS1_F06_M1	incong	28	visual-only	ah	0.522554	AA1	AA	None	ga
B_MS1_F06_M1	incong	28	visual-only	aha	0.353407	AA2 HH AA1	AA	None	ga
B_MS1_F06_M1	incong	28	visual-only	hah	0.329868	HH AA1	HH	None	ga
B_MS1_F06_M1	incong	28	visual-only	all	0.279657	AO1 L	AO	None	ga
B_MS1_F06_M1	incong	28	visual-only	aw	0.26751	AO1	AO	None	ga
B_MS1_F06_M1	incong	28	audiovisual	bah	0.610237	B AA1	B	ba	ga
B_MS1_F06_M1	incong	28	audiovisual	ah	0.26725	AA1	AA	ba	ga
B_MS1_F06_M1	incong	28	audiovisual	ba	0.213273	B AA1	B	ba	ga
B_MS1_F06_M1	incong	28	audiovisual	baa	0.206163	B IY2 EY2 EY1	B	ba	ga
B_MS1_F06_M1	incong	28	audiovisual	far	0.167503	F AA1 R	F	ba	ga
B_MS1_F06_M1	incong	29	auditory-only	bah	0.850866	B AA1	B	ba	None
B_MS1_F06_M1	incong	29	auditory-only	bar	0.200162	B AA1 R	B	ba	None
B_MS1_F06_M1	incong	29	auditory-only	bach	0.199519	B AA1 K	B	ba	None
B_MS1_F06_M1	incong	29	auditory-only	ba	0.134404	B AA1	B	ba	None
B_MS1_F06_M1	incong	29	auditory-only	but	0.108378	B AH1 T	B	ba	None
B_MS1_F06_M1	incong	29	visual-only	all	0.751011	AO1 L	AO	None	ga
B_MS1_F06_M1	incong	29	visual-only	awe	0.451423	AA1	AA	None	ga
B_MS1_F06_M1	incong	29	visual-only	hall	0.237967	HH AO1 L	HH	None	ga
B_MS1_F06_M1	incong	29	visual-only	oh	0.205283	OW1	OW	None	ga
B_MS1_F06_M1	incong	29	visual-only	haul	0.194902	HH AO1 L	HH	None	ga
B_MS1_F06_M1	incong	29	audiovisual	bah	0.68132	B AA1	B	ba	ga
B_MS1_F06_M1	incong	29	audiovisual	ah	0.215623	AA1	AA	ba	ga
B_MS1_F06_M1	incong	29	audiovisual	far	0.207972	F AA1 R	F	ba	ga
B_MS1_F06_M1	incong	29	audiovisual	ba	0.19522	B AA1	B	ba	ga
B_MS1_F06_M1	incong	29	audiovisual	but	0.142254	B AH1 T	B	ba	ga
B_MS1_F06_M1	incong	30	auditory-only	bah	0.857687	B AA1	B	ba	None
B_MS1_F06_M1	incong	30	auditory-only	bach	0.198433	B AA1 K	B	ba	None
B_MS1_F06_M1	incong	30	auditory-only	bar	0.177723	B AA1 R	B	ba	None
B_MS1_F06_M1	incong	30	auditory-only	ba	0.145384	B AA1	B	ba	None
B_MS1_F06_M1	incong	30	auditory-only	but	0.096072	B AH1 T	B	ba	None
B_MS1_F06_M1	incong	30	visual-only	ah	0.521982	AA1	AA	None	ga
B_MS1_F06_M1	incong	30	visual-only	awe	0.479879	AA1	AA	None	ga
B_MS1_F06_M1	incong	30	visual-only	all	0.408719	AO1 L	AO	None	ga
B_MS1_F06_M1	incong	30	visual-only	hah	0.372537	HH AA1	HH	None	ga
B_MS1_F06_M1	incong	30	visual-only	aha	0.320558	AA2 HH AA1	AA	None	ga
B_MS1_F06_M1	incong	30	audiovisual	bah	0.603586	B AA1	B	ba	ga
B_MS1_F06_M1	incong	30	audiovisual	far	0.323644	F AA1 R	F	ba	ga
B_MS1_F06_M1	incong	30	audiovisual	ah	0.217597	AA1	AA	ba	ga
B_MS1_F06_M1	incong	30	audiovisual	but	0.14516	B AH1 T	B	ba	ga
B_MS1_F06_M1	incong	30	audiovisual	ba	0.132713	B AA1	B	ba	ga
B_MS1_F06_M1	incong	31	auditory-only	bah	0.86205	B AA1	B	ba	None
B_MS1_F06_M1	incong	31	auditory-only	bhah	0.274617	B AA1	B	ba	None
B_MS1_F06_M1	incong	31	auditory-only	bach	0.210963	B AA1 K	B	ba	None
B_MS1_F06_M1	incong	31	auditory-only	bar	0.201175	B AA1 R	B	ba	None
B_MS1_F06_M1	incong	31	auditory-only	ba	0.113917	B AA1	B	ba	None
B_MS1_F06_M1	incong	31	visual-only	ah	0.430983	AA1	AA	None	ga
B_MS1_F06_M1	incong	31	visual-only	all	0.375321	AO1 L	AO	None	ga
B_MS1_F06_M1	incong	31	visual-only	aha	0.311342	AA2 HH AA1	AA	None	ga
B_MS1_F06_M1	incong	31	visual-only	hah	0.283636	HH AA1	HH	None	ga
B_MS1_F06_M1	incong	31	visual-only	aw	0.2554	AO1	AO	None	ga
B_MS1_F06_M1	incong	31	audiovisual	bah	0.556558	B AA1	B	ba	ga
B_MS1_F06_M1	incong	31	audiovisual	blah	0.378912	B L AA1	B	ba	ga
B_MS1_F06_M1	incong	31	audiovisual	ah	0.349199	AA1	AA	ba	ga
B_MS1_F06_M1	incong	31	audiovisual	far	0.187808	F AA1 R	F	ba	ga
B_MS1_F06_M1	incong	31	audiovisual	ba	0.13856	B AA1	B	ba	ga
B_MS1_F06_M1	incong	32	auditory-only	bah	0.864653	B AA1	B	ba	None
B_MS1_F06_M1	incong	32	auditory-only	bach	0.19025	B AA1 K	B	ba	None
B_MS1_F06_M1	incong	32	auditory-only	bar	0.187217	B AA1 R	B	ba	None
B_MS1_F06_M1	incong	32	auditory-only	ba	0.112486	B AA1	B	ba	None
B_MS1_F06_M1	incong	32	auditory-only	but	0.0975403	B AH1 T	B	ba	None
B_MS1_F06_M1	incong	32	visual-only	all	0.452376	AO1 L	AO	None	ga
B_MS1_F06_M1	incong	32	visual-only	ah	0.437056	AA1	AA	None	ga
B_MS1_F06_M1	incong	32	visual-only	hah	0.354277	HH AA1	HH	None	ga
B_MS1_F06_M1	incong	32	visual-only	aha	0.322802	AA2 HH AA1	AA	None	ga
B_MS1_F06_M1	incong	32	visual-only	haul	0.290587	HH AO1 L	HH	None	ga
B_MS1_F06_M1	incong	32	audiovisual	bah	0.73177	B AA1	B	ba	ga
B_MS1_F06_M1	incong	32	audiovisual	baa	0.229242	B IY2 EY2 EY1	B	ba	ga
B_MS1_F06_M1	incong	32	audiovisual	ba	0.184206	B AA1	B	ba	ga
B_MS1_F06_M1	incong	32	audiovisual	far	0.138818	F AA1 R	F	ba	ga
B_MS1_F06_M1	incong	32	audiovisual	but	0.132262	B AH1 T	B	ba	ga
B_MS1_F06_M1	incong	33	auditory-only	bah	0.840395	B AA1	B	ba	None
B_MS1_F06_M1	incong	33	auditory-only	bhah	0.31325	B AA1	B	ba	None
B_MS1_F06_M1	incong	33	auditory-only	bar	0.224578	B AA1 R	B	ba	None
B_MS1_F06_M1	incong	33	auditory-only	bach	0.216585	B AA1 K	B	ba	None
[truncated: 58,001 more rows]

## Sheet: Human_raw
Subject	Stimulus	Response	Stimtype	Aud	Vis	isA	Phonemes	First_ph
A3EWR58W0SA885	MS1_M04_M1	ba	mcgurk	ba	ga	TRUE	B AA	B
A3EWR58W0SA885	MS1_M05_M1	ba	mcgurk	ba	ga	TRUE	B AA	B
A3EWR58W0SA885	MS1_F05_C1	ba	congruent	ba	ba	TRUE	B AA	B
A3EWR58W0SA885	MS1_F06_M1	ba	mcgurk	ba	ga	TRUE	B AA	B
A3EWR58W0SA885	MS1_F07_M1	ba	mcgurk	ba	ga	TRUE	B AA	B
A3EWR58W0SA885	MS1_F08_M1	ba	mcgurk	ba	ga	TRUE	B AA	B
A3EWR58W0SA885	MS1_M02_M1	ba	mcgurk	ba	ga	TRUE	B AA	B
A3EWR58W0SA885	MS1_F05_C3	ga	congruent	ga	ga	TRUE	G AA	G
A3EWR58W0SA885	MS1_M03_M1	ba	mcgurk	ba	ga	TRUE	B AA	B
A3EWR58W0SA885	MS1_F01_M1	ba	mcgurk	ba	ga	TRUE	B AA	B
A3EWR58W0SA885	MS1_M02_M1	ba	mcgurk	ba	ga	TRUE	B AA	B
A3EWR58W0SA885	MS1_F01_M1	ba	mcgurk	ba	ga	TRUE	B AA	B
A3EWR58W0SA885	MS1_M03_M1	ba	mcgurk	ba	ga	TRUE	B AA	B
A3EWR58W0SA885	MS1_M04_M1	ba	mcgurk	ba	ga	TRUE	B AA	B
A3EWR58W0SA885	MS1_F08_M1	ba	mcgurk	ba	ga	TRUE	B AA	B
A3EWR58W0SA885	MS1_M05_M1	ba	mcgurk	ba	ga	TRUE	B AA	B
A3EWR58W0SA885	MS1_F06_M1	ba	mcgurk	ba	ga	TRUE	B AA	B
A3EWR58W0SA885	MS1_F07_M1	ba	mcgurk	ba	ga	TRUE	B AA	B
A3EWR58W0SA885	MS1_F05_C3	ga	congruent	ga	ga	TRUE	G AA	G
A3EWR58W0SA885	MS1_F07_M1	ba	mcgurk	ba	ga	TRUE	B AA	B
A3EWR58W0SA885	MS1_M04_M1	ba	mcgurk	ba	ga	TRUE	B AA	B
A3EWR58W0SA885	MS1_F06_M1	ba	mcgurk	ba	ga	TRUE	B AA	B
A3EWR58W0SA885	MS1_F08_M1	ba	mcgurk	ba	ga	TRUE	B AA	B
A3EWR58W0SA885	MS1_M02_M1	ba	mcgurk	ba	ga	TRUE	B AA	B
A3EWR58W0SA885	MS1_M05_M1	ba	mcgurk	ba	ga	TRUE	B AA	B
A3EWR58W0SA885	MS1_F01_M1	ba	mcgurk	ba	ga	TRUE	B AA	B
A3EWR58W0SA885	MS1_M03_M1	ba	mcgurk	ba	ga	TRUE	B AA	B
A3EWR58W0SA885	MS1_F05_C2	da	congruent	da	da	TRUE	D AA	D
A3EWR58W0SA885	MS1_F08_M1	ba	mcgurk	ba	ga	TRUE	B AA	B
A3EWR58W0SA885	MS1_F01_M1	ba	mcgurk	ba	ga	TRUE	B AA	B
A3EWR58W0SA885	MS1_F07_M1	ba	mcgurk	ba	ga	TRUE	B AA	B
A3EWR58W0SA885	MS1_M02_M1	ba	mcgurk	ba	ga	TRUE	B AA	B
A3EWR58W0SA885	MS1_M03_M1	ba	mcgurk	ba	ga	TRUE	B AA	B
A3EWR58W0SA885	MS1_M04_M1	ba	mcgurk	ba	ga	TRUE	B AA	B
A3EWR58W0SA885	MS1_F06_M1	ba	mcgurk	ba	ga	TRUE	B AA	B
A3EWR58W0SA885	MS1_M05_M1	ba	mcgurk	ba	ga	TRUE	B AA	B
A3EWR58W0SA885	MS1_F05_C2	da	congruent	da	da	TRUE	D AA	D
A3EWR58W0SA885	MS1_F07_M1	ba	mcgurk	ba	ga	TRUE	B AA	B
A3EWR58W0SA885	MS1_M04_M1	ba	mcgurk	ba	ga	TRUE	B AA	B
A3EWR58W0SA885	MS1_F08_M1	ba	mcgurk	ba	ga	TRUE	B AA	B
A3EWR58W0SA885	MS1_F06_M1	ba	mcgurk	ba	ga	TRUE	B AA	B
A3EWR58W0SA885	MS1_M02_M1	ba	mcgurk	ba	ga	TRUE	B AA	B
A3EWR58W0SA885	MS1_F01_M1	ba	mcgurk	ba	ga	TRUE	B AA	B
A3EWR58W0SA885	MS1_F05_C1	ba	congruent	ba	ba	TRUE	B AA	B
A3EWR58W0SA885	MS1_M03_M1	ba	mcgurk	ba	ga	TRUE	B AA	B
A3EWR58W0SA885	MS1_M05_M1	ba	mcgurk	ba	ga	TRUE	B AA	B
A3EWR58W0SA885	MS1_F06_M1	ba	mcgurk	ba	ga	TRUE	B AA	B
A3EWR58W0SA885	MS1_F07_M1	ba	mcgurk	ba	ga	TRUE	B AA	B
A3EWR58W0SA885	MS1_M03_M1	ba	mcgurk	ba	ga	TRUE	B AA	B
A3EWR58W0SA885	MS1_F08_M1	ba	mcgurk	ba	ga	TRUE	B AA	B
A3EWR58W0SA885	MS1_F05_C3	ga	congruent	ga	ga	TRUE	G AA	G
A3EWR58W0SA885	MS1_F05_C2	da	congruent	da	da	TRUE	D AA	D
A3EWR58W0SA885	MS1_F01_M1	ba	mcgurk	ba	ga	TRUE	B AA	B
A3EWR58W0SA885	MS1_F05_C1	ba	congruent	ba	ba	TRUE	B AA	B
A3EWR58W0SA885	MS1_M05_M1	ba	mcgurk	ba	ga	TRUE	B AA	B
A3EWR58W0SA885	MS1_M02_M1	ba	mcgurk	ba	ga	TRUE	B AA	B
A3EWR58W0SA885	MS1_M04_M1	ba	mcgurk	ba	ga	TRUE	B AA	B
A3EWR58W0SA885	MS1_F07_M1	ba	mcgurk	ba	ga	TRUE	B AA	B
A3EWR58W0SA885	MS1_F08_M1	ba	mcgurk	ba	ga	TRUE	B AA	B
A3EWR58W0SA885	MS1_M02_M1	ba	mcgurk	ba	ga	TRUE	B AA	B
A3EWR58W0SA885	MS1_M05_M1	ba	mcgurk	ba	ga	TRUE	B AA	B
A3EWR58W0SA885	MS1_F05_C1	ba	congruent	ba	ba	TRUE	B AA	B
A3EWR58W0SA885	MS1_M04_M1	ba	mcgurk	ba	ga	TRUE	B AA	B
A3EWR58W0SA885	MS1_M03_M1	ba	mcgurk	ba	ga	TRUE	B AA	B
A3EWR58W0SA885	MS1_F06_M1	ba	mcgurk	ba	ga	TRUE	B AA	B
A3EWR58W0SA885	MS1_F01_M1	ba	mcgurk	ba	ga	TRUE	B AA	B
A3EWR58W0SA885	MS1_F07_M1	ba	mcgurk	ba	ga	TRUE	B AA	B
A3EWR58W0SA885	MS1_F05_C1	ba	congruent	ba	ba	TRUE	B AA	B
A3EWR58W0SA885	MS1_M03_M1	ba	mcgurk	ba	ga	TRUE	B AA	B
A3EWR58W0SA885	MS1_M04_M1	ba	mcgurk	ba	ga	TRUE	B AA	B
A3EWR58W0SA885	MS1_F08_M1	ba	mcgurk	ba	ga	TRUE	B AA	B
A3EWR58W0SA885	MS1_M02_M1	ba	mcgurk	ba	ga	TRUE	B AA	B
A3EWR58W0SA885	MS1_M05_M1	ba	mcgurk	ba	ga	TRUE	B AA	B
A3EWR58W0SA885	MS1_F05_C3	ga	congruent	ga	ga	TRUE	G AA	G
A3EWR58W0SA885	MS1_F06_M1	ba	mcgurk	ba	ga	TRUE	B AA	B
A3EWR58W0SA885	MS1_F01_M1	ba	mcgurk	ba	ga	TRUE	B AA	B
A3EWR58W0SA885	MS1_F05_C2	da	congruent	da	da	TRUE	D AA	D
A3EWR58W0SA885	MS1_M05_M1	ba	mcgurk	ba	ga	TRUE	B AA	B
A3EWR58W0SA885	MS1_F01_M1	ba	mcgurk	ba	ga	TRUE	B AA	B
A3EWR58W0SA885	MS1_F05_C2	da	congruent	da	da	TRUE	D AA	D
A3EWR58W0SA885	MS1_F07_M1	ba	mcgurk	ba	ga	TRUE	B AA	B
A3EWR58W0SA885	MS1_F08_M1	ba	mcgurk	ba	ga	TRUE	B AA	B
A3EWR58W0SA885	MS1_M02_M1	ba	mcgurk	ba	ga	TRUE	B AA	B
A3EWR58W0SA885	MS1_M04_M1	ba	mcgurk	ba	ga	TRUE	B AA	B
A3EWR58W0SA885	MS1_F06_M1	ba	mcgurk	ba	ga	TRUE	B AA	B
A3EWR58W0SA885	MS1_F05_C3	ga	congruent	ga	ga	TRUE	G AA	G
A3EWR58W0SA885	MS1_M03_M1	ba	mcgurk	ba	ga	TRUE	B AA	B
A3EWR58W0SA885	MS1_M04_M1	ba	mcgurk	ba	ga	TRUE	B AA	B
A3EWR58W0SA885	MS1_F06_M1	ba	mcgurk	ba	ga	TRUE	B AA	B
A3EWR58W0SA885	MS1_F07_M1	ba	mcgurk	ba	ga	TRUE	B AA	B
A3EWR58W0SA885	MS1_F01_M1	ba	mcgurk	ba	ga	TRUE	B AA	B
A3EWR58W0SA885	MS1_M02_M1	ba	mcgurk	ba	ga	TRUE	B AA	B
A3EWR58W0SA885	MS1_F08_M1	ba	mcgurk	ba	ga	TRUE	B AA	B
A3EWR58W0SA885	MS1_M05_M1	ba	mcgurk	ba	ga	TRUE	B AA	B
A3EWR58W0SA885	MS1_M03_M1	ba	mcgurk	ba	ga	TRUE	B AA	B
A2LRHESXP1WLDR	MS1_M04_M1	da	mcgurk	ba	ga	FALSE	D AA	D
A2LRHESXP1WLDR	MS1_M05_M1	ga	mcgurk	ba	ga	FALSE	G AA	G
A2LRHESXP1WLDR	MS1_F05_C1	ba	congruent	ba	ba	TRUE	B AA	B
A2LRHESXP1WLDR	MS1_F06_M1	tha	mcgurk	ba	ga	FALSE	TH AA	TH
A2LRHESXP1WLDR	MS1_F07_M1	da	mcgurk	ba	ga	FALSE	D AA	D
A2LRHESXP1WLDR	MS1_F08_M1	tha	mcgurk	ba	ga	FALSE	TH AA	TH
A2LRHESXP1WLDR	MS1_M02_M1	da	mcgurk	ba	ga	FALSE	D AA	D
A2LRHESXP1WLDR	MS1_F05_C3	ga	congruent	ga	ga	TRUE	G AA	G
A2LRHESXP1WLDR	MS1_M03_M1	ga	mcgurk	ba	ga	FALSE	G AA	G
A2LRHESXP1WLDR	MS1_F01_M1	da	mcgurk	ba	ga	FALSE	D AA	D
A2LRHESXP1WLDR	MS1_M02_M1	da	mcgurk	ba	ga	FALSE	D AA	D
A2LRHESXP1WLDR	MS1_F01_M1	tha	mcgurk	ba	ga	FALSE	TH AA	TH
A2LRHESXP1WLDR	MS1_M03_M1	da	mcgurk	ba	ga	FALSE	D AA	D
A2LRHESXP1WLDR	MS1_M04_M1	da	mcgurk	ba	ga	FALSE	D AA	D
A2LRHESXP1WLDR	MS1_F08_M1	tha	mcgurk	ba	ga	FALSE	TH AA	TH
A2LRHESXP1WLDR	MS1_M05_M1	da	mcgurk	ba	ga	FALSE	D AA	D
A2LRHESXP1WLDR	MS1_F06_M1	tha	mcgurk	ba	ga	FALSE	TH AA	TH
A2LRHESXP1WLDR	MS1_F07_M1	da	mcgurk	ba	ga	FALSE	D AA	D
A2LRHESXP1WLDR	MS1_F05_C3	ga	congruent	ga	ga	TRUE	G AA	G
A2LRHESXP1WLDR	MS1_F07_M1	da	mcgurk	ba	ga	FALSE	D AA	D
A2LRHESXP1WLDR	MS1_M04_M1	da	mcgurk	ba	ga	FALSE	D AA	D
A2LRHESXP1WLDR	MS1_F06_M1	tha	mcgurk	ba	ga	FALSE	TH AA	TH
A2LRHESXP1WLDR	MS1_F08_M1	tha	mcgurk	ba	ga	FALSE	TH AA	TH
A2LRHESXP1WLDR	MS1_M02_M1	da	mcgurk	ba	ga	FALSE	D AA	D
A2LRHESXP1WLDR	MS1_M05_M1	da	mcgurk	ba	ga	FALSE	D AA	D
A2LRHESXP1WLDR	MS1_F01_M1	tha	mcgurk	ba	ga	FALSE	TH AA	TH
A2LRHESXP1WLDR	MS1_M03_M1	tha	mcgurk	ba	ga	FALSE	TH AA	TH
A2LRHESXP1WLDR	MS1_F05_C2	da	congruent	da	da	TRUE	D AA	D
A2LRHESXP1WLDR	MS1_F08_M1	tha	mcgurk	ba	ga	FALSE	TH AA	TH
A2LRHESXP1WLDR	MS1_F01_M1	tha	mcgurk	ba	ga	FALSE	TH AA	TH
A2LRHESXP1WLDR	MS1_F07_M1	da	mcgurk	ba	ga	FALSE	D AA	D
A2LRHESXP1WLDR	MS1_M02_M1	da	mcgurk	ba	ga	FALSE	D AA	D
A2LRHESXP1WLDR	MS1_M03_M1	tha	mcgurk	ba	ga	FALSE	TH AA	TH
A2LRHESXP1WLDR	MS1_M04_M1	da	mcgurk	ba	ga	FALSE	D AA	D
A2LRHESXP1WLDR	MS1_F06_M1	da	mcgurk	ba	ga	FALSE	D AA	D
A2LRHESXP1WLDR	MS1_M05_M1	da	mcgurk	ba	ga	FALSE	D AA	D
A2LRHESXP1WLDR	MS1_F05_C2	da	congruent	da	da	TRUE	D AA	D
A2LRHESXP1WLDR	MS1_F07_M1	da	mcgurk	ba	ga	FALSE	D AA	D
A2LRHESXP1WLDR	MS1_M04_M1	ga	mcgurk	ba	ga	FALSE	G AA	G
A2LRHESXP1WLDR	MS1_F08_M1	tha	mcgurk	ba	ga	FALSE	TH AA	TH
A2LRHESXP1WLDR	MS1_F06_M1	tha	mcgurk	ba	ga	FALSE	TH AA	TH
A2LRHESXP1WLDR	MS1_M02_M1	da	mcgurk	ba	ga	FALSE	D AA	D
A2LRHESXP1WLDR	MS1_F01_M1	da	mcgurk	ba	ga	FALSE	D AA	D
A2LRHESXP1WLDR	MS1_F05_C1	ba	congruent	ba	ba	TRUE	B AA	B
A2LRHESXP1WLDR	MS1_M03_M1	da	mcgurk	ba	ga	FALSE	D AA	D
A2LRHESXP1WLDR	MS1_M05_M1	da	mcgurk	ba	ga	FALSE	D AA	D
A2LRHESXP1WLDR	MS1_F06_M1	tha	mcgurk	ba	ga	FALSE	TH AA	TH
A2LRHESXP1WLDR	MS1_F07_M1	da	mcgurk	ba	ga	FALSE	D AA	D
A2LRHESXP1WLDR	MS1_M03_M1	ga	mcgurk	ba	ga	FALSE	G AA	G
A2LRHESXP1WLDR	MS1_F08_M1	tha	mcgurk	ba	ga	FALSE	TH AA	TH
A2LRHESXP1WLDR	MS1_F05_C3	ga	congruent	ga	ga	TRUE	G AA	G
A2LRHESXP1WLDR	MS1_F05_C2	da	congruent	da	da	TRUE	D AA	D
A2LRHESXP1WLDR	MS1_F01_M1	tha	mcgurk	ba	ga	FALSE	TH AA	TH
A2LRHESXP1WLDR	MS1_F05_C1	ba	congruent	ba	ba	TRUE	B AA	B
A2LRHESXP1WLDR	MS1_M05_M1	da	mcgurk	ba	ga	FALSE	D AA	D
A2LRHESXP1WLDR	MS1_M02_M1	tha	mcgurk	ba	ga	FALSE	TH AA	TH
A2LRHESXP1WLDR	MS1_M04_M1	ga	mcgurk	ba	ga	FALSE	G AA	G
A2LRHESXP1WLDR	MS1_F07_M1	da	mcgurk	ba	ga	FALSE	D AA	D
A2LRHESXP1WLDR	MS1_F08_M1	tha	mcgurk	ba	ga	FALSE	TH AA	TH
A2LRHESXP1WLDR	MS1_M02_M1	tha	mcgurk	ba	ga	FALSE	TH AA	TH
A2LRHESXP1WLDR	MS1_M05_M1	ga	mcgurk	ba	ga	FALSE	G AA	G
A2LRHESXP1WLDR	MS1_F05_C1	ba	congruent	ba	ba	TRUE	B AA	B
A2LRHESXP1WLDR	MS1_M04_M1	ga	mcgurk	ba	ga	FALSE	G AA	G
A2LRHESXP1WLDR	MS1_M03_M1	da	mcgurk	ba	ga	FALSE	D AA	D
A2LRHESXP1WLDR	MS1_F06_M1	tha	mcgurk	ba	ga	FALSE	TH AA	TH
A2LRHESXP1WLDR	MS1_F01_M1	ba	mcgurk	ba	ga	TRUE	B AA	B
A2LRHESXP1WLDR	MS1_F07_M1	da	mcgurk	ba	ga	FALSE	D AA	D
A2LRHESXP1WLDR	MS1_F05_C1	ba	congruent	ba	ba	TRUE	B AA	B
A2LRHESXP1WLDR	MS1_M03_M1	tha	mcgurk	ba	ga	FALSE	TH AA	TH
A2LRHESXP1WLDR	MS1_M04_M1	da	mcgurk	ba	ga	FALSE	D AA	D
A2LRHESXP1WLDR	MS1_F08_M1	tha	mcgurk	ba	ga	FALSE	TH AA	TH
A2LRHESXP1WLDR	MS1_M02_M1	da	mcgurk	ba	ga	FALSE	D AA	D
A2LRHESXP1WLDR	MS1_M05_M1	da	mcgurk	ba	ga	FALSE	D AA	D
A2LRHESXP1WLDR	MS1_F05_C3	ga	congruent	ga	ga	TRUE	G AA	G
A2LRHESXP1WLDR	MS1_F06_M1	tha	mcgurk	ba	ga	FALSE	TH AA	TH
A2LRHESXP1WLDR	MS1_F01_M1	tha	mcgurk	ba	ga	FALSE	TH AA	TH
A2LRHESXP1WLDR	MS1_F05_C2	da	congruent	da	da	TRUE	D AA	D
A2LRHESXP1WLDR	MS1_M05_M1	tha	mcgurk	ba	ga	FALSE	TH AA	TH
A2LRHESXP1WLDR	MS1_F01_M1	tha	mcgurk	ba	ga	FALSE	TH AA	TH
A2LRHESXP1WLDR	MS1_F05_C2	da	congruent	da	da	TRUE	D AA	D
A2LRHESXP1WLDR	MS1_F07_M1	tha	mcgurk	ba	ga	FALSE	TH AA	TH
A2LRHESXP1WLDR	MS1_F08_M1	tha	mcgurk	ba	ga	FALSE	TH AA	TH
A2LRHESXP1WLDR	MS1_M02_M1	da	mcgurk	ba	ga	FALSE	D AA	D
A2LRHESXP1WLDR	MS1_M04_M1	da	mcgurk	ba	ga	FALSE	D AA	D
A2LRHESXP1WLDR	MS1_F06_M1	da	mcgurk	ba	ga	FALSE	D AA	D
A2LRHESXP1WLDR	MS1_F05_C3	ga	congruent	ga	ga	TRUE	G AA	G
A2LRHESXP1WLDR	MS1_M03_M1	da	mcgurk	ba	ga	FALSE	D AA	D
A2LRHESXP1WLDR	MS1_M04_M1	da	mcgurk	ba	ga	FALSE	D AA	D
A2LRHESXP1WLDR	MS1_F06_M1	tha	mcgurk	ba	ga	FALSE	TH AA	TH
A2LRHESXP1WLDR	MS1_F07_M1	da	mcgurk	ba	ga	FALSE	D AA	D
A2LRHESXP1WLDR	MS1_F01_M1	tha	mcgurk	ba	ga	FALSE	TH AA	TH
A2LRHESXP1WLDR	MS1_M02_M1	da	mcgurk	ba	ga	FALSE	D AA	D
A2LRHESXP1WLDR	MS1_F08_M1	tha	mcgurk	ba	ga	FALSE	TH AA	TH
A2LRHESXP1WLDR	MS1_M05_M1	da	mcgurk	ba	ga	FALSE	D AA	D
A2LRHESXP1WLDR	MS1_M03_M1	da	mcgurk	ba	ga	FALSE	D AA	D
AE1EFV0F152YV	MS1_M04_M1	da	mcgurk	ba	ga	FALSE	D AA	D
AE1EFV0F152YV	MS1_M05_M1	ba	mcgurk	ba	ga	TRUE	B AA	B
AE1EFV0F152YV	MS1_F05_C1	da	congruent	ba	ba	FALSE	D AA	D
AE1EFV0F152YV	MS1_F06_M1	ba	mcgurk	ba	ga	TRUE	B AA	B
AE1EFV0F152YV	MS1_F07_M1	ba	mcgurk	ba	ga	TRUE	B AA	B
AE1EFV0F152YV	MS1_F08_M1	ba	mcgurk	ba	ga	TRUE	B AA	B
AE1EFV0F152YV	MS1_M02_M1	ba	mcgurk	ba	ga	TRUE	B AA	B
AE1EFV0F152YV	MS1_F05_C3	ga	congruent	ga	ga	TRUE	G AA	G
AE1EFV0F152YV	MS1_M03_M1	ba	mcgurk	ba	ga	TRUE	B AA	B
AE1EFV0F152YV	MS1_F01_M1	ba	mcgurk	ba	ga	TRUE	B AA	B
AE1EFV0F152YV	MS1_M02_M1	ba	mcgurk	ba	ga	TRUE	B AA	B
AE1EFV0F152YV	MS1_F01_M1	ba	mcgurk	ba	ga	TRUE	B AA	B
AE1EFV0F152YV	MS1_M03_M1	ba	mcgurk	ba	ga	TRUE	B AA	B
AE1EFV0F152YV	MS1_M04_M1	ba	mcgurk	ba	ga	TRUE	B AA	B
AE1EFV0F152YV	MS1_F08_M1	ba	mcgurk	ba	ga	TRUE	B AA	B
AE1EFV0F152YV	MS1_M05_M1	ba	mcgurk	ba	ga	TRUE	B AA	B
AE1EFV0F152YV	MS1_F06_M1	ba	mcgurk	ba	ga	TRUE	B AA	B
AE1EFV0F152YV	MS1_F07_M1	ba	mcgurk	ba	ga	TRUE	B AA	B
AE1EFV0F152YV	MS1_F05_C3	ga	congruent	ga	ga	TRUE	G AA	G
AE1EFV0F152YV	MS1_F07_M1	da	mcgurk	ba	ga	FALSE	D AA	D
AE1EFV0F152YV	MS1_M04_M1	da	mcgurk	ba	ga	FALSE	D AA	D
AE1EFV0F152YV	MS1_F06_M1	da	mcgurk	ba	ga	FALSE	D AA	D
AE1EFV0F152YV	MS1_F08_M1	da	mcgurk	ba	ga	FALSE	D AA	D
AE1EFV0F152YV	MS1_M02_M1	da	mcgurk	ba	ga	FALSE	D AA	D
AE1EFV0F152YV	MS1_M05_M1	da	mcgurk	ba	ga	FALSE	D AA	D
AE1EFV0F152YV	MS1_F01_M1	da	mcgurk	ba	ga	FALSE	D AA	D
AE1EFV0F152YV	MS1_M03_M1	da	mcgurk	ba	ga	FALSE	D AA	D
AE1EFV0F152YV	MS1_F05_C2	da	congruent	da	da	TRUE	D AA	D
AE1EFV0F152YV	MS1_F08_M1	ba	mcgurk	ba	ga	TRUE	B AA	B
AE1EFV0F152YV	MS1_F01_M1	da	mcgurk	ba	ga	FALSE	D AA	D
AE1EFV0F152YV	MS1_F07_M1	da	mcgurk	ba	ga	FALSE	D AA	D
AE1EFV0F152YV	MS1_M02_M1	da	mcgurk	ba	ga	FALSE	D AA	D
AE1EFV0F152YV	MS1_M03_M1	ba	mcgurk	ba	ga	TRUE	B AA	B
AE1EFV0F152YV	MS1_M04_M1	da	mcgurk	ba	ga	FALSE	D AA	D
AE1EFV0F152YV	MS1_F06_M1	da	mcgurk	ba	ga	FALSE	D AA	D
AE1EFV0F152YV	MS1_M05_M1	ba	mcgurk	ba	ga	TRUE	B AA	B
AE1EFV0F152YV	MS1_F05_C2	da	congruent	da	da	TRUE	D AA	D
AE1EFV0F152YV	MS1_F07_M1	da	mcgurk	ba	ga	FALSE	D AA	D
AE1EFV0F152YV	MS1_M04_M1	da	mcgurk	ba	ga	FALSE	D AA	D
AE1EFV0F152YV	MS1_F08_M1	ba	mcgurk	ba	ga	TRUE	B AA	B
AE1EFV0F152YV	MS1_F06_M1	ba	mcgurk	ba	ga	TRUE	B AA	B
AE1EFV0F152YV	MS1_M02_M1	ba	mcgurk	ba	ga	TRUE	B AA	B
AE1EFV0F152YV	MS1_F01_M1	da	mcgurk	ba	ga	FALSE	D AA	D
AE1EFV0F152YV	MS1_F05_C1	ba	congruent	ba	ba	TRUE	B AA	B
AE1EFV0F152YV	MS1_M03_M1	ba	mcgurk	ba	ga	TRUE	B AA	B
AE1EFV0F152YV	MS1_M05_M1	da	mcgurk	ba	ga	FALSE	D AA	D
AE1EFV0F152YV	MS1_F06_M1	ba	mcgurk	ba	ga	TRUE	B AA	B
AE1EFV0F152YV	MS1_F07_M1	ba	mcgurk	ba	ga	TRUE	B AA	B
AE1EFV0F152YV	MS1_M03_M1	ba	mcgurk	ba	ga	TRUE	B AA	B
AE1EFV0F152YV	MS1_F08_M1	ba	mcgurk	ba	ga	TRUE	B AA	B
AE1EFV0F152YV	MS1_F05_C3	ga	congruent	ga	ga	TRUE	G AA	G
AE1EFV0F152YV	MS1_F05_C2	da	congruent	da	da	TRUE	D AA	D
AE1EFV0F152YV	MS1_F01_M1	da	mcgurk	ba	ga	FALSE	D AA	D
AE1EFV0F152YV	MS1_F05_C1	ba	congruent	ba	ba	TRUE	B AA	B
AE1EFV0F152YV	MS1_M05_M1	da	mcgurk	ba	ga	FALSE	D AA	D
AE1EFV0F152YV	MS1_M02_M1	da	mcgurk	ba	ga	FALSE	D AA	D
AE1EFV0F152YV	MS1_M04_M1	da	mcgurk	ba	ga	FALSE	D AA	D
AE1EFV0F152YV	MS1_F07_M1	da	mcgurk	ba	ga	FALSE	D AA	D
AE1EFV0F152YV	MS1_F08_M1	ba	mcgurk	ba	ga	TRUE	B AA	B
AE1EFV0F152YV	MS1_M02_M1	da	mcgurk	ba	ga	FALSE	D AA	D
AE1EFV0F152YV	MS1_M05_M1	da	mcgurk	ba	ga	FALSE	D AA	D
AE1EFV0F152YV	MS1_F05_C1	ba	congruent	ba	ba	TRUE	B AA	B
AE1EFV0F152YV	MS1_M04_M1	da	mcgurk	ba	ga	FALSE	D AA	D
AE1EFV0F152YV	MS1_M03_M1	ba	mcgurk	ba	ga	TRUE	B AA	B
AE1EFV0F152YV	MS1_F06_M1	ba	mcgurk	ba	ga	TRUE	B AA	B
AE1EFV0F152YV	MS1_F01_M1	ba	mcgurk	ba	ga	TRUE	B AA	B
AE1EFV0F152YV	MS1_F07_M1	da	mcgurk	ba	ga	FALSE	D AA	D
AE1EFV0F152YV	MS1_F05_C1	ba	congruent	ba	ba	TRUE	B AA	B
AE1EFV0F152YV	MS1_M03_M1	ba	mcgurk	ba	ga	TRUE	B AA	B
AE1EFV0F152YV	MS1_M04_M1	ba	mcgurk	ba	ga	TRUE	B AA	B
AE1EFV0F152YV	MS1_F08_M1	ba	mcgurk	ba	ga	TRUE	B AA	B
AE1EFV0F152YV	MS1_M02_M1	ba	mcgurk	ba	ga	TRUE	B AA	B
AE1EFV0F152YV	MS1_M05_M1	da	mcgurk	ba	ga	FALSE	D AA	D
AE1EFV0F152YV	MS1_F05_C3	ga	congruent	ga	ga	TRUE	G AA	G
AE1EFV0F152YV	MS1_F06_M1	da	mcgurk	ba	ga	FALSE	D AA	D
AE1EFV0F152YV	MS1_F01_M1	da	mcgurk	ba	ga	FALSE	D AA	D
AE1EFV0F152YV	MS1_F05_C2	da	congruent	da	da	TRUE	D AA	D
AE1EFV0F152YV	MS1_M05_M1	ba	mcgurk	ba	ga	TRUE	B AA	B
AE1EFV0F152YV	MS1_F01_M1	da	mcgurk	ba	ga	FALSE	D AA	D
AE1EFV0F152YV	MS1_F05_C2	da	congruent	da	da	TRUE	D AA	D
AE1EFV0F152YV	MS1_F07_M1	da	mcgurk	ba	ga	FALSE	D AA	D
AE1EFV0F152YV	MS1_F08_M1	da	mcgurk	ba	ga	FALSE	D AA	D
AE1EFV0F152YV	MS1_M02_M1	da	mcgurk	ba	ga	FALSE	D AA	D
AE1EFV0F152YV	MS1_M04_M1	da	mcgurk	ba	ga	FALSE	D AA	D
AE1EFV0F152YV	MS1_F06_M1	da	mcgurk	ba	ga	FALSE	D AA	D
AE1EFV0F152YV	MS1_F05_C3	ga	congruent	ga	ga	TRUE	G AA	G
AE1EFV0F152YV	MS1_M03_M1	ba	mcgurk	ba	ga	TRUE	B AA	B
AE1EFV0F152YV	MS1_M04_M1	da	mcgurk	ba	ga	FALSE	D AA	D
AE1EFV0F152YV	MS1_F06_M1	ba	mcgurk	ba	ga	TRUE	B AA	B
AE1EFV0F152YV	MS1_F07_M1	da	mcgurk	ba	ga	FALSE	D AA	D
AE1EFV0F152YV	MS1_F01_M1	da	mcgurk	ba	ga	FALSE	D AA	D
AE1EFV0F152YV	MS1_M02_M1	da	mcgurk	ba	ga	FALSE	D AA	D
AE1EFV0F152YV	MS1_F08_M1	da	mcgurk	ba	ga	FALSE	D AA	D
AE1EFV0F152YV	MS1_M05_M1	da	mcgurk	ba	ga	FALSE	D AA	D
AE1EFV0F152YV	MS1_M03_M1	da	mcgurk	ba	ga	FALSE	D AA	D
A1WL3NZ50YEOWP	MS1_M04_M1	ba	mcgurk	ba	ga	TRUE	B AA	B
A1WL3NZ50YEOWP	MS1_M05_M1	ba	mcgurk	ba	ga	TRUE	B AA	B
A1WL3NZ50YEOWP	MS1_F05_C1	ba	congruent	ba	ba	TRUE	B AA	B
A1WL3NZ50YEOWP	MS1_F06_M1	ba	mcgurk	ba	ga	TRUE	B AA	B
A1WL3NZ50YEOWP	MS1_F07_M1	ba	mcgurk	ba	ga	TRUE	B AA	B
A1WL3NZ50YEOWP	MS1_F08_M1	ba	mcgurk	ba	ga	TRUE	B AA	B
A1WL3NZ50YEOWP	MS1_M02_M1	ba	mcgurk	ba	ga	TRUE	B AA	B
A1WL3NZ50YEOWP	MS1_F05_C3	ga	congruent	ga	ga	TRUE	G AA	G
A1WL3NZ50YEOWP	MS1_M03_M1	ba	mcgurk	ba	ga	TRUE	B AA	B
A1WL3NZ50YEOWP	MS1_F01_M1	ba	mcgurk	ba	ga	TRUE	B AA	B
A1WL3NZ50YEOWP	MS1_M02_M1	ba	mcgurk	ba	ga	TRUE	B AA	B
A1WL3NZ50YEOWP	MS1_F01_M1	ba	mcgurk	ba	ga	TRUE	B AA	B
A1WL3NZ50YEOWP	MS1_M03_M1	ba	mcgurk	ba	ga	TRUE	B AA	B
A1WL3NZ50YEOWP	MS1_M04_M1	ba	mcgurk	ba	ga	TRUE	B AA	B
A1WL3NZ50YEOWP	MS1_F08_M1	ba	mcgurk	ba	ga	TRUE	B AA	B
A1WL3NZ50YEOWP	MS1_M05_M1	ba	mcgurk	ba	ga	TRUE	B AA	B
A1WL3NZ50YEOWP	MS1_F06_M1	ba	mcgurk	ba	ga	TRUE	B AA	B
A1WL3NZ50YEOWP	MS1_F07_M1	ba	mcgurk	ba	ga	TRUE	B AA	B
A1WL3NZ50YEOWP	MS1_F05_C3	ga	congruent	ga	ga	TRUE	G AA	G
A1WL3NZ50YEOWP	MS1_F07_M1	ba	mcgurk	ba	ga	TRUE	B AA	B
A1WL3NZ50YEOWP	MS1_M04_M1	ba	mcgurk	ba	ga	TRUE	B AA	B
A1WL3NZ50YEOWP	MS1_F06_M1	ba	mcgurk	ba	ga	TRUE	B AA	B
A1WL3NZ50YEOWP	MS1_F08_M1	ba	mcgurk	ba	ga	TRUE	B AA	B
A1WL3NZ50YEOWP	MS1_M02_M1	ba	mcgurk	ba	ga	TRUE	B AA	B
A1WL3NZ50YEOWP	MS1_M05_M1	ba	mcgurk	ba	ga	TRUE	B AA	B
A1WL3NZ50YEOWP	MS1_F01_M1	ba	mcgurk	ba	ga	TRUE	B AA	B
A1WL3NZ50YEOWP	MS1_M03_M1	ba	mcgurk	ba	ga	TRUE	B AA	B
A1WL3NZ50YEOWP	MS1_F05_C2	da	congruent	da	da	TRUE	D AA	D
A1WL3NZ50YEOWP	MS1_F08_M1	ba	mcgurk	ba	ga	TRUE	B AA	B
A1WL3NZ50YEOWP	MS1_F01_M1	ba	mcgurk	ba	ga	TRUE	B AA	B
A1WL3NZ50YEOWP	MS1_F07_M1	ba	mcgurk	ba	ga	TRUE	B AA	B
A1WL3NZ50YEOWP	MS1_M02_M1	ba	mcgurk	ba	ga	TRUE	B AA	B
A1WL3NZ50YEOWP	MS1_M03_M1	ba	mcgurk	ba	ga	TRUE	B AA	B
A1WL3NZ50YEOWP	MS1_M04_M1	ba	mcgurk	ba	ga	TRUE	B AA	B
A1WL3NZ50YEOWP	MS1_F06_M1	ba	mcgurk	ba	ga	TRUE	B AA	B
A1WL3NZ50YEOWP	MS1_M05_M1	ba	mcgurk	ba	ga	TRUE	B AA	B
A1WL3NZ50YEOWP	MS1_F05_C2	da	congruent	da	da	TRUE	D AA	D
A1WL3NZ50YEOWP	MS1_F07_M1	ba	mcgurk	ba	ga	TRUE	B AA	B
A1WL3NZ50YEOWP	MS1_M04_M1	ba	mcgurk	ba	ga	TRUE	B AA	B
A1WL3NZ50YEOWP	MS1_F08_M1	ba	mcgurk	ba	ga	TRUE	B AA	B
A1WL3NZ50YEOWP	MS1_F06_M1	ba	mcgurk	ba	ga	TRUE	B AA	B
A1WL3NZ50YEOWP	MS1_M02_M1	ba	mcgurk	ba	ga	TRUE	B AA	B
A1WL3NZ50YEOWP	MS1_F01_M1	ba	mcgurk	ba	ga	TRUE	B AA	B
A1WL3NZ50YEOWP	MS1_F05_C1	ba	congruent	ba	ba	TRUE	B AA	B
A1WL3NZ50YEOWP	MS1_M03_M1	ba	mcgurk	ba	ga	TRUE	B AA	B
A1WL3NZ50YEOWP	MS1_M05_M1	ba	mcgurk	ba	ga	TRUE	B AA	B
A1WL3NZ50YEOWP	MS1_F06_M1	ba	mcgurk	ba	ga	TRUE	B AA	B
A1WL3NZ50YEOWP	MS1_F07_M1	ba	mcgurk	ba	ga	TRUE	B AA	B
A1WL3NZ50YEOWP	MS1_M03_M1	ba	mcgurk	ba	ga	TRUE	B AA	B
A1WL3NZ50YEOWP	MS1_F08_M1	ba	mcgurk	ba	ga	TRUE	B AA	B
A1WL3NZ50YEOWP	MS1_F05_C3	ga	congruent	ga	ga	TRUE	G AA	G
A1WL3NZ50YEOWP	MS1_F05_C2	da	congruent	da	da	TRUE	D AA	D
A1WL3NZ50YEOWP	MS1_F01_M1	ba	mcgurk	ba	ga	TRUE	B AA	B
A1WL3NZ50YEOWP	MS1_F05_C1	ba	congruent	ba	ba	TRUE	B AA	B
A1WL3NZ50YEOWP	MS1_M05_M1	ba	mcgurk	ba	ga	TRUE	B AA	B
A1WL3NZ50YEOWP	MS1_M02_M1	ba	mcgurk	ba	ga	TRUE	B AA	B
A1WL3NZ50YEOWP	MS1_M04_M1	ba	mcgurk	ba	ga	TRUE	B AA	B
A1WL3NZ50YEOWP	MS1_F07_M1	ba	mcgurk	ba	ga	TRUE	B AA	B
A1WL3NZ50YEOWP	MS1_F08_M1	ba	mcgurk	ba	ga	TRUE	B AA	B
A1WL3NZ50YEOWP	MS1_M02_M1	ba	mcgurk	ba	ga	TRUE	B AA	B
A1WL3NZ50YEOWP	MS1_M05_M1	ba	mcgurk	ba	ga	TRUE	B AA	B
A1WL3NZ50YEOWP	MS1_F05_C1	ba	congruent	ba	ba	TRUE	B AA	B
A1WL3NZ50YEOWP	MS1_M04_M1	ba	mcgurk	ba	ga	TRUE	B AA	B
A1WL3NZ50YEOWP	MS1_M03_M1	ba	mcgurk	ba	ga	TRUE	B AA	B
A1WL3NZ50YEOWP	MS1_F06_M1	ba	mcgurk	ba	ga	TRUE	B AA	B
A1WL3NZ50YEOWP	MS1_F01_M1	ba	mcgurk	ba	ga	TRUE	B AA	B
A1WL3NZ50YEOWP	MS1_F07_M1	ba	mcgurk	ba	ga	TRUE	B AA	B
A1WL3NZ50YEOWP	MS1_F05_C1	ba	congruent	ba	ba	TRUE	B AA	B
A1WL3NZ50YEOWP	MS1_M03_M1	ba	mcgurk	ba	ga	TRUE	B AA	B
A1WL3NZ50YEOWP	MS1_M04_M1	ba	mcgurk	ba	ga	TRUE	B AA	B
A1WL3NZ50YEOWP	MS1_F08_M1	ba	mcgurk	ba	ga	TRUE	B AA	B
A1WL3NZ50YEOWP	MS1_M02_M1	ba	mcgurk	ba	ga	TRUE	B AA	B
A1WL3NZ50YEOWP	MS1_M05_M1	ba	mcgurk	ba	ga	TRUE	B AA	B
A1WL3NZ50YEOWP	MS1_F05_C3	ga	congruent	ga	ga	TRUE	G AA	G
A1WL3NZ50YEOWP	MS1_F06_M1	ba	mcgurk	ba	ga	TRUE	B AA	B
A1WL3NZ50YEOWP	MS1_F01_M1	ba	mcgurk	ba	ga	TRUE	B AA	B
A1WL3NZ50YEOWP	MS1_F05_C2	da	congruent	da	da	TRUE	D AA	D
A1WL3NZ50YEOWP	MS1_M05_M1	ba	mcgurk	ba	ga	TRUE	B AA	B
A1WL3NZ50YEOWP	MS1_F01_M1	ba	mcgurk	ba	ga	TRUE	B AA	B
A1WL3NZ50YEOWP	MS1_F05_C2	da	congruent	da	da	TRUE	D AA	D
A1WL3NZ50YEOWP	MS1_F07_M1	ba	mcgurk	ba	ga	TRUE	B AA	B
A1WL3NZ50YEOWP	MS1_F08_M1	ba	mcgurk	ba	ga	TRUE	B AA	B
A1WL3NZ50YEOWP	MS1_M02_M1	ba	mcgurk	ba	ga	TRUE	B AA	B
A1WL3NZ50YEOWP	MS1_M04_M1	ba	mcgurk	ba	ga	TRUE	B AA	B
A1WL3NZ50YEOWP	MS1_F06_M1	ba	mcgurk	ba	ga	TRUE	B AA	B
A1WL3NZ50YEOWP	MS1_F05_C3	ga	congruent	ga	ga	TRUE	G AA	G
A1WL3NZ50YEOWP	MS1_M03_M1	ba	mcgurk	ba	ga	TRUE	B AA	B
A1WL3NZ50YEOWP	MS1_M04_M1	ba	mcgurk	ba	ga	TRUE	B AA	B
A1WL3NZ50YEOWP	MS1_F06_M1	ba	mcgurk	ba	ga	TRUE	B AA	B
A1WL3NZ50YEOWP	MS1_F07_M1	ba	mcgurk	ba	ga	TRUE	B AA	B
A1WL3NZ50YEOWP	MS1_F01_M1	ba	mcgurk	ba	ga	TRUE	B AA	B
A1WL3NZ50YEOWP	MS1_M02_M1	ba	mcgurk	ba	ga	TRUE	B AA	B
A1WL3NZ50YEOWP	MS1_F08_M1	ba	mcgurk	ba	ga	TRUE	B AA	B
A1WL3NZ50YEOWP	MS1_M05_M1	ba	mcgurk	ba	ga	TRUE	B AA	B
A1WL3NZ50YEOWP	MS1_M03_M1	ba	mcgurk	ba	ga	TRUE	B AA	B
A3BBZP2SBDA6ZF	MS1_M04_M1	ba	mcgurk	ba	ga	TRUE	B AA	B
A3BBZP2SBDA6ZF	MS1_M05_M1	ba	mcgurk	ba	ga	TRUE	B AA	B
A3BBZP2SBDA6ZF	MS1_F05_C1	ba	congruent	ba	ba	TRUE	B AA	B
A3BBZP2SBDA6ZF	MS1_F06_M1	la	mcgurk	ba	ga	FALSE	L AA	L
A3BBZP2SBDA6ZF	MS1_F07_M1	ba	mcgurk	ba	ga	TRUE	B AA	B
A3BBZP2SBDA6ZF	MS1_F08_M1	ba	mcgurk	ba	ga	TRUE	B AA	B
A3BBZP2SBDA6ZF	MS1_M02_M1	ba	mcgurk	ba	ga	TRUE	B AA	B
A3BBZP2SBDA6ZF	MS1_F05_C3	ga	congruent	ga	ga	TRUE	G AA	G
A3BBZP2SBDA6ZF	MS1_M03_M1	ba	mcgurk	ba	ga	TRUE	B AA	B
A3BBZP2SBDA6ZF	MS1_F01_M1	ba	mcgurk	ba	ga	TRUE	B AA	B
A3BBZP2SBDA6ZF	MS1_M02_M1	ba	mcgurk	ba	ga	TRUE	B AA	B
A3BBZP2SBDA6ZF	MS1_F01_M1	ba	mcgurk	ba	ga	TRUE	B AA	B
A3BBZP2SBDA6ZF	MS1_M03_M1	ba	mcgurk	ba	ga	TRUE	B AA	B
A3BBZP2SBDA6ZF	MS1_M04_M1	ba	mcgurk	ba	ga	TRUE	B AA	B
A3BBZP2SBDA6ZF	MS1_F08_M1	ba	mcgurk	ba	ga	TRUE	B AA	B
A3BBZP2SBDA6ZF	MS1_M05_M1	ba	mcgurk	ba	ga	TRUE	B AA	B
A3BBZP2SBDA6ZF	MS1_F06_M1	ba	mcgurk	ba	ga	TRUE	B AA	B
A3BBZP2SBDA6ZF	MS1_F07_M1	ba	mcgurk	ba	ga	TRUE	B AA	B
A3BBZP2SBDA6ZF	MS1_F05_C3	ga	congruent	ga	ga	TRUE	G AA	G
A3BBZP2SBDA6ZF	MS1_F07_M1	ba	mcgurk	ba	ga	TRUE	B AA	B
A3BBZP2SBDA6ZF	MS1_M04_M1	ba	mcgurk	ba	ga	TRUE	B AA	B
A3BBZP2SBDA6ZF	MS1_F06_M1	ba	mcgurk	ba	ga	TRUE	B AA	B
A3BBZP2SBDA6ZF	MS1_F08_M1	tha	mcgurk	ba	ga	FALSE	TH AA	TH
A3BBZP2SBDA6ZF	MS1_M02_M1	ga	mcgurk	ba	ga	FALSE	G AA	G
A3BBZP2SBDA6ZF	MS1_M05_M1	ba	mcgurk	ba	ga	TRUE	B AA	B
A3BBZP2SBDA6ZF	MS1_F01_M1	ba	mcgurk	ba	ga	TRUE	B AA	B
A3BBZP2SBDA6ZF	MS1_M03_M1	ba	mcgurk	ba	ga	TRUE	B AA	B
A3BBZP2SBDA6ZF	MS1_F05_C2	da	congruent	da	da	TRUE	D AA	D
A3BBZP2SBDA6ZF	MS1_F08_M1	la	mcgurk	ba	ga	FALSE	L AA	L
A3BBZP2SBDA6ZF	MS1_F01_M1	fa	mcgurk	ba	ga	FALSE	F AA	F
A3BBZP2SBDA6ZF	MS1_F07_M1	da	mcgurk	ba	ga	FALSE	D AA	D
A3BBZP2SBDA6ZF	MS1_M02_M1	la	mcgurk	ba	ga	FALSE	L AA	L
A3BBZP2SBDA6ZF	MS1_M03_M1	ba	mcgurk	ba	ga	TRUE	B AA	B
A3BBZP2SBDA6ZF	MS1_M04_M1	tha	mcgurk	ba	ga	FALSE	TH AA	TH
A3BBZP2SBDA6ZF	MS1_F06_M1	tha	mcgurk	ba	ga	FALSE	TH AA	TH
A3BBZP2SBDA6ZF	MS1_M05_M1	aa	mcgurk	ba	ga	FALSE	EY EY	EY
A3BBZP2SBDA6ZF	MS1_F05_C2	da	congruent	da	da	TRUE	D AA	D
A3BBZP2SBDA6ZF	MS1_F07_M1	ba	mcgurk	ba	ga	TRUE	B AA	B
A3BBZP2SBDA6ZF	MS1_M04_M1	ba	mcgurk	ba	ga	TRUE	B AA	B
A3BBZP2SBDA6ZF	MS1_F08_M1	ba	mcgurk	ba	ga	TRUE	B AA	B
A3BBZP2SBDA6ZF	MS1_F06_M1	ba	mcgurk	ba	ga	TRUE	B AA	B
A3BBZP2SBDA6ZF	MS1_M02_M1	ba	mcgurk	ba	ga	TRUE	B AA	B
A3BBZP2SBDA6ZF	MS1_F01_M1	ba	mcgurk	ba	ga	TRUE	B AA	B
A3BBZP2SBDA6ZF	MS1_F05_C1	ba	congruent	ba	ba	TRUE	B AA	B
A3BBZP2SBDA6ZF	MS1_M03_M1	ba	mcgurk	ba	ga	TRUE	B AA	B
A3BBZP2SBDA6ZF	MS1_M05_M1	ba	mcgurk	ba	ga	TRUE	B AA	B
A3BBZP2SBDA6ZF	MS1_F06_M1	ba	mcgurk	ba	ga	TRUE	B AA	B
A3BBZP2SBDA6ZF	MS1_F07_M1	ba	mcgurk	ba	ga	TRUE	B AA	B
A3BBZP2SBDA6ZF	MS1_M03_M1	ba	mcgurk	ba	ga	TRUE	B AA	B
A3BBZP2SBDA6ZF	MS1_F08_M1	ba	mcgurk	ba	ga	TRUE	B AA	B
A3BBZP2SBDA6ZF	MS1_F05_C3	ga	congruent	ga	ga	TRUE	G AA	G
A3BBZP2SBDA6ZF	MS1_F05_C2	da	congruent	da	da	TRUE	D AA	D
A3BBZP2SBDA6ZF	MS1_F01_M1	ba	mcgurk	ba	ga	TRUE	B AA	B
A3BBZP2SBDA6ZF	MS1_F05_C1	ba	congruent	ba	ba	TRUE	B AA	B
A3BBZP2SBDA6ZF	MS1_M05_M1	ba	mcgurk	ba	ga	TRUE	B AA	B
A3BBZP2SBDA6ZF	MS1_M02_M1	ba	mcgurk	ba	ga	TRUE	B AA	B
A3BBZP2SBDA6ZF	MS1_M04_M1	ba	mcgurk	ba	ga	TRUE	B AA	B
A3BBZP2SBDA6ZF	MS1_F07_M1	ba	mcgurk	ba	ga	TRUE	B AA	B
A3BBZP2SBDA6ZF	MS1_F08_M1	ba	mcgurk	ba	ga	TRUE	B AA	B
A3BBZP2SBDA6ZF	MS1_M02_M1	ba	mcgurk	ba	ga	TRUE	B AA	B
A3BBZP2SBDA6ZF	MS1_M05_M1	ba	mcgurk	ba	ga	TRUE	B AA	B
A3BBZP2SBDA6ZF	MS1_F05_C1	ba	congruent	ba	ba	TRUE	B AA	B
A3BBZP2SBDA6ZF	MS1_M04_M1	ba	mcgurk	ba	ga	TRUE	B AA	B
A3BBZP2SBDA6ZF	MS1_M03_M1	ba	mcgurk	ba	ga	TRUE	B AA	B
A3BBZP2SBDA6ZF	MS1_F06_M1	ba	mcgurk	ba	ga	TRUE	B AA	B
A3BBZP2SBDA6ZF	MS1_F01_M1	ba	mcgurk	ba	ga	TRUE	B AA	B
A3BBZP2SBDA6ZF	MS1_F07_M1	ba	mcgurk	ba	ga	TRUE	B AA	B
A3BBZP2SBDA6ZF	MS1_F05_C1	ba	congruent	ba	ba	TRUE	B AA	B
A3BBZP2SBDA6ZF	MS1_M03_M1	ba	mcgurk	ba	ga	TRUE	B AA	B
A3BBZP2SBDA6ZF	MS1_M04_M1	ba	mcgurk	ba	ga	TRUE	B AA	B
A3BBZP2SBDA6ZF	MS1_F08_M1	ba	mcgurk	ba	ga	TRUE	B AA	B
A3BBZP2SBDA6ZF	MS1_M02_M1	ba	mcgurk	ba	ga	TRUE	B AA	B
A3BBZP2SBDA6ZF	MS1_M05_M1	ba	mcgurk	ba	ga	TRUE	B AA	B
A3BBZP2SBDA6ZF	MS1_F05_C3	ga	congruent	ga	ga	TRUE	G AA	G
A3BBZP2SBDA6ZF	MS1_F06_M1	ba	mcgurk	ba	ga	TRUE	B AA	B
A3BBZP2SBDA6ZF	MS1_F01_M1	ba	mcgurk	ba	ga	TRUE	B AA	B
A3BBZP2SBDA6ZF	MS1_F05_C2	da	congruent	da	da	TRUE	D AA	D
A3BBZP2SBDA6ZF	MS1_M05_M1	ba	mcgurk	ba	ga	TRUE	B AA	B
A3BBZP2SBDA6ZF	MS1_F01_M1	ba	mcgurk	ba	ga	TRUE	B AA	B
A3BBZP2SBDA6ZF	MS1_F05_C2	da	congruent	da	da	TRUE	D AA	D
A3BBZP2SBDA6ZF	MS1_F07_M1	ba	mcgurk	ba	ga	TRUE	B AA	B
A3BBZP2SBDA6ZF	MS1_F08_M1	ba	mcgurk	ba	ga	TRUE	B AA	B
A3BBZP2SBDA6ZF	MS1_M02_M1	ba	mcgurk	ba	ga	TRUE	B AA	B
A3BBZP2SBDA6ZF	MS1_M04_M1	ba	mcgurk	ba	ga	TRUE	B AA	B
A3BBZP2SBDA6ZF	MS1_F06_M1	ba	mcgurk	ba	ga	TRUE	B AA	B
A3BBZP2SBDA6ZF	MS1_F05_C3	ga	congruent	ga	ga	TRUE	G AA	G
A3BBZP2SBDA6ZF	MS1_M03_M1	ba	mcgurk	ba	ga	TRUE	B AA	B
A3BBZP2SBDA6ZF	MS1_M04_M1	ba	mcgurk	ba	ga	TRUE	B AA	B
A3BBZP2SBDA6ZF	MS1_F06_M1	ba	mcgurk	ba	ga	TRUE	B AA	B
A3BBZP2SBDA6ZF	MS1_F07_M1	tha	mcgurk	ba	ga	FALSE	TH AA	TH
A3BBZP2SBDA6ZF	MS1_F01_M1	ba	mcgurk	ba	ga	TRUE	B AA	B
A3BBZP2SBDA6ZF	MS1_M02_M1	tha	mcgurk	ba	ga	FALSE	TH AA	TH
A3BBZP2SBDA6ZF	MS1_F08_M1	ba	mcgurk	ba	ga	TRUE	B AA	B
A3BBZP2SBDA6ZF	MS1_M05_M1	ba	mcgurk	ba	ga	TRUE	B AA	B
A3BBZP2SBDA6ZF	MS1_M03_M1	ba	mcgurk	ba	ga	TRUE	B AA	B
A35D31QHYQUF9V	MS1_M04_M1	ba	mcgurk	ba	ga	TRUE	B AA	B
A35D31QHYQUF9V	MS1_M05_M1	ba	mcgurk	ba	ga	TRUE	B AA	B
A35D31QHYQUF9V	MS1_F05_C1	ba	congruent	ba	ba	TRUE	B AA	B
A35D31QHYQUF9V	MS1_F06_M1	ba	mcgurk	ba	ga	TRUE	B AA	B
A35D31QHYQUF9V	MS1_F07_M1	ba	mcgurk	ba	ga	TRUE	B AA	B
A35D31QHYQUF9V	MS1_F08_M1	ba	mcgurk	ba	ga	TRUE	B AA	B
A35D31QHYQUF9V	MS1_M02_M1	ba	mcgurk	ba	ga	TRUE	B AA	B
A35D31QHYQUF9V	MS1_F05_C3	ga	congruent	ga	ga	TRUE	G AA	G
A35D31QHYQUF9V	MS1_M03_M1	ba	mcgurk	ba	ga	TRUE	B AA	B
A35D31QHYQUF9V	MS1_F01_M1	ba	mcgurk	ba	ga	TRUE	B AA	B
A35D31QHYQUF9V	MS1_M02_M1	ba	mcgurk	ba	ga	TRUE	B AA	B
A35D31QHYQUF9V	MS1_F01_M1	ba	mcgurk	ba	ga	TRUE	B AA	B
A35D31QHYQUF9V	MS1_M03_M1	ba	mcgurk	ba	ga	TRUE	B AA	B
A35D31QHYQUF9V	MS1_M04_M1	ba	mcgurk	ba	ga	TRUE	B AA	B
A35D31QHYQUF9V	MS1_F08_M1	ba	mcgurk	ba	ga	TRUE	B AA	B
A35D31QHYQUF9V	MS1_M05_M1	ba	mcgurk	ba	ga	TRUE	B AA	B
A35D31QHYQUF9V	MS1_F06_M1	ba	mcgurk	ba	ga	TRUE	B AA	B
A35D31QHYQUF9V	MS1_F07_M1	ba	mcgurk	ba	ga	TRUE	B AA	B
A35D31QHYQUF9V	MS1_F05_C3	ga	congruent	ga	ga	TRUE	G AA	G
A35D31QHYQUF9V	MS1_F07_M1	ba	mcgurk	ba	ga	TRUE	B AA	B
A35D31QHYQUF9V	MS1_M04_M1	ba	mcgurk	ba	ga	TRUE	B AA	B
A35D31QHYQUF9V	MS1_F06_M1	ba	mcgurk	ba	ga	TRUE	B AA	B
A35D31QHYQUF9V	MS1_F08_M1	ba	mcgurk	ba	ga	TRUE	B AA	B
A35D31QHYQUF9V	MS1_M02_M1	ba	mcgurk	ba	ga	TRUE	B AA	B
A35D31QHYQUF9V	MS1_M05_M1	ba	mcgurk	ba	ga	TRUE	B AA	B
A35D31QHYQUF9V	MS1_F01_M1	ba	mcgurk	ba	ga	TRUE	B AA	B
A35D31QHYQUF9V	MS1_M03_M1	ba	mcgurk	ba	ga	TRUE	B AA	B
A35D31QHYQUF9V	MS1_F05_C2	da	congruent	da	da	TRUE	D AA	D
A35D31QHYQUF9V	MS1_F08_M1	ba	mcgurk	ba	ga	TRUE	B AA	B
A35D31QHYQUF9V	MS1_F01_M1	ba	mcgurk	ba	ga	TRUE	B AA	B
A35D31QHYQUF9V	MS1_F07_M1	ba	mcgurk	ba	ga	TRUE	B AA	B
A35D31QHYQUF9V	MS1_M02_M1	ba	mcgurk	ba	ga	TRUE	B AA	B
A35D31QHYQUF9V	MS1_M03_M1	ba	mcgurk	ba	ga	TRUE	B AA	B
A35D31QHYQUF9V	MS1_M04_M1	ba	mcgurk	ba	ga	TRUE	B AA	B
A35D31QHYQUF9V	MS1_F06_M1	ba	mcgurk	ba	ga	TRUE	B AA	B
A35D31QHYQUF9V	MS1_M05_M1	ba	mcgurk	ba	ga	TRUE	B AA	B
A35D31QHYQUF9V	MS1_F05_C2	da	congruent	da	da	TRUE	D AA	D
A35D31QHYQUF9V	MS1_F07_M1	ba	mcgurk	ba	ga	TRUE	B AA	B
A35D31QHYQUF9V	MS1_M04_M1	ba	mcgurk	ba	ga	TRUE	B AA	B
A35D31QHYQUF9V	MS1_F08_M1	ba	mcgurk	ba	ga	TRUE	B AA	B
A35D31QHYQUF9V	MS1_F06_M1	ba	mcgurk	ba	ga	TRUE	B AA	B
A35D31QHYQUF9V	MS1_M02_M1	ba	mcgurk	ba	ga	TRUE	B AA	B
A35D31QHYQUF9V	MS1_F01_M1	ba	mcgurk	ba	ga	TRUE	B AA	B
A35D31QHYQUF9V	MS1_F05_C1	ba	congruent	ba	ba	TRUE	B AA	B
A35D31QHYQUF9V	MS1_M03_M1	ba	mcgurk	ba	ga	TRUE	B AA	B
A35D31QHYQUF9V	MS1_M05_M1	ba	mcgurk	ba	ga	TRUE	B AA	B
A35D31QHYQUF9V	MS1_F06_M1	ba	mcgurk	ba	ga	TRUE	B AA	B
A35D31QHYQUF9V	MS1_F07_M1	ba	mcgurk	ba	ga	TRUE	B AA	B
A35D31QHYQUF9V	MS1_M03_M1	ba	mcgurk	ba	ga	TRUE	B AA	B
A35D31QHYQUF9V	MS1_F08_M1	ba	mcgurk	ba	ga	TRUE	B AA	B
A35D31QHYQUF9V	MS1_F05_C3	ga	congruent	ga	ga	TRUE	G AA	G
A35D31QHYQUF9V	MS1_F05_C2	da	congruent	da	da	TRUE	D AA	D
A35D31QHYQUF9V	MS1_F01_M1	ba	mcgurk	ba	ga	TRUE	B AA	B
A35D31QHYQUF9V	MS1_F05_C1	ba	congruent	ba	ba	TRUE	B AA	B
A35D31QHYQUF9V	MS1_M05_M1	ba	mcgurk	ba	ga	TRUE	B AA	B
A35D31QHYQUF9V	MS1_M02_M1	ba	mcgurk	ba	ga	TRUE	B AA	B
A35D31QHYQUF9V	MS1_M04_M1	ba	mcgurk	ba	ga	TRUE	B AA	B
A35D31QHYQUF9V	MS1_F07_M1	ba	mcgurk	ba	ga	TRUE	B AA	B
A35D31QHYQUF9V	MS1_F08_M1	ba	mcgurk	ba	ga	TRUE	B AA	B
A35D31QHYQUF9V	MS1_M02_M1	ba	mcgurk	ba	ga	TRUE	B AA	B
A35D31QHYQUF9V	MS1_M05_M1	ba	mcgurk	ba	ga	TRUE	B AA	B
A35D31QHYQUF9V	MS1_F05_C1	ba	congruent	ba	ba	TRUE	B AA	B
A35D31QHYQUF9V	MS1_M04_M1	ba	mcgurk	ba	ga	TRUE	B AA	B
A35D31QHYQUF9V	MS1_M03_M1	ba	mcgurk	ba	ga	TRUE	B AA	B
A35D31QHYQUF9V	MS1_F06_M1	ba	mcgurk	ba	ga	TRUE	B AA	B
A35D31QHYQUF9V	MS1_F01_M1	ba	mcgurk	ba	ga	TRUE	B AA	B
A35D31QHYQUF9V	MS1_F07_M1	ba	mcgurk	ba	ga	TRUE	B AA	B
A35D31QHYQUF9V	MS1_F05_C1	ba	congruent	ba	ba	TRUE	B AA	B
A35D31QHYQUF9V	MS1_M03_M1	ba	mcgurk	ba	ga	TRUE	B AA	B
A35D31QHYQUF9V	MS1_M04_M1	ba	mcgurk	ba	ga	TRUE	B AA	B
A35D31QHYQUF9V	MS1_F08_M1	ba	mcgurk	ba	ga	TRUE	B AA	B
A35D31QHYQUF9V	MS1_M02_M1	ba	mcgurk	ba	ga	TRUE	B AA	B
A35D31QHYQUF9V	MS1_M05_M1	ba	mcgurk	ba	ga	TRUE	B AA	B
A35D31QHYQUF9V	MS1_F05_C3	ga	congruent	ga	ga	TRUE	G AA	G
A35D31QHYQUF9V	MS1_F06_M1	ba	mcgurk	ba	ga	TRUE	B AA	B
A35D31QHYQUF9V	MS1_F01_M1	ba	mcgurk	ba	ga	TRUE	B AA	B
A35D31QHYQUF9V	MS1_F05_C2	da	congruent	da	da	TRUE	D AA	D
A35D31QHYQUF9V	MS1_M05_M1	ba	mcgurk	ba	ga	TRUE	B AA	B
A35D31QHYQUF9V	MS1_F01_M1	ba	mcgurk	ba	ga	TRUE	B AA	B
A35D31QHYQUF9V	MS1_F05_C2	da	congruent	da	da	TRUE	D AA	D
A35D31QHYQUF9V	MS1_F07_M1	ba	mcgurk	ba	ga	TRUE	B AA	B
A35D31QHYQUF9V	MS1_F08_M1	ba	mcgurk	ba	ga	TRUE	B AA	B
A35D31QHYQUF9V	MS1_M02_M1	ba	mcgurk	ba	ga	TRUE	B AA	B
A35D31QHYQUF9V	MS1_M04_M1	ba	mcgurk	ba	ga	TRUE	B AA	B
A35D31QHYQUF9V	MS1_F06_M1	ba	mcgurk	ba	ga	TRUE	B AA	B
A35D31QHYQUF9V	MS1_F05_C3	ga	congruent	ga	ga	TRUE	G AA	G
A35D31QHYQUF9V	MS1_M03_M1	ba	mcgurk	ba	ga	TRUE	B AA	B
A35D31QHYQUF9V	MS1_M04_M1	ba	mcgurk	ba	ga	TRUE	B AA	B
A35D31QHYQUF9V	MS1_F06_M1	ba	mcgurk	ba	ga	TRUE	B AA	B
A35D31QHYQUF9V	MS1_F07_M1	da	mcgurk	ba	ga	FALSE	D AA	D
A35D31QHYQUF9V	MS1_F01_M1	ba	mcgurk	ba	ga	TRUE	B AA	B
A35D31QHYQUF9V	MS1_M02_M1	ba	mcgurk	ba	ga	TRUE	B AA	B
A35D31QHYQUF9V	MS1_F08_M1	ba	mcgurk	ba	ga	TRUE	B AA	B
A35D31QHYQUF9V	MS1_M05_M1	ba	mcgurk	ba	ga	TRUE	B AA	B
A35D31QHYQUF9V	MS1_M03_M1	ba	mcgurk	ba	ga	TRUE	B AA	B
A3HBT881I28SWU	MS1_M04_M1	da	mcgurk	ba	ga	FALSE	D AA	D
A3HBT881I28SWU	MS1_M05_M1	da	mcgurk	ba	ga	FALSE	D AA	D
A3HBT881I28SWU	MS1_F05_C1	ba	congruent	ba	ba	TRUE	B AA	B
A3HBT881I28SWU	MS1_F06_M1	ba	mcgurk	ba	ga	TRUE	B AA	B
A3HBT881I28SWU	MS1_F07_M1	da	mcgurk	ba	ga	FALSE	D AA	D
A3HBT881I28SWU	MS1_F08_M1	da	mcgurk	ba	ga	FALSE	D AA	D
A3HBT881I28SWU	MS1_M02_M1	la	mcgurk	ba	ga	FALSE	L AA	L
A3HBT881I28SWU	MS1_F05_C3	ga	congruent	ga	ga	TRUE	G AA	G
A3HBT881I28SWU	MS1_M03_M1	ba	mcgurk	ba	ga	TRUE	B AA	B
A3HBT881I28SWU	MS1_F01_M1	da	mcgurk	ba	ga	FALSE	D AA	D
A3HBT881I28SWU	MS1_M02_M1	la	mcgurk	ba	ga	FALSE	L AA	L
A3HBT881I28SWU	MS1_F01_M1	da	mcgurk	ba	ga	FALSE	D AA	D
A3HBT881I28SWU	MS1_M03_M1	da	mcgurk	ba	ga	FALSE	D AA	D
A3HBT881I28SWU	MS1_M04_M1	da	mcgurk	ba	ga	FALSE	D AA	D
A3HBT881I28SWU	MS1_F08_M1	da	mcgurk	ba	ga	FALSE	D AA	D
A3HBT881I28SWU	MS1_M05_M1	da	mcgurk	ba	ga	FALSE	D AA	D
A3HBT881I28SWU	MS1_F06_M1	da	mcgurk	ba	ga	FALSE	D AA	D
A3HBT881I28SWU	MS1_F07_M1	da	mcgurk	ba	ga	FALSE	D AA	D
A3HBT881I28SWU	MS1_F05_C3	ga	congruent	ga	ga	TRUE	G AA	G
A3HBT881I28SWU	MS1_F07_M1	da	mcgurk	ba	ga	FALSE	D AA	D
A3HBT881I28SWU	MS1_M04_M1	da	mcgurk	ba	ga	FALSE	D AA	D
A3HBT881I28SWU	MS1_F06_M1	da	mcgurk	ba	ga	FALSE	D AA	D
A3HBT881I28SWU	MS1_F08_M1	da	mcgurk	ba	ga	FALSE	D AA	D
A3HBT881I28SWU	MS1_M02_M1	da	mcgurk	ba	ga	FALSE	D AA	D
A3HBT881I28SWU	MS1_M05_M1	da	mcgurk	ba	ga	FALSE	D AA	D
A3HBT881I28SWU	MS1_F01_M1	da	mcgurk	ba	ga	FALSE	D AA	D
A3HBT881I28SWU	MS1_M03_M1	da	mcgurk	ba	ga	FALSE	D AA	D
A3HBT881I28SWU	MS1_F05_C2	da	congruent	da	da	TRUE	D AA	D
A3HBT881I28SWU	MS1_F08_M1	la	mcgurk	ba	ga	FALSE	L AA	L
A3HBT881I28SWU	MS1_F01_M1	da	mcgurk	ba	ga	FALSE	D AA	D
A3HBT881I28SWU	MS1_F07_M1	da	mcgurk	ba	ga	FALSE	D AA	D
A3HBT881I28SWU	MS1_M02_M1	la	mcgurk	ba	ga	FALSE	L AA	L
A3HBT881I28SWU	MS1_M03_M1	da	mcgurk	ba	ga	FALSE	D AA	D
A3HBT881I28SWU	MS1_M04_M1	da	mcgurk	ba	ga	FALSE	D AA	D
A3HBT881I28SWU	MS1_F06_M1	da	mcgurk	ba	ga	FALSE	D AA	D
A3HBT881I28SWU	MS1_M05_M1	da	mcgurk	ba	ga	FALSE	D AA	D
A3HBT881I28SWU	MS1_F05_C2	da	congruent	da	da	TRUE	D AA	D
A3HBT881I28SWU	MS1_F07_M1	da	mcgurk	ba	ga	FALSE	D AA	D
A3HBT881I28SWU	MS1_M04_M1	da	mcgurk	ba	ga	FALSE	D AA	D
A3HBT881I28SWU	MS1_F08_M1	la	mcgurk	ba	ga	FALSE	L AA	L
A3HBT881I28SWU	MS1_F06_M1	da	mcgurk	ba	ga	FALSE	D AA	D
A3HBT881I28SWU	MS1_M02_M1	la	mcgurk	ba	ga	FALSE	L AA	L
A3HBT881I28SWU	MS1_F01_M1	da	mcgurk	ba	ga	FALSE	D AA	D
A3HBT881I28SWU	MS1_F05_C1	ba	congruent	ba	ba	TRUE	B AA	B
A3HBT881I28SWU	MS1_M03_M1	la	mcgurk	ba	ga	FALSE	L AA	L
A3HBT881I28SWU	MS1_M05_M1	la	mcgurk	ba	ga	FALSE	L AA	L
A3HBT881I28SWU	MS1_F06_M1	da	mcgurk	ba	ga	FALSE	D AA	D
A3HBT881I28SWU	MS1_F07_M1	da	mcgurk	ba	ga	FALSE	D AA	D
A3HBT881I28SWU	MS1_M03_M1	da	mcgurk	ba	ga	FALSE	D AA	D
A3HBT881I28SWU	MS1_F08_M1	la	mcgurk	ba	ga	FALSE	L AA	L
A3HBT881I28SWU	MS1_F05_C3	ga	congruent	ga	ga	TRUE	G AA	G
A3HBT881I28SWU	MS1_F05_C2	da	congruent	da	da	TRUE	D AA	D
A3HBT881I28SWU	MS1_F01_M1	da	mcgurk	ba	ga	FALSE	D AA	D
A3HBT881I28SWU	MS1_F05_C1	ba	congruent	ba	ba	TRUE	B AA	B
A3HBT881I28SWU	MS1_M05_M1	la	mcgurk	ba	ga	FALSE	L AA	L
A3HBT881I28SWU	MS1_M02_M1	la	mcgurk	ba	ga	FALSE	L AA	L
A3HBT881I28SWU	MS1_M04_M1	da	mcgurk	ba	ga	FALSE	D AA	D
A3HBT881I28SWU	MS1_F07_M1	da	mcgurk	ba	ga	FALSE	D AA	D
A3HBT881I28SWU	MS1_F08_M1	la	mcgurk	ba	ga	FALSE	L AA	L
A3HBT881I28SWU	MS1_M02_M1	la	mcgurk	ba	ga	FALSE	L AA	L
A3HBT881I28SWU	MS1_M05_M1	da	mcgurk	ba	ga	FALSE	D AA	D
A3HBT881I28SWU	MS1_F05_C1	ba	congruent	ba	ba	TRUE	B AA	B
A3HBT881I28SWU	MS1_M04_M1	da	mcgurk	ba	ga	FALSE	D AA	D
A3HBT881I28SWU	MS1_M03_M1	da	mcgurk	ba	ga	FALSE	D AA	D
A3HBT881I28SWU	MS1_F06_M1	da	mcgurk	ba	ga	FALSE	D AA	D
A3HBT881I28SWU	MS1_F01_M1	da	mcgurk	ba	ga	FALSE	D AA	D
A3HBT881I28SWU	MS1_F07_M1	da	mcgurk	ba	ga	FALSE	D AA	D
A3HBT881I28SWU	MS1_F05_C1	ba	congruent	ba	ba	TRUE	B AA	B
A3HBT881I28SWU	MS1_M03_M1	da	mcgurk	ba	ga	FALSE	D AA	D
A3HBT881I28SWU	MS1_M04_M1	ba	mcgurk	ba	ga	TRUE	B AA	B
A3HBT881I28SWU	MS1_F08_M1	la	mcgurk	ba	ga	FALSE	L AA	L
A3HBT881I28SWU	MS1_M02_M1	la	mcgurk	ba	ga	FALSE	L AA	L
A3HBT881I28SWU	MS1_M05_M1	da	mcgurk	ba	ga	FALSE	D AA	D
A3HBT881I28SWU	MS1_F05_C3	ga	congruent	ga	ga	TRUE	G AA	G
A3HBT881I28SWU	MS1_F06_M1	la	mcgurk	ba	ga	FALSE	L AA	L
A3HBT881I28SWU	MS1_F01_M1	da	mcgurk	ba	ga	FALSE	D AA	D
A3HBT881I28SWU	MS1_F05_C2	da	congruent	da	da	TRUE	D AA	D
A3HBT881I28SWU	MS1_M05_M1	da	mcgurk	ba	ga	FALSE	D AA	D
A3HBT881I28SWU	MS1_F01_M1	la	mcgurk	ba	ga	FALSE	L AA	L
A3HBT881I28SWU	MS1_F05_C2	da	congruent	da	da	TRUE	D AA	D
A3HBT881I28SWU	MS1_F07_M1	da	mcgurk	ba	ga	FALSE	D AA	D
A3HBT881I28SWU	MS1_F08_M1	la	mcgurk	ba	ga	FALSE	L AA	L
A3HBT881I28SWU	MS1_M02_M1	la	mcgurk	ba	ga	FALSE	L AA	L
A3HBT881I28SWU	MS1_M04_M1	da	mcgurk	ba	ga	FALSE	D AA	D
A3HBT881I28SWU	MS1_F06_M1	la	mcgurk	ba	ga	FALSE	L AA	L
A3HBT881I28SWU	MS1_F05_C3	ga	congruent	ga	ga	TRUE	G AA	G
A3HBT881I28SWU	MS1_M03_M1	da	mcgurk	ba	ga	FALSE	D AA	D
A3HBT881I28SWU	MS1_M04_M1	da	mcgurk	ba	ga	FALSE	D AA	D
A3HBT881I28SWU	MS1_F06_M1	la	mcgurk	ba	ga	FALSE	L AA	L
A3HBT881I28SWU	MS1_F07_M1	da	mcgurk	ba	ga	FALSE	D AA	D
A3HBT881I28SWU	MS1_F01_M1	fa	mcgurk	ba	ga	FALSE	F AA	F
A3HBT881I28SWU	MS1_M02_M1	la	mcgurk	ba	ga	FALSE	L AA	L
A3HBT881I28SWU	MS1_F08_M1	la	mcgurk	ba	ga	FALSE	L AA	L
A3HBT881I28SWU	MS1_M05_M1	la	mcgurk	ba	ga	FALSE	L AA	L
A3HBT881I28SWU	MS1_M03_M1	da	mcgurk	ba	ga	FALSE	D AA	D
A2XMKBI3B7D8U9	MS1_M04_M1	ga	mcgurk	ba	ga	FALSE	G AA	G
A2XMKBI3B7D8U9	MS1_M05_M1	la	mcgurk	ba	ga	FALSE	L AA	L
A2XMKBI3B7D8U9	MS1_F05_C1	ba	congruent	ba	ba	TRUE	B AA	B
A2XMKBI3B7D8U9	MS1_F06_M1	ga	mcgurk	ba	ga	FALSE	G AA	G
A2XMKBI3B7D8U9	MS1_F07_M1	da	mcgurk	ba	ga	FALSE	D AA	D
A2XMKBI3B7D8U9	MS1_F08_M1	la	mcgurk	ba	ga	FALSE	L AA	L
A2XMKBI3B7D8U9	MS1_M02_M1	da	mcgurk	ba	ga	FALSE	D AA	D
A2XMKBI3B7D8U9	MS1_F05_C3	ga	congruent	ga	ga	TRUE	G AA	G
A2XMKBI3B7D8U9	MS1_M03_M1	da	mcgurk	ba	ga	FALSE	D AA	D
A2XMKBI3B7D8U9	MS1_F01_M1	da	mcgurk	ba	ga	FALSE	D AA	D
A2XMKBI3B7D8U9	MS1_M02_M1	da	mcgurk	ba	ga	FALSE	D AA	D
A2XMKBI3B7D8U9	MS1_F01_M1	da	mcgurk	ba	ga	FALSE	D AA	D
A2XMKBI3B7D8U9	MS1_M03_M1	da	mcgurk	ba	ga	FALSE	D AA	D
A2XMKBI3B7D8U9	MS1_M04_M1	ga	mcgurk	ba	ga	FALSE	G AA	G
A2XMKBI3B7D8U9	MS1_F08_M1	la	mcgurk	ba	ga	FALSE	L AA	L
A2XMKBI3B7D8U9	MS1_M05_M1	ga	mcgurk	ba	ga	FALSE	G AA	G
A2XMKBI3B7D8U9	MS1_F06_M1	da	mcgurk	ba	ga	FALSE	D AA	D
A2XMKBI3B7D8U9	MS1_F07_M1	ga	mcgurk	ba	ga	FALSE	G AA	G
A2XMKBI3B7D8U9	MS1_F05_C3	ga	congruent	ga	ga	TRUE	G AA	G
A2XMKBI3B7D8U9	MS1_F07_M1	da	mcgurk	ba	ga	FALSE	D AA	D
A2XMKBI3B7D8U9	MS1_M04_M1	ga	mcgurk	ba	ga	FALSE	G AA	G
A2XMKBI3B7D8U9	MS1_F06_M1	ga	mcgurk	ba	ga	FALSE	G AA	G
A2XMKBI3B7D8U9	MS1_F08_M1	la	mcgurk	ba	ga	FALSE	L AA	L
A2XMKBI3B7D8U9	MS1_M02_M1	da	mcgurk	ba	ga	FALSE	D AA	D
A2XMKBI3B7D8U9	MS1_M05_M1	ga	mcgurk	ba	ga	FALSE	G AA	G
A2XMKBI3B7D8U9	MS1_F01_M1	da	mcgurk	ba	ga	FALSE	D AA	D
A2XMKBI3B7D8U9	MS1_M03_M1	ga	mcgurk	ba	ga	FALSE	G AA	G
A2XMKBI3B7D8U9	MS1_F05_C2	ga	congruent	da	da	FALSE	G AA	G
A2XMKBI3B7D8U9	MS1_F08_M1	la	mcgurk	ba	ga	FALSE	L AA	L
A2XMKBI3B7D8U9	MS1_F01_M1	ga	mcgurk	ba	ga	FALSE	G AA	G
A2XMKBI3B7D8U9	MS1_F07_M1	ga	mcgurk	ba	ga	FALSE	G AA	G
A2XMKBI3B7D8U9	MS1_M02_M1	la	mcgurk	ba	ga	FALSE	L AA	L
A2XMKBI3B7D8U9	MS1_M03_M1	da	mcgurk	ba	ga	FALSE	D AA	D
A2XMKBI3B7D8U9	MS1_M04_M1	ga	mcgurk	ba	ga	FALSE	G AA	G
A2XMKBI3B7D8U9	MS1_F06_M1	ga	mcgurk	ba	ga	FALSE	G AA	G
A2XMKBI3B7D8U9	MS1_M05_M1	ga	mcgurk	ba	ga	FALSE	G AA	G
A2XMKBI3B7D8U9	MS1_F05_C2	ga	congruent	da	da	FALSE	G AA	G
A2XMKBI3B7D8U9	MS1_F07_M1	ga	mcgurk	ba	ga	FALSE	G AA	G
A2XMKBI3B7D8U9	MS1_M04_M1	da	mcgurk	ba	ga	FALSE	D AA	D
A2XMKBI3B7D8U9	MS1_F08_M1	la	mcgurk	ba	ga	FALSE	L AA	L
A2XMKBI3B7D8U9	MS1_F06_M1	la	mcgurk	ba	ga	FALSE	L AA	L
A2XMKBI3B7D8U9	MS1_M02_M1	da	mcgurk	ba	ga	FALSE	D AA	D
A2XMKBI3B7D8U9	MS1_F01_M1	ga	mcgurk	ba	ga	FALSE	G AA	G
A2XMKBI3B7D8U9	MS1_F05_C1	ba	congruent	ba	ba	TRUE	B AA	B
A2XMKBI3B7D8U9	MS1_M03_M1	ga	mcgurk	ba	ga	FALSE	G AA	G
A2XMKBI3B7D8U9	MS1_M05_M1	la	mcgurk	ba	ga	FALSE	L AA	L
A2XMKBI3B7D8U9	MS1_F06_M1	la	mcgurk	ba	ga	FALSE	L AA	L
A2XMKBI3B7D8U9	MS1_F07_M1	ga	mcgurk	ba	ga	FALSE	G AA	G
A2XMKBI3B7D8U9	MS1_M03_M1	da	mcgurk	ba	ga	FALSE	D AA	D
A2XMKBI3B7D8U9	MS1_F08_M1	la	mcgurk	ba	ga	FALSE	L AA	L
A2XMKBI3B7D8U9	MS1_F05_C3	ga	congruent	ga	ga	TRUE	G AA	G
A2XMKBI3B7D8U9	MS1_F05_C2	da	congruent	da	da	TRUE	D AA	D
A2XMKBI3B7D8U9	MS1_F01_M1	ga	mcgurk	ba	ga	FALSE	G AA	G
A2XMKBI3B7D8U9	MS1_F05_C1	ba	congruent	ba	ba	TRUE	B AA	B
A2XMKBI3B7D8U9	MS1_M05_M1	da	mcgurk	ba	ga	FALSE	D AA	D
A2XMKBI3B7D8U9	MS1_M02_M1	da	mcgurk	ba	ga	FALSE	D AA	D
A2XMKBI3B7D8U9	MS1_M04_M1	ga	mcgurk	ba	ga	FALSE	G AA	G
A2XMKBI3B7D8U9	MS1_F07_M1	ga	mcgurk	ba	ga	FALSE	G AA	G
A2XMKBI3B7D8U9	MS1_F08_M1	da	mcgurk	ba	ga	FALSE	D AA	D
A2XMKBI3B7D8U9	MS1_M02_M1	da	mcgurk	ba	ga	FALSE	D AA	D
A2XMKBI3B7D8U9	MS1_M05_M1	ga	mcgurk	ba	ga	FALSE	G AA	G
A2XMKBI3B7D8U9	MS1_F05_C1	ba	congruent	ba	ba	TRUE	B AA	B
A2XMKBI3B7D8U9	MS1_M04_M1	ba	mcgurk	ba	ga	TRUE	B AA	B
A2XMKBI3B7D8U9	MS1_M03_M1	ga	mcgurk	ba	ga	FALSE	G AA	G
A2XMKBI3B7D8U9	MS1_F06_M1	ga	mcgurk	ba	ga	FALSE	G AA	G
A2XMKBI3B7D8U9	MS1_F01_M1	ga	mcgurk	ba	ga	FALSE	G AA	G
A2XMKBI3B7D8U9	MS1_F07_M1	ba	mcgurk	ba	ga	TRUE	B AA	B
A2XMKBI3B7D8U9	MS1_F05_C1	ba	congruent	ba	ba	TRUE	B AA	B
A2XMKBI3B7D8U9	MS1_M03_M1	ga	mcgurk	ba	ga	FALSE	G AA	G
A2XMKBI3B7D8U9	MS1_M04_M1	ga	mcgurk	ba	ga	FALSE	G AA	G
A2XMKBI3B7D8U9	MS1_F08_M1	la	mcgurk	ba	ga	FALSE	L AA	L
A2XMKBI3B7D8U9	MS1_M02_M1	da	mcgurk	ba	ga	FALSE	D AA	D
A2XMKBI3B7D8U9	MS1_M05_M1	ga	mcgurk	ba	ga	FALSE	G AA	G
A2XMKBI3B7D8U9	MS1_F05_C3	ga	congruent	ga	ga	TRUE	G AA	G
A2XMKBI3B7D8U9	MS1_F06_M1	ga	mcgurk	ba	ga	FALSE	G AA	G
A2XMKBI3B7D8U9	MS1_F01_M1	ga	mcgurk	ba	ga	FALSE	G AA	G
A2XMKBI3B7D8U9	MS1_F05_C2	da	congruent	da	da	TRUE	D AA	D
A2XMKBI3B7D8U9	MS1_M05_M1	da	mcgurk	ba	ga	FALSE	D AA	D
A2XMKBI3B7D8U9	MS1_F01_M1	ga	mcgurk	ba	ga	FALSE	G AA	G
A2XMKBI3B7D8U9	MS1_F05_C2	da	congruent	da	da	TRUE	D AA	D
A2XMKBI3B7D8U9	MS1_F07_M1	ga	mcgurk	ba	ga	FALSE	G AA	G
A2XMKBI3B7D8U9	MS1_F08_M1	la	mcgurk	ba	ga	FALSE	L AA	L
A2XMKBI3B7D8U9	MS1_M02_M1	da	mcgurk	ba	ga	FALSE	D AA	D
A2XMKBI3B7D8U9	MS1_M04_M1	ga	mcgurk	ba	ga	FALSE	G AA	G
A2XMKBI3B7D8U9	MS1_F06_M1	la	mcgurk	ba	ga	FALSE	L AA	L
A2XMKBI3B7D8U9	MS1_F05_C3	ga	congruent	ga	ga	TRUE	G AA	G
A2XMKBI3B7D8U9	MS1_M03_M1	ga	mcgurk	ba	ga	FALSE	G AA	G
A2XMKBI3B7D8U9	MS1_M04_M1	ga	mcgurk	ba	ga	FALSE	G AA	G
A2XMKBI3B7D8U9	MS1_F06_M1	ga	mcgurk	ba	ga	FALSE	G AA	G
A2XMKBI3B7D8U9	MS1_F07_M1	ga	mcgurk	ba	ga	FALSE	G AA	G
A2XMKBI3B7D8U9	MS1_F01_M1	ga	mcgurk	ba	ga	FALSE	G AA	G
A2XMKBI3B7D8U9	MS1_M02_M1	la	mcgurk	ba	ga	FALSE	L AA	L
A2XMKBI3B7D8U9	MS1_F08_M1	la	mcgurk	ba	ga	FALSE	L AA	L
A2XMKBI3B7D8U9	MS1_M05_M1	da	mcgurk	ba	ga	FALSE	D AA	D
A2XMKBI3B7D8U9	MS1_M03_M1	ga	mcgurk	ba	ga	FALSE	G AA	G
A1FKZ2HY4XKMG1	MS1_M04_M1	ba	mcgurk	ba	ga	TRUE	B AA	B
A1FKZ2HY4XKMG1	MS1_M05_M1	da	mcgurk	ba	ga	FALSE	D AA	D
A1FKZ2HY4XKMG1	MS1_F05_C1	ba	congruent	ba	ba	TRUE	B AA	B
A1FKZ2HY4XKMG1	MS1_F06_M1	ba	mcgurk	ba	ga	TRUE	B AA	B
A1FKZ2HY4XKMG1	MS1_F07_M1	ba	mcgurk	ba	ga	TRUE	B AA	B
A1FKZ2HY4XKMG1	MS1_F08_M1	da	mcgurk	ba	ga	FALSE	D AA	D
A1FKZ2HY4XKMG1	MS1_M02_M1	da	mcgurk	ba	ga	FALSE	D AA	D
A1FKZ2HY4XKMG1	MS1_F05_C3	ga	congruent	ga	ga	TRUE	G AA	G
A1FKZ2HY4XKMG1	MS1_M03_M1	da	mcgurk	ba	ga	FALSE	D AA	D
A1FKZ2HY4XKMG1	MS1_F01_M1	da	mcgurk	ba	ga	FALSE	D AA	D
A1FKZ2HY4XKMG1	MS1_M02_M1	da	mcgurk	ba	ga	FALSE	D AA	D
A1FKZ2HY4XKMG1	MS1_F01_M1	da	mcgurk	ba	ga	FALSE	D AA	D
A1FKZ2HY4XKMG1	MS1_M03_M1	ba	mcgurk	ba	ga	TRUE	B AA	B
A1FKZ2HY4XKMG1	MS1_M04_M1	ba	mcgurk	ba	ga	TRUE	B AA	B
A1FKZ2HY4XKMG1	MS1_F08_M1	ba	mcgurk	ba	ga	TRUE	B AA	B
A1FKZ2HY4XKMG1	MS1_M05_M1	da	mcgurk	ba	ga	FALSE	D AA	D
A1FKZ2HY4XKMG1	MS1_F06_M1	da	mcgurk	ba	ga	FALSE	D AA	D
A1FKZ2HY4XKMG1	MS1_F07_M1	da	mcgurk	ba	ga	FALSE	D AA	D
A1FKZ2HY4XKMG1	MS1_F05_C3	ga	congruent	ga	ga	TRUE	G AA	G
A1FKZ2HY4XKMG1	MS1_F07_M1	da	mcgurk	ba	ga	FALSE	D AA	D
A1FKZ2HY4XKMG1	MS1_M04_M1	da	mcgurk	ba	ga	FALSE	D AA	D
A1FKZ2HY4XKMG1	MS1_F06_M1	da	mcgurk	ba	ga	FALSE	D AA	D
A1FKZ2HY4XKMG1	MS1_F08_M1	da	mcgurk	ba	ga	FALSE	D AA	D
A1FKZ2HY4XKMG1	MS1_M02_M1	da	mcgurk	ba	ga	FALSE	D AA	D
A1FKZ2HY4XKMG1	MS1_M05_M1	da	mcgurk	ba	ga	FALSE	D AA	D
A1FKZ2HY4XKMG1	MS1_F01_M1	da	mcgurk	ba	ga	FALSE	D AA	D
A1FKZ2HY4XKMG1	MS1_M03_M1	da	mcgurk	ba	ga	FALSE	D AA	D
A1FKZ2HY4XKMG1	MS1_F05_C2	ga	congruent	da	da	FALSE	G AA	G
A1FKZ2HY4XKMG1	MS1_F08_M1	da	mcgurk	ba	ga	FALSE	D AA	D
A1FKZ2HY4XKMG1	MS1_F01_M1	da	mcgurk	ba	ga	FALSE	D AA	D
A1FKZ2HY4XKMG1	MS1_F07_M1	da	mcgurk	ba	ga	FALSE	D AA	D
A1FKZ2HY4XKMG1	MS1_M02_M1	da	mcgurk	ba	ga	FALSE	D AA	D
A1FKZ2HY4XKMG1	MS1_M03_M1	ba	mcgurk	ba	ga	TRUE	B AA	B
A1FKZ2HY4XKMG1	MS1_M04_M1	ba	mcgurk	ba	ga	TRUE	B AA	B
A1FKZ2HY4XKMG1	MS1_F06_M1	da	mcgurk	ba	ga	FALSE	D AA	D
A1FKZ2HY4XKMG1	MS1_M05_M1	ba	mcgurk	ba	ga	TRUE	B AA	B
A1FKZ2HY4XKMG1	MS1_F05_C2	ga	congruent	da	da	FALSE	G AA	G
A1FKZ2HY4XKMG1	MS1_F07_M1	da	mcgurk	ba	ga	FALSE	D AA	D
A1FKZ2HY4XKMG1	MS1_M04_M1	ba	mcgurk	ba	ga	TRUE	B AA	B
A1FKZ2HY4XKMG1	MS1_F08_M1	ba	mcgurk	ba	ga	TRUE	B AA	B
A1FKZ2HY4XKMG1	MS1_F06_M1	da	mcgurk	ba	ga	FALSE	D AA	D
A1FKZ2HY4XKMG1	MS1_M02_M1	da	mcgurk	ba	ga	FALSE	D AA	D
A1FKZ2HY4XKMG1	MS1_F01_M1	da	mcgurk	ba	ga	FALSE	D AA	D
A1FKZ2HY4XKMG1	MS1_F05_C1	ba	congruent	ba	ba	TRUE	B AA	B
A1FKZ2HY4XKMG1	MS1_M03_M1	ba	mcgurk	ba	ga	TRUE	B AA	B
A1FKZ2HY4XKMG1	MS1_M05_M1	ba	mcgurk	ba	ga	TRUE	B AA	B
A1FKZ2HY4XKMG1	MS1_F06_M1	da	mcgurk	ba	ga	FALSE	D AA	D
A1FKZ2HY4XKMG1	MS1_F07_M1	da	mcgurk	ba	ga	FALSE	D AA	D
A1FKZ2HY4XKMG1	MS1_M03_M1	da	mcgurk	ba	ga	FALSE	D AA	D
A1FKZ2HY4XKMG1	MS1_F08_M1	ba	mcgurk	ba	ga	TRUE	B AA	B
A1FKZ2HY4XKMG1	MS1_F05_C3	ga	congruent	ga	ga	TRUE	G AA	G
A1FKZ2HY4XKMG1	MS1_F05_C2	da	congruent	da	da	TRUE	D AA	D
A1FKZ2HY4XKMG1	MS1_F01_M1	ba	mcgurk	ba	ga	TRUE	B AA	B
A1FKZ2HY4XKMG1	MS1_F05_C1	ba	congruent	ba	ba	TRUE	B AA	B
A1FKZ2HY4XKMG1	MS1_M05_M1	ba	mcgurk	ba	ga	TRUE	B AA	B
A1FKZ2HY4XKMG1	MS1_M02_M1	da	mcgurk	ba	ga	FALSE	D AA	D
A1FKZ2HY4XKMG1	MS1_M04_M1	ba	mcgurk	ba	ga	TRUE	B AA	B
A1FKZ2HY4XKMG1	MS1_F07_M1	da	mcgurk	ba	ga	FALSE	D AA	D
A1FKZ2HY4XKMG1	MS1_F08_M1	da	mcgurk	ba	ga	FALSE	D AA	D
A1FKZ2HY4XKMG1	MS1_M02_M1	da	mcgurk	ba	ga	FALSE	D AA	D
A1FKZ2HY4XKMG1	MS1_M05_M1	ba	mcgurk	ba	ga	TRUE	B AA	B
A1FKZ2HY4XKMG1	MS1_F05_C1	ba	congruent	ba	ba	TRUE	B AA	B
A1FKZ2HY4XKMG1	MS1_M04_M1	da	mcgurk	ba	ga	FALSE	D AA	D
A1FKZ2HY4XKMG1	MS1_M03_M1	da	mcgurk	ba	ga	FALSE	D AA	D
A1FKZ2HY4XKMG1	MS1_F06_M1	ba	mcgurk	ba	ga	TRUE	B AA	B
A1FKZ2HY4XKMG1	MS1_F01_M1	da	mcgurk	ba	ga	FALSE	D AA	D
A1FKZ2HY4XKMG1	MS1_F07_M1	da	mcgurk	ba	ga	FALSE	D AA	D
A1FKZ2HY4XKMG1	MS1_F05_C1	ba	congruent	ba	ba	TRUE	B AA	B
A1FKZ2HY4XKMG1	MS1_M03_M1	da	mcgurk	ba	ga	FALSE	D AA	D
A1FKZ2HY4XKMG1	MS1_M04_M1	da	mcgurk	ba	ga	FALSE	D AA	D
A1FKZ2HY4XKMG1	MS1_F08_M1	ba	mcgurk	ba	ga	TRUE	B AA	B
A1FKZ2HY4XKMG1	MS1_M02_M1	da	mcgurk	ba	ga	FALSE	D AA	D
A1FKZ2HY4XKMG1	MS1_M05_M1	ba	mcgurk	ba	ga	TRUE	B AA	B
A1FKZ2HY4XKMG1	MS1_F05_C3	ga	congruent	ga	ga	TRUE	G AA	G
A1FKZ2HY4XKMG1	MS1_F06_M1	ba	mcgurk	ba	ga	TRUE	B AA	B
A1FKZ2HY4XKMG1	MS1_F01_M1	da	mcgurk	ba	ga	FALSE	D AA	D
A1FKZ2HY4XKMG1	MS1_F05_C2	da	congruent	da	da	TRUE	D AA	D
A1FKZ2HY4XKMG1	MS1_M05_M1	da	mcgurk	ba	ga	FALSE	D AA	D
A1FKZ2HY4XKMG1	MS1_F01_M1	da	mcgurk	ba	ga	FALSE	D AA	D
A1FKZ2HY4XKMG1	MS1_F05_C2	da	congruent	da	da	TRUE	D AA	D
A1FKZ2HY4XKMG1	MS1_F07_M1	da	mcgurk	ba	ga	FALSE	D AA	D
A1FKZ2HY4XKMG1	MS1_F08_M1	da	mcgurk	ba	ga	FALSE	D AA	D
A1FKZ2HY4XKMG1	MS1_M02_M1	da	mcgurk	ba	ga	FALSE	D AA	D
A1FKZ2HY4XKMG1	MS1_M04_M1	da	mcgurk	ba	ga	FALSE	D AA	D
A1FKZ2HY4XKMG1	MS1_F06_M1	ba	mcgurk	ba	ga	TRUE	B AA	B
A1FKZ2HY4XKMG1	MS1_F05_C3	ga	congruent	ga	ga	TRUE	G AA	G
A1FKZ2HY4XKMG1	MS1_M03_M1	ba	mcgurk	ba	ga	TRUE	B AA	B
A1FKZ2HY4XKMG1	MS1_M04_M1	ba	mcgurk	ba	ga	TRUE	B AA	B
A1FKZ2HY4XKMG1	MS1_F06_M1	ba	mcgurk	ba	ga	TRUE	B AA	B
A1FKZ2HY4XKMG1	MS1_F07_M1	da	mcgurk	ba	ga	FALSE	D AA	D
A1FKZ2HY4XKMG1	MS1_F01_M1	ba	mcgurk	ba	ga	TRUE	B AA	B
A1FKZ2HY4XKMG1	MS1_M02_M1	da	mcgurk	ba	ga	FALSE	D AA	D
A1FKZ2HY4XKMG1	MS1_F08_M1	ba	mcgurk	ba	ga	TRUE	B AA	B
A1FKZ2HY4XKMG1	MS1_M05_M1	ba	mcgurk	ba	ga	TRUE	B AA	B
A1FKZ2HY4XKMG1	MS1_M03_M1	ba	mcgurk	ba	ga	TRUE	B AA	B
A1VCAMP3XM62R4	MS1_M04_M1	ba	mcgurk	ba	ga	TRUE	B AA	B
A1VCAMP3XM62R4	MS1_M05_M1	ah	mcgurk	ba	ga	FALSE	AA	AA
A1VCAMP3XM62R4	MS1_F05_C1	ba	congruent	ba	ba	TRUE	B AA	B
A1VCAMP3XM62R4	MS1_F06_M1	ba	mcgurk	ba	ga	TRUE	B AA	B
A1VCAMP3XM62R4	MS1_F07_M1	ah	mcgurk	ba	ga	FALSE	AA	AA
A1VCAMP3XM62R4	MS1_F08_M1	la	mcgurk	ba	ga	FALSE	L AA	L
A1VCAMP3XM62R4	MS1_M02_M1	ah	mcgurk	ba	ga	FALSE	AA	AA
A1VCAMP3XM62R4	MS1_F05_C3	ga	congruent	ga	ga	TRUE	G AA	G
A1VCAMP3XM62R4	MS1_M03_M1	ba	mcgurk	ba	ga	TRUE	B AA	B
A1VCAMP3XM62R4	MS1_F01_M1	ah	mcgurk	ba	ga	FALSE	AA	AA
A1VCAMP3XM62R4	MS1_M02_M1	ba	mcgurk	ba	ga	TRUE	B AA	B
A1VCAMP3XM62R4	MS1_F01_M1	ba	mcgurk	ba	ga	TRUE	B AA	B
A1VCAMP3XM62R4	MS1_M03_M1	ba	mcgurk	ba	ga	TRUE	B AA	B
A1VCAMP3XM62R4	MS1_M04_M1	ga	mcgurk	ba	ga	FALSE	G AA	G
A1VCAMP3XM62R4	MS1_F08_M1	la	mcgurk	ba	ga	FALSE	L AA	L
A1VCAMP3XM62R4	MS1_M05_M1	ah	mcgurk	ba	ga	FALSE	AA	AA
A1VCAMP3XM62R4	MS1_F06_M1	ah	mcgurk	ba	ga	FALSE	AA	AA
A1VCAMP3XM62R4	MS1_F07_M1	ba	mcgurk	ba	ga	TRUE	B AA	B
A1VCAMP3XM62R4	MS1_F05_C3	ga	congruent	ga	ga	TRUE	G AA	G
A1VCAMP3XM62R4	MS1_F07_M1	ah	mcgurk	ba	ga	FALSE	AA	AA
A1VCAMP3XM62R4	MS1_M04_M1	ba	mcgurk	ba	ga	TRUE	B AA	B
A1VCAMP3XM62R4	MS1_F06_M1	ah	mcgurk	ba	ga	FALSE	AA	AA
A1VCAMP3XM62R4	MS1_F08_M1	la	mcgurk	ba	ga	FALSE	L AA	L
A1VCAMP3XM62R4	MS1_M02_M1	ah	mcgurk	ba	ga	FALSE	AA	AA
A1VCAMP3XM62R4	MS1_M05_M1	ah	mcgurk	ba	ga	FALSE	AA	AA
A1VCAMP3XM62R4	MS1_F01_M1	ga	mcgurk	ba	ga	FALSE	G AA	G
A1VCAMP3XM62R4	MS1_M03_M1	ba	mcgurk	ba	ga	TRUE	B AA	B
A1VCAMP3XM62R4	MS1_F05_C2	da	congruent	da	da	TRUE	D AA	D
A1VCAMP3XM62R4	MS1_F08_M1	la	mcgurk	ba	ga	FALSE	L AA	L
A1VCAMP3XM62R4	MS1_F01_M1	ba	mcgurk	ba	ga	TRUE	B AA	B
A1VCAMP3XM62R4	MS1_F07_M1	ba	mcgurk	ba	ga	TRUE	B AA	B
A1VCAMP3XM62R4	MS1_M02_M1	ah	mcgurk	ba	ga	FALSE	AA	AA
A1VCAMP3XM62R4	MS1_M03_M1	ba	mcgurk	ba	ga	TRUE	B AA	B
A1VCAMP3XM62R4	MS1_M04_M1	ba	mcgurk	ba	ga	TRUE	B AA	B
A1VCAMP3XM62R4	MS1_F06_M1	ah	mcgurk	ba	ga	FALSE	AA	AA
A1VCAMP3XM62R4	MS1_M05_M1	ah	mcgurk	ba	ga	FALSE	AA	AA
A1VCAMP3XM62R4	MS1_F05_C2	da	congruent	da	da	TRUE	D AA	D
A1VCAMP3XM62R4	MS1_F07_M1	ah	mcgurk	ba	ga	FALSE	AA	AA
A1VCAMP3XM62R4	MS1_M04_M1	ba	mcgurk	ba	ga	TRUE	B AA	B
A1VCAMP3XM62R4	MS1_F08_M1	la	mcgurk	ba	ga	FALSE	L AA	L
A1VCAMP3XM62R4	MS1_F06_M1	ah	mcgurk	ba	ga	FALSE	AA	AA
A1VCAMP3XM62R4	MS1_M02_M1	ah	mcgurk	ba	ga	FALSE	AA	AA
A1VCAMP3XM62R4	MS1_F01_M1	ba	mcgurk	ba	ga	TRUE	B AA	B
A1VCAMP3XM62R4	MS1_F05_C1	ba	congruent	ba	ba	TRUE	B AA	B
A1VCAMP3XM62R4	MS1_M03_M1	ba	mcgurk	ba	ga	TRUE	B AA	B
A1VCAMP3XM62R4	MS1_M05_M1	ba	mcgurk	ba	ga	TRUE	B AA	B
A1VCAMP3XM62R4	MS1_F06_M1	ah	mcgurk	ba	ga	FALSE	AA	AA
A1VCAMP3XM62R4	MS1_F07_M1	ba	mcgurk	ba	ga	TRUE	B AA	B
A1VCAMP3XM62R4	MS1_M03_M1	ba	mcgurk	ba	ga	TRUE	B AA	B
A1VCAMP3XM62R4	MS1_F08_M1	la	mcgurk	ba	ga	FALSE	L AA	L
A1VCAMP3XM62R4	MS1_F05_C3	ga	congruent	ga	ga	TRUE	G AA	G
A1VCAMP3XM62R4	MS1_F05_C2	da	congruent	da	da	TRUE	D AA	D
A1VCAMP3XM62R4	MS1_F01_M1	ah	mcgurk	ba	ga	FALSE	AA	AA
A1VCAMP3XM62R4	MS1_F05_C1	ba	congruent	ba	ba	TRUE	B AA	B
A1VCAMP3XM62R4	MS1_M05_M1	ah	mcgurk	ba	ga	FALSE	AA	AA
A1VCAMP3XM62R4	MS1_M02_M1	ah	mcgurk	ba	ga	FALSE	AA	AA
A1VCAMP3XM62R4	MS1_M04_M1	ba	mcgurk	ba	ga	TRUE	B AA	B
A1VCAMP3XM62R4	MS1_F07_M1	ah	mcgurk	ba	ga	FALSE	AA	AA
A1VCAMP3XM62R4	MS1_F08_M1	la	mcgurk	ba	ga	FALSE	L AA	L
A1VCAMP3XM62R4	MS1_M02_M1	ah	mcgurk	ba	ga	FALSE	AA	AA
A1VCAMP3XM62R4	MS1_M05_M1	ah	mcgurk	ba	ga	FALSE	AA	AA
A1VCAMP3XM62R4	MS1_F05_C1	ba	congruent	ba	ba	TRUE	B AA	B
A1VCAMP3XM62R4	MS1_M04_M1	ba	mcgurk	ba	ga	TRUE	B AA	B
A1VCAMP3XM62R4	MS1_M03_M1	ba	mcgurk	ba	ga	TRUE	B AA	B
A1VCAMP3XM62R4	MS1_F06_M1	ah	mcgurk	ba	ga	FALSE	AA	AA
A1VCAMP3XM62R4	MS1_F01_M1	ah	mcgurk	ba	ga	FALSE	AA	AA
A1VCAMP3XM62R4	MS1_F07_M1	ah	mcgurk	ba	ga	FALSE	AA	AA
A1VCAMP3XM62R4	MS1_F05_C1	ba	congruent	ba	ba	TRUE	B AA	B
A1VCAMP3XM62R4	MS1_M03_M1	ba	mcgurk	ba	ga	TRUE	B AA	B
A1VCAMP3XM62R4	MS1_M04_M1	ba	mcgurk	ba	ga	TRUE	B AA	B
A1VCAMP3XM62R4	MS1_F08_M1	ba	mcgurk	ba	ga	TRUE	B AA	B
A1VCAMP3XM62R4	MS1_M02_M1	ah	mcgurk	ba	ga	FALSE	AA	AA
A1VCAMP3XM62R4	MS1_M05_M1	ah	mcgurk	ba	ga	FALSE	AA	AA
A1VCAMP3XM62R4	MS1_F05_C3	ga	congruent	ga	ga	TRUE	G AA	G
A1VCAMP3XM62R4	MS1_F06_M1	ah	mcgurk	ba	ga	FALSE	AA	AA
A1VCAMP3XM62R4	MS1_F01_M1	ah	mcgurk	ba	ga	FALSE	AA	AA
A1VCAMP3XM62R4	MS1_F05_C2	da	congruent	da	da	TRUE	D AA	D
A1VCAMP3XM62R4	MS1_M05_M1	ah	mcgurk	ba	ga	FALSE	AA	AA
A1VCAMP3XM62R4	MS1_F01_M1	ah	mcgurk	ba	ga	FALSE	AA	AA
A1VCAMP3XM62R4	MS1_F05_C2	da	congruent	da	da	TRUE	D AA	D
A1VCAMP3XM62R4	MS1_F07_M1	ah	mcgurk	ba	ga	FALSE	AA	AA
A1VCAMP3XM62R4	MS1_F08_M1	la	mcgurk	ba	ga	FALSE	L AA	L
A1VCAMP3XM62R4	MS1_M02_M1	ah	mcgurk	ba	ga	FALSE	AA	AA
A1VCAMP3XM62R4	MS1_M04_M1	ba	mcgurk	ba	ga	TRUE	B AA	B
A1VCAMP3XM62R4	MS1_F06_M1	la	mcgurk	ba	ga	FALSE	L AA	L
A1VCAMP3XM62R4	MS1_F05_C3	ga	congruent	ga	ga	TRUE	G AA	G
A1VCAMP3XM62R4	MS1_M03_M1	ba	mcgurk	ba	ga	TRUE	B AA	B
A1VCAMP3XM62R4	MS1_M04_M1	ba	mcgurk	ba	ga	TRUE	B AA	B
A1VCAMP3XM62R4	MS1_F06_M1	ah	mcgurk	ba	ga	FALSE	AA	AA
A1VCAMP3XM62R4	MS1_F07_M1	ah	mcgurk	ba	ga	FALSE	AA	AA
A1VCAMP3XM62R4	MS1_F01_M1	ah	mcgurk	ba	ga	FALSE	AA	AA
A1VCAMP3XM62R4	MS1_M02_M1	ah	mcgurk	ba	ga	FALSE	AA	AA
A1VCAMP3XM62R4	MS1_F08_M1	la	mcgurk	ba	ga	FALSE	L AA	L
A1VCAMP3XM62R4	MS1_M05_M1	ba	mcgurk	ba	ga	TRUE	B AA	B
A1VCAMP3XM62R4	MS1_M03_M1	ba	mcgurk	ba	ga	TRUE	B AA	B
A1V8MSGK7CVD8B	MS1_M04_M1	ba	mcgurk	ba	ga	TRUE	B AA	B
A1V8MSGK7CVD8B	MS1_M05_M1	ba	mcgurk	ba	ga	TRUE	B AA	B
A1V8MSGK7CVD8B	MS1_F05_C1	ba	congruent	ba	ba	TRUE	B AA	B
A1V8MSGK7CVD8B	MS1_F06_M1	ba	mcgurk	ba	ga	TRUE	B AA	B
A1V8MSGK7CVD8B	MS1_F07_M1	ba	mcgurk	ba	ga	TRUE	B AA	B
A1V8MSGK7CVD8B	MS1_F08_M1	ba	mcgurk	ba	ga	TRUE	B AA	B
A1V8MSGK7CVD8B	MS1_M02_M1	ba	mcgurk	ba	ga	TRUE	B AA	B
A1V8MSGK7CVD8B	MS1_F05_C3	ga	congruent	ga	ga	TRUE	G AA	G
A1V8MSGK7CVD8B	MS1_M03_M1	ba	mcgurk	ba	ga	TRUE	B AA	B
A1V8MSGK7CVD8B	MS1_F01_M1	ba	mcgurk	ba	ga	TRUE	B AA	B
A1V8MSGK7CVD8B	MS1_M02_M1	ba	mcgurk	ba	ga	TRUE	B AA	B
A1V8MSGK7CVD8B	MS1_F01_M1	ba	mcgurk	ba	ga	TRUE	B AA	B
A1V8MSGK7CVD8B	MS1_M03_M1	ba	mcgurk	ba	ga	TRUE	B AA	B
A1V8MSGK7CVD8B	MS1_M04_M1	ba	mcgurk	ba	ga	TRUE	B AA	B
A1V8MSGK7CVD8B	MS1_F08_M1	ba	mcgurk	ba	ga	TRUE	B AA	B
A1V8MSGK7CVD8B	MS1_M05_M1	ba	mcgurk	ba	ga	TRUE	B AA	B
A1V8MSGK7CVD8B	MS1_F06_M1	ba	mcgurk	ba	ga	TRUE	B AA	B
A1V8MSGK7CVD8B	MS1_F07_M1	ba	mcgurk	ba	ga	TRUE	B AA	B
A1V8MSGK7CVD8B	MS1_F05_C3	ga	congruent	ga	ga	TRUE	G AA	G
A1V8MSGK7CVD8B	MS1_F07_M1	ba	mcgurk	ba	ga	TRUE	B AA	B
A1V8MSGK7CVD8B	MS1_M04_M1	ba	mcgurk	ba	ga	TRUE	B AA	B
A1V8MSGK7CVD8B	MS1_F06_M1	ba	mcgurk	ba	ga	TRUE	B AA	B
A1V8MSGK7CVD8B	MS1_F08_M1	ba	mcgurk	ba	ga	TRUE	B AA	B
A1V8MSGK7CVD8B	MS1_M02_M1	ba	mcgurk	ba	ga	TRUE	B AA	B
A1V8MSGK7CVD8B	MS1_M05_M1	ba	mcgurk	ba	ga	TRUE	B AA	B
A1V8MSGK7CVD8B	MS1_F01_M1	ba	mcgurk	ba	ga	TRUE	B AA	B
A1V8MSGK7CVD8B	MS1_M03_M1	ba	mcgurk	ba	ga	TRUE	B AA	B
A1V8MSGK7CVD8B	MS1_F05_C2	da	congruent	da	da	TRUE	D AA	D
A1V8MSGK7CVD8B	MS1_F08_M1	ba	mcgurk	ba	ga	TRUE	B AA	B
A1V8MSGK7CVD8B	MS1_F01_M1	ba	mcgurk	ba	ga	TRUE	B AA	B
A1V8MSGK7CVD8B	MS1_F07_M1	ba	mcgurk	ba	ga	TRUE	B AA	B
A1V8MSGK7CVD8B	MS1_M02_M1	ba	mcgurk	ba	ga	TRUE	B AA	B
A1V8MSGK7CVD8B	MS1_M03_M1	ba	mcgurk	ba	ga	TRUE	B AA	B
A1V8MSGK7CVD8B	MS1_M04_M1	ba	mcgurk	ba	ga	TRUE	B AA	B
A1V8MSGK7CVD8B	MS1_F06_M1	ba	mcgurk	ba	ga	TRUE	B AA	B
A1V8MSGK7CVD8B	MS1_M05_M1	ba	mcgurk	ba	ga	TRUE	B AA	B
A1V8MSGK7CVD8B	MS1_F05_C2	da	congruent	da	da	TRUE	D AA	D
A1V8MSGK7CVD8B	MS1_F07_M1	ba	mcgurk	ba	ga	TRUE	B AA	B
A1V8MSGK7CVD8B	MS1_M04_M1	ba	mcgurk	ba	ga	TRUE	B AA	B
A1V8MSGK7CVD8B	MS1_F08_M1	ba	mcgurk	ba	ga	TRUE	B AA	B
A1V8MSGK7CVD8B	MS1_F06_M1	ba	mcgurk	ba	ga	TRUE	B AA	B
A1V8MSGK7CVD8B	MS1_M02_M1	ba	mcgurk	ba	ga	TRUE	B AA	B
A1V8MSGK7CVD8B	MS1_F01_M1	ba	mcgurk	ba	ga	TRUE	B AA	B
A1V8MSGK7CVD8B	MS1_F05_C1	ba	congruent	ba	ba	TRUE	B AA	B
A1V8MSGK7CVD8B	MS1_M03_M1	ba	mcgurk	ba	ga	TRUE	B AA	B
A1V8MSGK7CVD8B	MS1_M05_M1	ba	mcgurk	ba	ga	TRUE	B AA	B
A1V8MSGK7CVD8B	MS1_F06_M1	ba	mcgurk	ba	ga	TRUE	B AA	B
A1V8MSGK7CVD8B	MS1_F07_M1	ba	mcgurk	ba	ga	TRUE	B AA	B
A1V8MSGK7CVD8B	MS1_M03_M1	ba	mcgurk	ba	ga	TRUE	B AA	B
A1V8MSGK7CVD8B	MS1_F08_M1	ba	mcgurk	ba	ga	TRUE	B AA	B
A1V8MSGK7CVD8B	MS1_F05_C3	ga	congruent	ga	ga	TRUE	G AA	G
A1V8MSGK7CVD8B	MS1_F05_C2	da	congruent	da	da	TRUE	D AA	D
A1V8MSGK7CVD8B	MS1_F01_M1	ba	mcgurk	ba	ga	TRUE	B AA	B
A1V8MSGK7CVD8B	MS1_F05_C1	ba	congruent	ba	ba	TRUE	B AA	B
A1V8MSGK7CVD8B	MS1_M05_M1	ba	mcgurk	ba	ga	TRUE	B AA	B
A1V8MSGK7CVD8B	MS1_M02_M1	ba	mcgurk	ba	ga	TRUE	B AA	B
A1V8MSGK7CVD8B	MS1_M04_M1	ba	mcgurk	ba	ga	TRUE	B AA	B
A1V8MSGK7CVD8B	MS1_F07_M1	ba	mcgurk	ba	ga	TRUE	B AA	B
A1V8MSGK7CVD8B	MS1_F08_M1	ba	mcgurk	ba	ga	TRUE	B AA	B
A1V8MSGK7CVD8B	MS1_M02_M1	ba	mcgurk	ba	ga	TRUE	B AA	B
A1V8MSGK7CVD8B	MS1_M05_M1	ba	mcgurk	ba	ga	TRUE	B AA	B
A1V8MSGK7CVD8B	MS1_F05_C1	ba	congruent	ba	ba	TRUE	B AA	B
A1V8MSGK7CVD8B	MS1_M04_M1	ba	mcgurk	ba	ga	TRUE	B AA	B
A1V8MSGK7CVD8B	MS1_M03_M1	ba	mcgurk	ba	ga	TRUE	B AA	B
A1V8MSGK7CVD8B	MS1_F06_M1	ba	mcgurk	ba	ga	TRUE	B AA	B
A1V8MSGK7CVD8B	MS1_F01_M1	ba	mcgurk	ba	ga	TRUE	B AA	B
A1V8MSGK7CVD8B	MS1_F07_M1	ba	mcgurk	ba	ga	TRUE	B AA	B
A1V8MSGK7CVD8B	MS1_F05_C1	ba	congruent	ba	ba	TRUE	B AA	B
A1V8MSGK7CVD8B	MS1_M03_M1	ba	mcgurk	ba	ga	TRUE	B AA	B
A1V8MSGK7CVD8B	MS1_M04_M1	ba	mcgurk	ba	ga	TRUE	B AA	B
A1V8MSGK7CVD8B	MS1_F08_M1	ba	mcgurk	ba	ga	TRUE	B AA	B
A1V8MSGK7CVD8B	MS1_M02_M1	ba	mcgurk	ba	ga	TRUE	B AA	B
A1V8MSGK7CVD8B	MS1_M05_M1	ba	mcgurk	ba	ga	TRUE	B AA	B
A1V8MSGK7CVD8B	MS1_F05_C3	ga	congruent	ga	ga	TRUE	G AA	G
A1V8MSGK7CVD8B	MS1_F06_M1	ba	mcgurk	ba	ga	TRUE	B AA	B
A1V8MSGK7CVD8B	MS1_F01_M1	ba	mcgurk	ba	ga	TRUE	B AA	B
A1V8MSGK7CVD8B	MS1_F05_C2	da	congruent	da	da	TRUE	D AA	D
A1V8MSGK7CVD8B	MS1_M05_M1	ba	mcgurk	ba	ga	TRUE	B AA	B
A1V8MSGK7CVD8B	MS1_F01_M1	ba	mcgurk	ba	ga	TRUE	B AA	B
A1V8MSGK7CVD8B	MS1_F05_C2	da	congruent	da	da	TRUE	D AA	D
A1V8MSGK7CVD8B	MS1_F07_M1	ba	mcgurk	ba	ga	TRUE	B AA	B
A1V8MSGK7CVD8B	MS1_F08_M1	ba	mcgurk	ba	ga	TRUE	B AA	B
A1V8MSGK7CVD8B	MS1_M02_M1	ba	mcgurk	ba	ga	TRUE	B AA	B
A1V8MSGK7CVD8B	MS1_M04_M1	ba	mcgurk	ba	ga	TRUE	B AA	B
A1V8MSGK7CVD8B	MS1_F06_M1	ba	mcgurk	ba	ga	TRUE	B AA	B
A1V8MSGK7CVD8B	MS1_F05_C3	ga	congruent	ga	ga	TRUE	G AA	G
A1V8MSGK7CVD8B	MS1_M03_M1	ba	mcgurk	ba	ga	TRUE	B AA	B
A1V8MSGK7CVD8B	MS1_M04_M1	ba	mcgurk	ba	ga	TRUE	B AA	B
A1V8MSGK7CVD8B	MS1_F06_M1	ba	mcgurk	ba	ga	TRUE	B AA	B
A1V8MSGK7CVD8B	MS1_F07_M1	ba	mcgurk	ba	ga	TRUE	B AA	B
A1V8MSGK7CVD8B	MS1_F01_M1	ba	mcgurk	ba	ga	TRUE	B AA	B
A1V8MSGK7CVD8B	MS1_M02_M1	ba	mcgurk	ba	ga	TRUE	B AA	B
A1V8MSGK7CVD8B	MS1_F08_M1	ba	mcgurk	ba	ga	TRUE	B AA	B
A1V8MSGK7CVD8B	MS1_M05_M1	ba	mcgurk	ba	ga	TRUE	B AA	B
A1V8MSGK7CVD8B	MS1_M03_M1	ba	mcgurk	ba	ga	TRUE	B AA	B
A2KJHPO5XPM3UJ	MS1_M04_M1	ba	mcgurk	ba	ga	TRUE	B AA	B
A2KJHPO5XPM3UJ	MS1_M05_M1	ba	mcgurk	ba	ga	TRUE	B AA	B
A2KJHPO5XPM3UJ	MS1_F05_C1	ba	congruent	ba	ba	TRUE	B AA	B
A2KJHPO5XPM3UJ	MS1_F06_M1	ba	mcgurk	ba	ga	TRUE	B AA	B
A2KJHPO5XPM3UJ	MS1_F07_M1	ba	mcgurk	ba	ga	TRUE	B AA	B
A2KJHPO5XPM3UJ	MS1_F08_M1	ba	mcgurk	ba	ga	TRUE	B AA	B
A2KJHPO5XPM3UJ	MS1_M02_M1	ba	mcgurk	ba	ga	TRUE	B AA	B
A2KJHPO5XPM3UJ	MS1_F05_C3	ga	congruent	ga	ga	TRUE	G AA	G
A2KJHPO5XPM3UJ	MS1_M03_M1	ba	mcgurk	ba	ga	TRUE	B AA	B
A2KJHPO5XPM3UJ	MS1_F01_M1	ba	mcgurk	ba	ga	TRUE	B AA	B
A2KJHPO5XPM3UJ	MS1_M02_M1	ba	mcgurk	ba	ga	TRUE	B AA	B
A2KJHPO5XPM3UJ	MS1_F01_M1	ba	mcgurk	ba	ga	TRUE	B AA	B
A2KJHPO5XPM3UJ	MS1_M03_M1	ba	mcgurk	ba	ga	TRUE	B AA	B
A2KJHPO5XPM3UJ	MS1_M04_M1	ba	mcgurk	ba	ga	TRUE	B AA	B
A2KJHPO5XPM3UJ	MS1_F08_M1	ba	mcgurk	ba	ga	TRUE	B AA	B
A2KJHPO5XPM3UJ	MS1_M05_M1	ba	mcgurk	ba	ga	TRUE	B AA	B
A2KJHPO5XPM3UJ	MS1_F06_M1	ba	mcgurk	ba	ga	TRUE	B AA	B
A2KJHPO5XPM3UJ	MS1_F07_M1	ba	mcgurk	ba	ga	TRUE	B AA	B
A2KJHPO5XPM3UJ	MS1_F05_C3	ga	congruent	ga	ga	TRUE	G AA	G
A2KJHPO5XPM3UJ	MS1_F07_M1	ba	mcgurk	ba	ga	TRUE	B AA	B
A2KJHPO5XPM3UJ	MS1_M04_M1	ba	mcgurk	ba	ga	TRUE	B AA	B
A2KJHPO5XPM3UJ	MS1_F06_M1	ba	mcgurk	ba	ga	TRUE	B AA	B
A2KJHPO5XPM3UJ	MS1_F08_M1	ba	mcgurk	ba	ga	TRUE	B AA	B
A2KJHPO5XPM3UJ	MS1_M02_M1	ba	mcgurk	ba	ga	TRUE	B AA	B
A2KJHPO5XPM3UJ	MS1_M05_M1	ba	mcgurk	ba	ga	TRUE	B AA	B
A2KJHPO5XPM3UJ	MS1_F01_M1	ba	mcgurk	ba	ga	TRUE	B AA	B
A2KJHPO5XPM3UJ	MS1_M03_M1	ba	mcgurk	ba	ga	TRUE	B AA	B
A2KJHPO5XPM3UJ	MS1_F05_C2	da	congruent	da	da	TRUE	D AA	D
A2KJHPO5XPM3UJ	MS1_F08_M1	ba	mcgurk	ba	ga	TRUE	B AA	B
A2KJHPO5XPM3UJ	MS1_F01_M1	ba	mcgurk	ba	ga	TRUE	B AA	B
A2KJHPO5XPM3UJ	MS1_F07_M1	da	mcgurk	ba	ga	FALSE	D AA	D
A2KJHPO5XPM3UJ	MS1_M02_M1	ba	mcgurk	ba	ga	TRUE	B AA	B
A2KJHPO5XPM3UJ	MS1_M03_M1	ba	mcgurk	ba	ga	TRUE	B AA	B
A2KJHPO5XPM3UJ	MS1_M04_M1	ba	mcgurk	ba	ga	TRUE	B AA	B
A2KJHPO5XPM3UJ	MS1_F06_M1	ba	mcgurk	ba	ga	TRUE	B AA	B
A2KJHPO5XPM3UJ	MS1_M05_M1	ba	mcgurk	ba	ga	TRUE	B AA	B
A2KJHPO5XPM3UJ	MS1_F05_C2	da	congruent	da	da	TRUE	D AA	D
A2KJHPO5XPM3UJ	MS1_F07_M1	ba	mcgurk	ba	ga	TRUE	B AA	B
A2KJHPO5XPM3UJ	MS1_M04_M1	ba	mcgurk	ba	ga	TRUE	B AA	B
A2KJHPO5XPM3UJ	MS1_F08_M1	ba	mcgurk	ba	ga	TRUE	B AA	B
A2KJHPO5XPM3UJ	MS1_F06_M1	ba	mcgurk	ba	ga	TRUE	B AA	B
A2KJHPO5XPM3UJ	MS1_M02_M1	ba	mcgurk	ba	ga	TRUE	B AA	B
A2KJHPO5XPM3UJ	MS1_F01_M1	ba	mcgurk	ba	ga	TRUE	B AA	B
A2KJHPO5XPM3UJ	MS1_F05_C1	ba	congruent	ba	ba	TRUE	B AA	B
A2KJHPO5XPM3UJ	MS1_M03_M1	ba	mcgurk	ba	ga	TRUE	B AA	B
A2KJHPO5XPM3UJ	MS1_M05_M1	ba	mcgurk	ba	ga	TRUE	B AA	B
A2KJHPO5XPM3UJ	MS1_F06_M1	ba	mcgurk	ba	ga	TRUE	B AA	B
A2KJHPO5XPM3UJ	MS1_F07_M1	ba	mcgurk	ba	ga	TRUE	B AA	B
A2KJHPO5XPM3UJ	MS1_M03_M1	ba	mcgurk	ba	ga	TRUE	B AA	B
A2KJHPO5XPM3UJ	MS1_F08_M1	ba	mcgurk	ba	ga	TRUE	B AA	B
A2KJHPO5XPM3UJ	MS1_F05_C3	ga	congruent	ga	ga	TRUE	G AA	G
A2KJHPO5XPM3UJ	MS1_F05_C2	da	congruent	da	da	TRUE	D AA	D
A2KJHPO5XPM3UJ	MS1_F01_M1	ba	mcgurk	ba	ga	TRUE	B AA	B
A2KJHPO5XPM3UJ	MS1_F05_C1	ba	congruent	ba	ba	TRUE	B AA	B
A2KJHPO5XPM3UJ	MS1_M05_M1	ba	mcgurk	ba	ga	TRUE	B AA	B
A2KJHPO5XPM3UJ	MS1_M02_M1	ba	mcgurk	ba	ga	TRUE	B AA	B
A2KJHPO5XPM3UJ	MS1_M04_M1	ba	mcgurk	ba	ga	TRUE	B AA	B
A2KJHPO5XPM3UJ	MS1_F07_M1	ba	mcgurk	ba	ga	TRUE	B AA	B
A2KJHPO5XPM3UJ	MS1_F08_M1	ba	mcgurk	ba	ga	TRUE	B AA	B
A2KJHPO5XPM3UJ	MS1_M02_M1	ba	mcgurk	ba	ga	TRUE	B AA	B
A2KJHPO5XPM3UJ	MS1_M05_M1	ba	mcgurk	ba	ga	TRUE	B AA	B
A2KJHPO5XPM3UJ	MS1_F05_C1	ba	congruent	ba	ba	TRUE	B AA	B
A2KJHPO5XPM3UJ	MS1_M04_M1	ba	mcgurk	ba	ga	TRUE	B AA	B
A2KJHPO5XPM3UJ	MS1_M03_M1	ba	mcgurk	ba	ga	TRUE	B AA	B
A2KJHPO5XPM3UJ	MS1_F06_M1	ba	mcgurk	ba	ga	TRUE	B AA	B
A2KJHPO5XPM3UJ	MS1_F01_M1	ba	mcgurk	ba	ga	TRUE	B AA	B
A2KJHPO5XPM3UJ	MS1_F07_M1	ba	mcgurk	ba	ga	TRUE	B AA	B
A2KJHPO5XPM3UJ	MS1_F05_C1	ba	congruent	ba	ba	TRUE	B AA	B
A2KJHPO5XPM3UJ	MS1_M03_M1	ba	mcgurk	ba	ga	TRUE	B AA	B
A2KJHPO5XPM3UJ	MS1_M04_M1	ba	mcgurk	ba	ga	TRUE	B AA	B
A2KJHPO5XPM3UJ	MS1_F08_M1	ba	mcgurk	ba	ga	TRUE	B AA	B
A2KJHPO5XPM3UJ	MS1_M02_M1	ba	mcgurk	ba	ga	TRUE	B AA	B
A2KJHPO5XPM3UJ	MS1_M05_M1	ba	mcgurk	ba	ga	TRUE	B AA	B
A2KJHPO5XPM3UJ	MS1_F05_C3	ga	congruent	ga	ga	TRUE	G AA	G
A2KJHPO5XPM3UJ	MS1_F06_M1	ba	mcgurk	ba	ga	TRUE	B AA	B
A2KJHPO5XPM3UJ	MS1_F01_M1	ba	mcgurk	ba	ga	TRUE	B AA	B
A2KJHPO5XPM3UJ	MS1_F05_C2	da	congruent	da	da	TRUE	D AA	D
A2KJHPO5XPM3UJ	MS1_M05_M1	ba	mcgurk	ba	ga	TRUE	B AA	B
A2KJHPO5XPM3UJ	MS1_F01_M1	ba	mcgurk	ba	ga	TRUE	B AA	B
A2KJHPO5XPM3UJ	MS1_F05_C2	da	congruent	da	da	TRUE	D AA	D
A2KJHPO5XPM3UJ	MS1_F07_M1	ba	mcgurk	ba	ga	TRUE	B AA	B
A2KJHPO5XPM3UJ	MS1_F08_M1	ba	mcgurk	ba	ga	TRUE	B AA	B
A2KJHPO5XPM3UJ	MS1_M02_M1	ba	mcgurk	ba	ga	TRUE	B AA	B
A2KJHPO5XPM3UJ	MS1_M04_M1	ba	mcgurk	ba	ga	TRUE	B AA	B
A2KJHPO5XPM3UJ	MS1_F06_M1	ba	mcgurk	ba	ga	TRUE	B AA	B
A2KJHPO5XPM3UJ	MS1_F05_C3	ga	congruent	ga	ga	TRUE	G AA	G
A2KJHPO5XPM3UJ	MS1_M03_M1	ba	mcgurk	ba	ga	TRUE	B AA	B
A2KJHPO5XPM3UJ	MS1_M04_M1	ba	mcgurk	ba	ga	TRUE	B AA	B
A2KJHPO5XPM3UJ	MS1_F06_M1	ba	mcgurk	ba	ga	TRUE	B AA	B
A2KJHPO5XPM3UJ	MS1_F07_M1	ba	mcgurk	ba	ga	TRUE	B AA	B
A2KJHPO5XPM3UJ	MS1_F01_M1	ba	mcgurk	ba	ga	TRUE	B AA	B
A2KJHPO5XPM3UJ	MS1_M02_M1	ba	mcgurk	ba	ga	TRUE	B AA	B
A2KJHPO5XPM3UJ	MS1_F08_M1	ba	mcgurk	ba	ga	TRUE	B AA	B
A2KJHPO5XPM3UJ	MS1_M05_M1	ba	mcgurk	ba	ga	TRUE	B AA	B
A2KJHPO5XPM3UJ	MS1_M03_M1	ba	mcgurk	ba	ga	TRUE	B AA	B
A1LOD3LNX7FUPJ	MS1_M04_M1	ba	mcgurk	ba	ga	TRUE	B AA	B
A1LOD3LNX7FUPJ	MS1_M05_M1	ba	mcgurk	ba	ga	TRUE	B AA	B
A1LOD3LNX7FUPJ	MS1_F05_C1	ba	congruent	ba	ba	TRUE	B AA	B
A1LOD3LNX7FUPJ	MS1_F06_M1	ba	mcgurk	ba	ga	TRUE	B AA	B
A1LOD3LNX7FUPJ	MS1_F07_M1	ba	mcgurk	ba	ga	TRUE	B AA	B
A1LOD3LNX7FUPJ	MS1_F08_M1	ba	mcgurk	ba	ga	TRUE	B AA	B
A1LOD3LNX7FUPJ	MS1_M02_M1	ba	mcgurk	ba	ga	TRUE	B AA	B
A1LOD3LNX7FUPJ	MS1_F05_C3	ga	congruent	ga	ga	TRUE	G AA	G
A1LOD3LNX7FUPJ	MS1_M03_M1	da	mcgurk	ba	ga	FALSE	D AA	D
A1LOD3LNX7FUPJ	MS1_F01_M1	da	mcgurk	ba	ga	FALSE	D AA	D
A1LOD3LNX7FUPJ	MS1_M02_M1	ba	mcgurk	ba	ga	TRUE	B AA	B
A1LOD3LNX7FUPJ	MS1_F01_M1	da	mcgurk	ba	ga	FALSE	D AA	D
A1LOD3LNX7FUPJ	MS1_M03_M1	ba	mcgurk	ba	ga	TRUE	B AA	B
A1LOD3LNX7FUPJ	MS1_M04_M1	da	mcgurk	ba	ga	FALSE	D AA	D
A1LOD3LNX7FUPJ	MS1_F08_M1	da	mcgurk	ba	ga	FALSE	D AA	D
A1LOD3LNX7FUPJ	MS1_M05_M1	da	mcgurk	ba	ga	FALSE	D AA	D
A1LOD3LNX7FUPJ	MS1_F06_M1	da	mcgurk	ba	ga	FALSE	D AA	D
A1LOD3LNX7FUPJ	MS1_F07_M1	ba	mcgurk	ba	ga	TRUE	B AA	B
A1LOD3LNX7FUPJ	MS1_F05_C3	ga	congruent	ga	ga	TRUE	G AA	G
A1LOD3LNX7FUPJ	MS1_F07_M1	ga	mcgurk	ba	ga	FALSE	G AA	G
A1LOD3LNX7FUPJ	MS1_M04_M1	ba	mcgurk	ba	ga	TRUE	B AA	B
A1LOD3LNX7FUPJ	MS1_F06_M1	ga	mcgurk	ba	ga	FALSE	G AA	G
A1LOD3LNX7FUPJ	MS1_F08_M1	ba	mcgurk	ba	ga	TRUE	B AA	B
A1LOD3LNX7FUPJ	MS1_M02_M1	ba	mcgurk	ba	ga	TRUE	B AA	B
A1LOD3LNX7FUPJ	MS1_M05_M1	ga	mcgurk	ba	ga	FALSE	G AA	G
A1LOD3LNX7FUPJ	MS1_F01_M1	ga	mcgurk	ba	ga	FALSE	G AA	G
A1LOD3LNX7FUPJ	MS1_M03_M1	ba	mcgurk	ba	ga	TRUE	B AA	B
A1LOD3LNX7FUPJ	MS1_F05_C2	da	congruent	da	da	TRUE	D AA	D
A1LOD3LNX7FUPJ	MS1_F08_M1	ga	mcgurk	ba	ga	FALSE	G AA	G
A1LOD3LNX7FUPJ	MS1_F01_M1	ga	mcgurk	ba	ga	FALSE	G AA	G
A1LOD3LNX7FUPJ	MS1_F07_M1	da	mcgurk	ba	ga	FALSE	D AA	D
A1LOD3LNX7FUPJ	MS1_M02_M1	da	mcgurk	ba	ga	FALSE	D AA	D
A1LOD3LNX7FUPJ	MS1_M03_M1	ba	mcgurk	ba	ga	TRUE	B AA	B
A1LOD3LNX7FUPJ	MS1_M04_M1	da	mcgurk	ba	ga	FALSE	D AA	D
A1LOD3LNX7FUPJ	MS1_F06_M1	ga	mcgurk	ba	ga	FALSE	G AA	G
A1LOD3LNX7FUPJ	MS1_M05_M1	da	mcgurk	ba	ga	FALSE	D AA	D
A1LOD3LNX7FUPJ	MS1_F05_C2	da	congruent	da	da	TRUE	D AA	D
A1LOD3LNX7FUPJ	MS1_F07_M1	ba	mcgurk	ba	ga	TRUE	B AA	B
A1LOD3LNX7FUPJ	MS1_M04_M1	da	mcgurk	ba	ga	FALSE	D AA	D
A1LOD3LNX7FUPJ	MS1_F08_M1	da	mcgurk	ba	ga	FALSE	D AA	D
A1LOD3LNX7FUPJ	MS1_F06_M1	da	mcgurk	ba	ga	FALSE	D AA	D
A1LOD3LNX7FUPJ	MS1_M02_M1	da	mcgurk	ba	ga	FALSE	D AA	D
A1LOD3LNX7FUPJ	MS1_F01_M1	da	mcgurk	ba	ga	FALSE	D AA	D
A1LOD3LNX7FUPJ	MS1_F05_C1	ba	congruent	ba	ba	TRUE	B AA	B
A1LOD3LNX7FUPJ	MS1_M03_M1	ba	mcgurk	ba	ga	TRUE	B AA	B
A1LOD3LNX7FUPJ	MS1_M05_M1	ba	mcgurk	ba	ga	TRUE	B AA	B
A1LOD3LNX7FUPJ	MS1_F06_M1	ba	mcgurk	ba	ga	TRUE	B AA	B
A1LOD3LNX7FUPJ	MS1_F07_M1	ba	mcgurk	ba	ga	TRUE	B AA	B
A1LOD3LNX7FUPJ	MS1_M03_M1	ba	mcgurk	ba	ga	TRUE	B AA	B
A1LOD3LNX7FUPJ	MS1_F08_M1	ba	mcgurk	ba	ga	TRUE	B AA	B
A1LOD3LNX7FUPJ	MS1_F05_C3	ga	congruent	ga	ga	TRUE	G AA	G
A1LOD3LNX7FUPJ	MS1_F05_C2	da	congruent	da	da	TRUE	D AA	D
A1LOD3LNX7FUPJ	MS1_F01_M1	da	mcgurk	ba	ga	FALSE	D AA	D
A1LOD3LNX7FUPJ	MS1_F05_C1	ba	congruent	ba	ba	TRUE	B AA	B
A1LOD3LNX7FUPJ	MS1_M05_M1	da	mcgurk	ba	ga	FALSE	D AA	D
A1LOD3LNX7FUPJ	MS1_M02_M1	ga	mcgurk	ba	ga	FALSE	G AA	G
A1LOD3LNX7FUPJ	MS1_M04_M1	da	mcgurk	ba	ga	FALSE	D AA	D
A1LOD3LNX7FUPJ	MS1_F07_M1	da	mcgurk	ba	ga	FALSE	D AA	D
A1LOD3LNX7FUPJ	MS1_F08_M1	ga	mcgurk	ba	ga	FALSE	G AA	G
A1LOD3LNX7FUPJ	MS1_M02_M1	ga	mcgurk	ba	ga	FALSE	G AA	G
A1LOD3LNX7FUPJ	MS1_M05_M1	ga	mcgurk	ba	ga	FALSE	G AA	G
A1LOD3LNX7FUPJ	MS1_F05_C1	ba	congruent	ba	ba	TRUE	B AA	B
A1LOD3LNX7FUPJ	MS1_M04_M1	ga	mcgurk	ba	ga	FALSE	G AA	G
A1LOD3LNX7FUPJ	MS1_M03_M1	ba	mcgurk	ba	ga	TRUE	B AA	B
A1LOD3LNX7FUPJ	MS1_F06_M1	ga	mcgurk	ba	ga	FALSE	G AA	G
A1LOD3LNX7FUPJ	MS1_F01_M1	ga	mcgurk	ba	ga	FALSE	G AA	G
A1LOD3LNX7FUPJ	MS1_F07_M1	ba	mcgurk	ba	ga	TRUE	B AA	B
A1LOD3LNX7FUPJ	MS1_F05_C1	da	congruent	ba	ba	FALSE	D AA	D
A1LOD3LNX7FUPJ	MS1_M03_M1	ga	mcgurk	ba	ga	FALSE	G AA	G
A1LOD3LNX7FUPJ	MS1_M04_M1	ga	mcgurk	ba	ga	FALSE	G AA	G
A1LOD3LNX7FUPJ	MS1_F08_M1	ba	mcgurk	ba	ga	TRUE	B AA	B
A1LOD3LNX7FUPJ	MS1_M02_M1	da	mcgurk	ba	ga	FALSE	D AA	D
A1LOD3LNX7FUPJ	MS1_M05_M1	ga	mcgurk	ba	ga	FALSE	G AA	G
A1LOD3LNX7FUPJ	MS1_F05_C3	ga	congruent	ga	ga	TRUE	G AA	G
A1LOD3LNX7FUPJ	MS1_F06_M1	ga	mcgurk	ba	ga	FALSE	G AA	G
A1LOD3LNX7FUPJ	MS1_F01_M1	ga	mcgurk	ba	ga	FALSE	G AA	G
A1LOD3LNX7FUPJ	MS1_F05_C2	da	congruent	da	da	TRUE	D AA	D
A1LOD3LNX7FUPJ	MS1_M05_M1	ga	mcgurk	ba	ga	FALSE	G AA	G
A1LOD3LNX7FUPJ	MS1_F01_M1	da	mcgurk	ba	ga	FALSE	D AA	D
A1LOD3LNX7FUPJ	MS1_F05_C2	da	congruent	da	da	TRUE	D AA	D
A1LOD3LNX7FUPJ	MS1_F07_M1	ga	mcgurk	ba	ga	FALSE	G AA	G
A1LOD3LNX7FUPJ	MS1_F08_M1	da	mcgurk	ba	ga	FALSE	D AA	D
A1LOD3LNX7FUPJ	MS1_M02_M1	ga	mcgurk	ba	ga	FALSE	G AA	G
A1LOD3LNX7FUPJ	MS1_M04_M1	da	mcgurk	ba	ga	FALSE	D AA	D
A1LOD3LNX7FUPJ	MS1_F06_M1	ga	mcgurk	ba	ga	FALSE	G AA	G
A1LOD3LNX7FUPJ	MS1_F05_C3	ga	congruent	ga	ga	TRUE	G AA	G
A1LOD3LNX7FUPJ	MS1_M03_M1	ga	mcgurk	ba	ga	FALSE	G AA	G
A1LOD3LNX7FUPJ	MS1_M04_M1	ba	mcgurk	ba	ga	TRUE	B AA	B
A1LOD3LNX7FUPJ	MS1_F06_M1	ba	mcgurk	ba	ga	TRUE	B AA	B
A1LOD3LNX7FUPJ	MS1_F07_M1	da	mcgurk	ba	ga	FALSE	D AA	D
A1LOD3LNX7FUPJ	MS1_F01_M1	ga	mcgurk	ba	ga	FALSE	G AA	G
A1LOD3LNX7FUPJ	MS1_M02_M1	ga	mcgurk	ba	ga	FALSE	G AA	G
A1LOD3LNX7FUPJ	MS1_F08_M1	ga	mcgurk	ba	ga	FALSE	G AA	G
A1LOD3LNX7FUPJ	MS1_M05_M1	da	mcgurk	ba	ga	FALSE	D AA	D
A1LOD3LNX7FUPJ	MS1_M03_M1	da	mcgurk	ba	ga	FALSE	D AA	D
AFM3QI2ZYSVW7	MS1_M04_M1	ba	mcgurk	ba	ga	TRUE	B AA	B
AFM3QI2ZYSVW7	MS1_M05_M1	ga	mcgurk	ba	ga	FALSE	G AA	G
AFM3QI2ZYSVW7	MS1_F05_C1	ba	congruent	ba	ba	TRUE	B AA	B
AFM3QI2ZYSVW7	MS1_F06_M1	ba	mcgurk	ba	ga	TRUE	B AA	B
AFM3QI2ZYSVW7	MS1_F07_M1	ga	mcgurk	ba	ga	FALSE	G AA	G
AFM3QI2ZYSVW7	MS1_F08_M1	ga	mcgurk	ba	ga	FALSE	G AA	G
AFM3QI2ZYSVW7	MS1_M02_M1	da	mcgurk	ba	ga	FALSE	D AA	D
AFM3QI2ZYSVW7	MS1_F05_C3	ga	congruent	ga	ga	TRUE	G AA	G
AFM3QI2ZYSVW7	MS1_M03_M1	ba	mcgurk	ba	ga	TRUE	B AA	B
AFM3QI2ZYSVW7	MS1_F01_M1	ba	mcgurk	ba	ga	TRUE	B AA	B
AFM3QI2ZYSVW7	MS1_M02_M1	da	mcgurk	ba	ga	FALSE	D AA	D
AFM3QI2ZYSVW7	MS1_F01_M1	ba	mcgurk	ba	ga	TRUE	B AA	B
AFM3QI2ZYSVW7	MS1_M03_M1	ba	mcgurk	ba	ga	TRUE	B AA	B
AFM3QI2ZYSVW7	MS1_M04_M1	ba	mcgurk	ba	ga	TRUE	B AA	B
AFM3QI2ZYSVW7	MS1_F08_M1	ga	mcgurk	ba	ga	FALSE	G AA	G
AFM3QI2ZYSVW7	MS1_M05_M1	la	mcgurk	ba	ga	FALSE	L AA	L
AFM3QI2ZYSVW7	MS1_F06_M1	ba	mcgurk	ba	ga	TRUE	B AA	B
AFM3QI2ZYSVW7	MS1_F07_M1	ba	mcgurk	ba	ga	TRUE	B AA	B
AFM3QI2ZYSVW7	MS1_F05_C3	ga	congruent	ga	ga	TRUE	G AA	G
AFM3QI2ZYSVW7	MS1_F07_M1	ba	mcgurk	ba	ga	TRUE	B AA	B
AFM3QI2ZYSVW7	MS1_M04_M1	ba	mcgurk	ba	ga	TRUE	B AA	B
AFM3QI2ZYSVW7	MS1_F06_M1	ba	mcgurk	ba	ga	TRUE	B AA	B
AFM3QI2ZYSVW7	MS1_F08_M1	la	mcgurk	ba	ga	FALSE	L AA	L
AFM3QI2ZYSVW7	MS1_M02_M1	ga	mcgurk	ba	ga	FALSE	G AA	G
AFM3QI2ZYSVW7	MS1_M05_M1	da	mcgurk	ba	ga	FALSE	D AA	D
AFM3QI2ZYSVW7	MS1_F01_M1	ba	mcgurk	ba	ga	TRUE	B AA	B
AFM3QI2ZYSVW7	MS1_M03_M1	ba	mcgurk	ba	ga	TRUE	B AA	B
AFM3QI2ZYSVW7	MS1_F05_C2	da	congruent	da	da	TRUE	D AA	D
AFM3QI2ZYSVW7	MS1_F08_M1	ga	mcgurk	ba	ga	FALSE	G AA	G
AFM3QI2ZYSVW7	MS1_F01_M1	ba	mcgurk	ba	ga	TRUE	B AA	B
AFM3QI2ZYSVW7	MS1_F07_M1	ga	mcgurk	ba	ga	FALSE	G AA	G
AFM3QI2ZYSVW7	MS1_M02_M1	da	mcgurk	ba	ga	FALSE	D AA	D
AFM3QI2ZYSVW7	MS1_M03_M1	ba	mcgurk	ba	ga	TRUE	B AA	B
AFM3QI2ZYSVW7	MS1_M04_M1	ba	mcgurk	ba	ga	TRUE	B AA	B
AFM3QI2ZYSVW7	MS1_F06_M1	da	mcgurk	ba	ga	FALSE	D AA	D
AFM3QI2ZYSVW7	MS1_M05_M1	ga	mcgurk	ba	ga	FALSE	G AA	G
AFM3QI2ZYSVW7	MS1_F05_C2	da	congruent	da	da	TRUE	D AA	D
AFM3QI2ZYSVW7	MS1_F07_M1	da	mcgurk	ba	ga	FALSE	D AA	D
AFM3QI2ZYSVW7	MS1_M04_M1	ba	mcgurk	ba	ga	TRUE	B AA	B
AFM3QI2ZYSVW7	MS1_F08_M1	ba	mcgurk	ba	ga	TRUE	B AA	B
AFM3QI2ZYSVW7	MS1_F06_M1	ba	mcgurk	ba	ga	TRUE	B AA	B
AFM3QI2ZYSVW7	MS1_M02_M1	da	mcgurk	ba	ga	FALSE	D AA	D
AFM3QI2ZYSVW7	MS1_F01_M1	ba	mcgurk	ba	ga	TRUE	B AA	B
AFM3QI2ZYSVW7	MS1_F05_C1	ba	congruent	ba	ba	TRUE	B AA	B
AFM3QI2ZYSVW7	MS1_M03_M1	ba	mcgurk	ba	ga	TRUE	B AA	B
AFM3QI2ZYSVW7	MS1_M05_M1	ga	mcgurk	ba	ga	FALSE	G AA	G
AFM3QI2ZYSVW7	MS1_F06_M1	ba	mcgurk	ba	ga	TRUE	B AA	B
AFM3QI2ZYSVW7	MS1_F07_M1	da	mcgurk	ba	ga	FALSE	D AA	D
AFM3QI2ZYSVW7	MS1_M03_M1	ba	mcgurk	ba	ga	TRUE	B AA	B
AFM3QI2ZYSVW7	MS1_F08_M1	la	mcgurk	ba	ga	FALSE	L AA	L
AFM3QI2ZYSVW7	MS1_F05_C3	ga	congruent	ga	ga	TRUE	G AA	G
AFM3QI2ZYSVW7	MS1_F05_C2	da	congruent	da	da	TRUE	D AA	D
AFM3QI2ZYSVW7	MS1_F01_M1	ba	mcgurk	ba	ga	TRUE	B AA	B
AFM3QI2ZYSVW7	MS1_F05_C1	ba	congruent	ba	ba	TRUE	B AA	B
AFM3QI2ZYSVW7	MS1_M05_M1	ba	mcgurk	ba	ga	TRUE	B AA	B
AFM3QI2ZYSVW7	MS1_M02_M1	da	mcgurk	ba	ga	FALSE	D AA	D
AFM3QI2ZYSVW7	MS1_M04_M1	ba	mcgurk	ba	ga	TRUE	B AA	B
AFM3QI2ZYSVW7	MS1_F07_M1	ba	mcgurk	ba	ga	TRUE	B AA	B
AFM3QI2ZYSVW7	MS1_F08_M1	la	mcgurk	ba	ga	FALSE	L AA	L
AFM3QI2ZYSVW7	MS1_M02_M1	ba	mcgurk	ba	ga	TRUE	B AA	B
AFM3QI2ZYSVW7	MS1_M05_M1	ba	mcgurk	ba	ga	TRUE	B AA	B
AFM3QI2ZYSVW7	MS1_F05_C1	ba	congruent	ba	ba	TRUE	B AA	B
AFM3QI2ZYSVW7	MS1_M04_M1	ba	mcgurk	ba	ga	TRUE	B AA	B
AFM3QI2ZYSVW7	MS1_M03_M1	da	mcgurk	ba	ga	FALSE	D AA	D
AFM3QI2ZYSVW7	MS1_F06_M1	ba	mcgurk	ba	ga	TRUE	B AA	B
AFM3QI2ZYSVW7	MS1_F01_M1	ba	mcgurk	ba	ga	TRUE	B AA	B
AFM3QI2ZYSVW7	MS1_F07_M1	da	mcgurk	ba	ga	FALSE	D AA	D
AFM3QI2ZYSVW7	MS1_F05_C1	ba	congruent	ba	ba	TRUE	B AA	B
AFM3QI2ZYSVW7	MS1_M03_M1	ba	mcgurk	ba	ga	TRUE	B AA	B
AFM3QI2ZYSVW7	MS1_M04_M1	ba	mcgurk	ba	ga	TRUE	B AA	B
AFM3QI2ZYSVW7	MS1_F08_M1	la	mcgurk	ba	ga	FALSE	L AA	L
AFM3QI2ZYSVW7	MS1_M02_M1	da	mcgurk	ba	ga	FALSE	D AA	D
AFM3QI2ZYSVW7	MS1_M05_M1	ba	mcgurk	ba	ga	TRUE	B AA	B
AFM3QI2ZYSVW7	MS1_F05_C3	ga	congruent	ga	ga	TRUE	G AA	G
AFM3QI2ZYSVW7	MS1_F06_M1	ba	mcgurk	ba	ga	TRUE	B AA	B
AFM3QI2ZYSVW7	MS1_F01_M1	da	mcgurk	ba	ga	FALSE	D AA	D
AFM3QI2ZYSVW7	MS1_F05_C2	da	congruent	da	da	TRUE	D AA	D
AFM3QI2ZYSVW7	MS1_M05_M1	ga	mcgurk	ba	ga	FALSE	G AA	G
AFM3QI2ZYSVW7	MS1_F01_M1	ba	mcgurk	ba	ga	TRUE	B AA	B
AFM3QI2ZYSVW7	MS1_F05_C2	da	congruent	da	da	TRUE	D AA	D
AFM3QI2ZYSVW7	MS1_F07_M1	da	mcgurk	ba	ga	FALSE	D AA	D
AFM3QI2ZYSVW7	MS1_F08_M1	la	mcgurk	ba	ga	FALSE	L AA	L
AFM3QI2ZYSVW7	MS1_M02_M1	ga	mcgurk	ba	ga	FALSE	G AA	G
AFM3QI2ZYSVW7	MS1_M04_M1	ba	mcgurk	ba	ga	TRUE	B AA	B
AFM3QI2ZYSVW7	MS1_F06_M1	ba	mcgurk	ba	ga	TRUE	B AA	B
AFM3QI2ZYSVW7	MS1_F05_C3	ga	congruent	ga	ga	TRUE	G AA	G
AFM3QI2ZYSVW7	MS1_M03_M1	ba	mcgurk	ba	ga	TRUE	B AA	B
AFM3QI2ZYSVW7	MS1_M04_M1	ga	mcgurk	ba	ga	FALSE	G AA	G
AFM3QI2ZYSVW7	MS1_F06_M1	ba	mcgurk	ba	ga	TRUE	B AA	B
AFM3QI2ZYSVW7	MS1_F07_M1	ba	mcgurk	ba	ga	TRUE	B AA	B
AFM3QI2ZYSVW7	MS1_F01_M1	ba	mcgurk	ba	ga	TRUE	B AA	B
AFM3QI2ZYSVW7	MS1_M02_M1	da	mcgurk	ba	ga	FALSE	D AA	D
AFM3QI2ZYSVW7	MS1_F08_M1	la	mcgurk	ba	ga	FALSE	L AA	L
AFM3QI2ZYSVW7	MS1_M05_M1	ba	mcgurk	ba	ga	TRUE	B AA	B
AFM3QI2ZYSVW7	MS1_M03_M1	ba	mcgurk	ba	ga	TRUE	B AA	B
A2H45V728GQPVQ	MS1_M04_M1	ba	mcgurk	ba	ga	TRUE	B AA	B
A2H45V728GQPVQ	MS1_M05_M1	da	mcgurk	ba	ga	FALSE	D AA	D
A2H45V728GQPVQ	MS1_F05_C1	ba	congruent	ba	ba	TRUE	B AA	B
A2H45V728GQPVQ	MS1_F06_M1	da	mcgurk	ba	ga	FALSE	D AA	D
A2H45V728GQPVQ	MS1_F07_M1	da	mcgurk	ba	ga	FALSE	D AA	D
A2H45V728GQPVQ	MS1_F08_M1	da	mcgurk	ba	ga	FALSE	D AA	D
A2H45V728GQPVQ	MS1_M02_M1	da	mcgurk	ba	ga	FALSE	D AA	D
A2H45V728GQPVQ	MS1_F05_C3	ga	congruent	ga	ga	TRUE	G AA	G
A2H45V728GQPVQ	MS1_M03_M1	ba	mcgurk	ba	ga	TRUE	B AA	B
A2H45V728GQPVQ	MS1_F01_M1	da	mcgurk	ba	ga	FALSE	D AA	D
A2H45V728GQPVQ	MS1_M02_M1	da	mcgurk	ba	ga	FALSE	D AA	D
A2H45V728GQPVQ	MS1_F01_M1	da	mcgurk	ba	ga	FALSE	D AA	D
A2H45V728GQPVQ	MS1_M03_M1	ba	mcgurk	ba	ga	TRUE	B AA	B
A2H45V728GQPVQ	MS1_M04_M1	ba	mcgurk	ba	ga	TRUE	B AA	B
A2H45V728GQPVQ	MS1_F08_M1	ba	mcgurk	ba	ga	TRUE	B AA	B
A2H45V728GQPVQ	MS1_M05_M1	da	mcgurk	ba	ga	FALSE	D AA	D
A2H45V728GQPVQ	MS1_F06_M1	da	mcgurk	ba	ga	FALSE	D AA	D
A2H45V728GQPVQ	MS1_F07_M1	da	mcgurk	ba	ga	FALSE	D AA	D
A2H45V728GQPVQ	MS1_F05_C3	ga	congruent	ga	ga	TRUE	G AA	G
A2H45V728GQPVQ	MS1_F07_M1	da	mcgurk	ba	ga	FALSE	D AA	D
A2H45V728GQPVQ	MS1_M04_M1	ba	mcgurk	ba	ga	TRUE	B AA	B
A2H45V728GQPVQ	MS1_F06_M1	da	mcgurk	ba	ga	FALSE	D AA	D
A2H45V728GQPVQ	MS1_F08_M1	da	mcgurk	ba	ga	FALSE	D AA	D
A2H45V728GQPVQ	MS1_M02_M1	da	mcgurk	ba	ga	FALSE	D AA	D
A2H45V728GQPVQ	MS1_M05_M1	da	mcgurk	ba	ga	FALSE	D AA	D
A2H45V728GQPVQ	MS1_F01_M1	da	mcgurk	ba	ga	FALSE	D AA	D
A2H45V728GQPVQ	MS1_M03_M1	da	mcgurk	ba	ga	FALSE	D AA	D
A2H45V728GQPVQ	MS1_F05_C2	da	congruent	da	da	TRUE	D AA	D
A2H45V728GQPVQ	MS1_F08_M1	ba	mcgurk	ba	ga	TRUE	B AA	B
A2H45V728GQPVQ	MS1_F01_M1	da	mcgurk	ba	ga	FALSE	D AA	D
A2H45V728GQPVQ	MS1_F07_M1	da	mcgurk	ba	ga	FALSE	D AA	D
A2H45V728GQPVQ	MS1_M02_M1	da	mcgurk	ba	ga	FALSE	D AA	D
A2H45V728GQPVQ	MS1_M03_M1	da	mcgurk	ba	ga	FALSE	D AA	D
A2H45V728GQPVQ	MS1_M04_M1	da	mcgurk	ba	ga	FALSE	D AA	D
A2H45V728GQPVQ	MS1_F06_M1	ba	mcgurk	ba	ga	TRUE	B AA	B
A2H45V728GQPVQ	MS1_M05_M1	da	mcgurk	ba	ga	FALSE	D AA	D
A2H45V728GQPVQ	MS1_F05_C2	da	congruent	da	da	TRUE	D AA	D
A2H45V728GQPVQ	MS1_F07_M1	da	mcgurk	ba	ga	FALSE	D AA	D
A2H45V728GQPVQ	MS1_M04_M1	ba	mcgurk	ba	ga	TRUE	B AA	B
A2H45V728GQPVQ	MS1_F08_M1	ba	mcgurk	ba	ga	TRUE	B AA	B
A2H45V728GQPVQ	MS1_F06_M1	da	mcgurk	ba	ga	FALSE	D AA	D
A2H45V728GQPVQ	MS1_M02_M1	da	mcgurk	ba	ga	FALSE	D AA	D
A2H45V728GQPVQ	MS1_F01_M1	da	mcgurk	ba	ga	FALSE	D AA	D
A2H45V728GQPVQ	MS1_F05_C1	ba	congruent	ba	ba	TRUE	B AA	B
A2H45V728GQPVQ	MS1_M03_M1	da	mcgurk	ba	ga	FALSE	D AA	D
A2H45V728GQPVQ	MS1_M05_M1	ba	mcgurk	ba	ga	TRUE	B AA	B
A2H45V728GQPVQ	MS1_F06_M1	da	mcgurk	ba	ga	FALSE	D AA	D
A2H45V728GQPVQ	MS1_F07_M1	da	mcgurk	ba	ga	FALSE	D AA	D
A2H45V728GQPVQ	MS1_M03_M1	ba	mcgurk	ba	ga	TRUE	B AA	B
A2H45V728GQPVQ	MS1_F08_M1	da	mcgurk	ba	ga	FALSE	D AA	D
A2H45V728GQPVQ	MS1_F05_C3	ga	congruent	ga	ga	TRUE	G AA	G
A2H45V728GQPVQ	MS1_F05_C2	da	congruent	da	da	TRUE	D AA	D
A2H45V728GQPVQ	MS1_F01_M1	da	mcgurk	ba	ga	FALSE	D AA	D
A2H45V728GQPVQ	MS1_F05_C1	ba	congruent	ba	ba	TRUE	B AA	B
A2H45V728GQPVQ	MS1_M05_M1	da	mcgurk	ba	ga	FALSE	D AA	D
A2H45V728GQPVQ	MS1_M02_M1	da	mcgurk	ba	ga	FALSE	D AA	D
A2H45V728GQPVQ	MS1_M04_M1	ba	mcgurk	ba	ga	TRUE	B AA	B
A2H45V728GQPVQ	MS1_F07_M1	da	mcgurk	ba	ga	FALSE	D AA	D
A2H45V728GQPVQ	MS1_F08_M1	da	mcgurk	ba	ga	FALSE	D AA	D
A2H45V728GQPVQ	MS1_M02_M1	da	mcgurk	ba	ga	FALSE	D AA	D
A2H45V728GQPVQ	MS1_M05_M1	da	mcgurk	ba	ga	FALSE	D AA	D
A2H45V728GQPVQ	MS1_F05_C1	ba	congruent	ba	ba	TRUE	B AA	B
A2H45V728GQPVQ	MS1_M04_M1	ba	mcgurk	ba	ga	TRUE	B AA	B
A2H45V728GQPVQ	MS1_M03_M1	da	mcgurk	ba	ga	FALSE	D AA	D
A2H45V728GQPVQ	MS1_F06_M1	da	mcgurk	ba	ga	FALSE	D AA	D
A2H45V728GQPVQ	MS1_F01_M1	da	mcgurk	ba	ga	FALSE	D AA	D
A2H45V728GQPVQ	MS1_F07_M1	da	mcgurk	ba	ga	FALSE	D AA	D
A2H45V728GQPVQ	MS1_F05_C1	ba	congruent	ba	ba	TRUE	B AA	B
A2H45V728GQPVQ	MS1_M03_M1	da	mcgurk	ba	ga	FALSE	D AA	D
A2H45V728GQPVQ	MS1_M04_M1	ba	mcgurk	ba	ga	TRUE	B AA	B
A2H45V728GQPVQ	MS1_F08_M1	ba	mcgurk	ba	ga	TRUE	B AA	B
A2H45V728GQPVQ	MS1_M02_M1	da	mcgurk	ba	ga	FALSE	D AA	D
A2H45V728GQPVQ	MS1_M05_M1	da	mcgurk	ba	ga	FALSE	D AA	D
A2H45V728GQPVQ	MS1_F05_C3	ga	congruent	ga	ga	TRUE	G AA	G
A2H45V728GQPVQ	MS1_F06_M1	da	mcgurk	ba	ga	FALSE	D AA	D
A2H45V728GQPVQ	MS1_F01_M1	da	mcgurk	ba	ga	FALSE	D AA	D
A2H45V728GQPVQ	MS1_F05_C2	da	congruent	da	da	TRUE	D AA	D
A2H45V728GQPVQ	MS1_M05_M1	ba	mcgurk	ba	ga	TRUE	B AA	B
A2H45V728GQPVQ	MS1_F01_M1	ta	mcgurk	ba	ga	FALSE	T AA	T
A2H45V728GQPVQ	MS1_F05_C2	da	congruent	da	da	TRUE	D AA	D
A2H45V728GQPVQ	MS1_F07_M1	da	mcgurk	ba	ga	FALSE	D AA	D
A2H45V728GQPVQ	MS1_F08_M1	da	mcgurk	ba	ga	FALSE	D AA	D
A2H45V728GQPVQ	MS1_M02_M1	da	mcgurk	ba	ga	FALSE	D AA	D
A2H45V728GQPVQ	MS1_M04_M1	ba	mcgurk	ba	ga	TRUE	B AA	B
A2H45V728GQPVQ	MS1_F06_M1	da	mcgurk	ba	ga	FALSE	D AA	D
A2H45V728GQPVQ	MS1_F05_C3	ga	congruent	ga	ga	TRUE	G AA	G
A2H45V728GQPVQ	MS1_M03_M1	da	mcgurk	ba	ga	FALSE	D AA	D
A2H45V728GQPVQ	MS1_M04_M1	ba	mcgurk	ba	ga	TRUE	B AA	B
A2H45V728GQPVQ	MS1_F06_M1	da	mcgurk	ba	ga	FALSE	D AA	D
A2H45V728GQPVQ	MS1_F07_M1	da	mcgurk	ba	ga	FALSE	D AA	D
A2H45V728GQPVQ	MS1_F01_M1	ta	mcgurk	ba	ga	FALSE	T AA	T
A2H45V728GQPVQ	MS1_M02_M1	da	mcgurk	ba	ga	FALSE	D AA	D
A2H45V728GQPVQ	MS1_F08_M1	ba	mcgurk	ba	ga	TRUE	B AA	B
A2H45V728GQPVQ	MS1_M05_M1	da	mcgurk	ba	ga	FALSE	D AA	D
A2H45V728GQPVQ	MS1_M03_M1	ba	mcgurk	ba	ga	TRUE	B AA	B
A3R25SV8HUGML2	MS1_M04_M1	ba	mcgurk	ba	ga	TRUE	B AA	B
A3R25SV8HUGML2	MS1_M05_M1	ba	mcgurk	ba	ga	TRUE	B AA	B
A3R25SV8HUGML2	MS1_F05_C1	ba	congruent	ba	ba	TRUE	B AA	B
A3R25SV8HUGML2	MS1_F06_M1	ba	mcgurk	ba	ga	TRUE	B AA	B
A3R25SV8HUGML2	MS1_F07_M1	ba	mcgurk	ba	ga	TRUE	B AA	B
A3R25SV8HUGML2	MS1_F08_M1	ba	mcgurk	ba	ga	TRUE	B AA	B
A3R25SV8HUGML2	MS1_M02_M1	ba	mcgurk	ba	ga	TRUE	B AA	B
A3R25SV8HUGML2	MS1_F05_C3	ga	congruent	ga	ga	TRUE	G AA	G
A3R25SV8HUGML2	MS1_M03_M1	ba	mcgurk	ba	ga	TRUE	B AA	B
A3R25SV8HUGML2	MS1_F01_M1	ba	mcgurk	ba	ga	TRUE	B AA	B
A3R25SV8HUGML2	MS1_M02_M1	ba	mcgurk	ba	ga	TRUE	B AA	B
A3R25SV8HUGML2	MS1_F01_M1	ba	mcgurk	ba	ga	TRUE	B AA	B
A3R25SV8HUGML2	MS1_M03_M1	da	mcgurk	ba	ga	FALSE	D AA	D
A3R25SV8HUGML2	MS1_M04_M1	ba	mcgurk	ba	ga	TRUE	B AA	B
A3R25SV8HUGML2	MS1_F08_M1	ba	mcgurk	ba	ga	TRUE	B AA	B
A3R25SV8HUGML2	MS1_M05_M1	da	mcgurk	ba	ga	FALSE	D AA	D
A3R25SV8HUGML2	MS1_F06_M1	ba	mcgurk	ba	ga	TRUE	B AA	B
A3R25SV8HUGML2	MS1_F07_M1	da	mcgurk	ba	ga	FALSE	D AA	D
A3R25SV8HUGML2	MS1_F05_C3	ga	congruent	ga	ga	TRUE	G AA	G
A3R25SV8HUGML2	MS1_F07_M1	da	mcgurk	ba	ga	FALSE	D AA	D
A3R25SV8HUGML2	MS1_M04_M1	ba	mcgurk	ba	ga	TRUE	B AA	B
A3R25SV8HUGML2	MS1_F06_M1	ba	mcgurk	ba	ga	TRUE	B AA	B
A3R25SV8HUGML2	MS1_F08_M1	ba	mcgurk	ba	ga	TRUE	B AA	B
A3R25SV8HUGML2	MS1_M02_M1	ba	mcgurk	ba	ga	TRUE	B AA	B
A3R25SV8HUGML2	MS1_M05_M1	ba	mcgurk	ba	ga	TRUE	B AA	B
A3R25SV8HUGML2	MS1_F01_M1	ba	mcgurk	ba	ga	TRUE	B AA	B
A3R25SV8HUGML2	MS1_M03_M1	ba	mcgurk	ba	ga	TRUE	B AA	B
A3R25SV8HUGML2	MS1_F05_C2	da	congruent	da	da	TRUE	D AA	D
A3R25SV8HUGML2	MS1_F08_M1	ba	mcgurk	ba	ga	TRUE	B AA	B
A3R25SV8HUGML2	MS1_F01_M1	ba	mcgurk	ba	ga	TRUE	B AA	B
A3R25SV8HUGML2	MS1_F07_M1	ba	mcgurk	ba	ga	TRUE	B AA	B
A3R25SV8HUGML2	MS1_M02_M1	ba	mcgurk	ba	ga	TRUE	B AA	B
A3R25SV8HUGML2	MS1_M03_M1	da	mcgurk	ba	ga	FALSE	D AA	D
A3R25SV8HUGML2	MS1_M04_M1	ba	mcgurk	ba	ga	TRUE	B AA	B
A3R25SV8HUGML2	MS1_F06_M1	ba	mcgurk	ba	ga	TRUE	B AA	B
A3R25SV8HUGML2	MS1_M05_M1	ba	mcgurk	ba	ga	TRUE	B AA	B
A3R25SV8HUGML2	MS1_F05_C2	da	congruent	da	da	TRUE	D AA	D
A3R25SV8HUGML2	MS1_F07_M1	da	mcgurk	ba	ga	FALSE	D AA	D
A3R25SV8HUGML2	MS1_M04_M1	ba	mcgurk	ba	ga	TRUE	B AA	B
A3R25SV8HUGML2	MS1_F08_M1	ba	mcgurk	ba	ga	TRUE	B AA	B
A3R25SV8HUGML2	MS1_F06_M1	ba	mcgurk	ba	ga	TRUE	B AA	B
A3R25SV8HUGML2	MS1_M02_M1	ba	mcgurk	ba	ga	TRUE	B AA	B
A3R25SV8HUGML2	MS1_F01_M1	ba	mcgurk	ba	ga	TRUE	B AA	B
A3R25SV8HUGML2	MS1_F05_C1	ba	congruent	ba	ba	TRUE	B AA	B
A3R25SV8HUGML2	MS1_M03_M1	ba	mcgurk	ba	ga	TRUE	B AA	B
A3R25SV8HUGML2	MS1_M05_M1	ba	mcgurk	ba	ga	TRUE	B AA	B
A3R25SV8HUGML2	MS1_F06_M1	ba	mcgurk	ba	ga	TRUE	B AA	B
A3R25SV8HUGML2	MS1_F07_M1	ba	mcgurk	ba	ga	TRUE	B AA	B
A3R25SV8HUGML2	MS1_M03_M1	ba	mcgurk	ba	ga	TRUE	B AA	B
A3R25SV8HUGML2	MS1_F08_M1	ba	mcgurk	ba	ga	TRUE	B AA	B
A3R25SV8HUGML2	MS1_F05_C3	ga	congruent	ga	ga	TRUE	G AA	G
A3R25SV8HUGML2	MS1_F05_C2	da	congruent	da	da	TRUE	D AA	D
A3R25SV8HUGML2	MS1_F01_M1	ba	mcgurk	ba	ga	TRUE	B AA	B
A3R25SV8HUGML2	MS1_F05_C1	ba	congruent	ba	ba	TRUE	B AA	B
A3R25SV8HUGML2	MS1_M05_M1	ba	mcgurk	ba	ga	TRUE	B AA	B
A3R25SV8HUGML2	MS1_M02_M1	ba	mcgurk	ba	ga	TRUE	B AA	B
A3R25SV8HUGML2	MS1_M04_M1	ba	mcgurk	ba	ga	TRUE	B AA	B
A3R25SV8HUGML2	MS1_F07_M1	ba	mcgurk	ba	ga	TRUE	B AA	B
A3R25SV8HUGML2	MS1_F08_M1	ba	mcgurk	ba	ga	TRUE	B AA	B
A3R25SV8HUGML2	MS1_M02_M1	ba	mcgurk	ba	ga	TRUE	B AA	B
A3R25SV8HUGML2	MS1_M05_M1	ba	mcgurk	ba	ga	TRUE	B AA	B
A3R25SV8HUGML2	MS1_F05_C1	ba	congruent	ba	ba	TRUE	B AA	B
A3R25SV8HUGML2	MS1_M04_M1	ba	mcgurk	ba	ga	TRUE	B AA	B
A3R25SV8HUGML2	MS1_M03_M1	ba	mcgurk	ba	ga	TRUE	B AA	B
A3R25SV8HUGML2	MS1_F06_M1	ba	mcgurk	ba	ga	TRUE	B AA	B
A3R25SV8HUGML2	MS1_F01_M1	ba	mcgurk	ba	ga	TRUE	B AA	B
A3R25SV8HUGML2	MS1_F07_M1	ba	mcgurk	ba	ga	TRUE	B AA	B
A3R25SV8HUGML2	MS1_F05_C1	ba	congruent	ba	ba	TRUE	B AA	B
A3R25SV8HUGML2	MS1_M03_M1	ba	mcgurk	ba	ga	TRUE	B AA	B
A3R25SV8HUGML2	MS1_M04_M1	ba	mcgurk	ba	ga	TRUE	B AA	B
A3R25SV8HUGML2	MS1_F08_M1	ba	mcgurk	ba	ga	TRUE	B AA	B
A3R25SV8HUGML2	MS1_M02_M1	ba	mcgurk	ba	ga	TRUE	B AA	B
A3R25SV8HUGML2	MS1_M05_M1	ba	mcgurk	ba	ga	TRUE	B AA	B
A3R25SV8HUGML2	MS1_F05_C3	ga	congruent	ga	ga	TRUE	G AA	G
A3R25SV8HUGML2	MS1_F06_M1	ba	mcgurk	ba	ga	TRUE	B AA	B
A3R25SV8HUGML2	MS1_F01_M1	ba	mcgurk	ba	ga	TRUE	B AA	B
A3R25SV8HUGML2	MS1_F05_C2	da	congruent	da	da	TRUE	D AA	D
A3R25SV8HUGML2	MS1_M05_M1	ba	mcgurk	ba	ga	TRUE	B AA	B
A3R25SV8HUGML2	MS1_F01_M1	ba	mcgurk	ba	ga	TRUE	B AA	B
A3R25SV8HUGML2	MS1_F05_C2	da	congruent	da	da	TRUE	D AA	D
A3R25SV8HUGML2	MS1_F07_M1	da	mcgurk	ba	ga	FALSE	D AA	D
A3R25SV8HUGML2	MS1_F08_M1	ba	mcgurk	ba	ga	TRUE	B AA	B
A3R25SV8HUGML2	MS1_M02_M1	ba	mcgurk	ba	ga	TRUE	B AA	B
A3R25SV8HUGML2	MS1_M04_M1	ba	mcgurk	ba	ga	TRUE	B AA	B
A3R25SV8HUGML2	MS1_F06_M1	ba	mcgurk	ba	ga	TRUE	B AA	B
A3R25SV8HUGML2	MS1_F05_C3	ga	congruent	ga	ga	TRUE	G AA	G
A3R25SV8HUGML2	MS1_M03_M1	ba	mcgurk	ba	ga	TRUE	B AA	B
A3R25SV8HUGML2	MS1_M04_M1	ba	mcgurk	ba	ga	TRUE	B AA	B
A3R25SV8HUGML2	MS1_F06_M1	ba	mcgurk	ba	ga	TRUE	B AA	B
A3R25SV8HUGML2	MS1_F07_M1	da	mcgurk	ba	ga	FALSE	D AA	D
A3R25SV8HUGML2	MS1_F01_M1	ba	mcgurk	ba	ga	TRUE	B AA	B
A3R25SV8HUGML2	MS1_M02_M1	ba	mcgurk	ba	ga	TRUE	B AA	B
A3R25SV8HUGML2	MS1_F08_M1	ba	mcgurk	ba	ga	TRUE	B AA	B
A3R25SV8HUGML2	MS1_M05_M1	ba	mcgurk	ba	ga	TRUE	B AA	B
A3R25SV8HUGML2	MS1_M03_M1	ba	mcgurk	ba	ga	TRUE	B AA	B
AFWKRID53R1XA	MS1_M04_M1	ba	mcgurk	ba	ga	TRUE	B AA	B
AFWKRID53R1XA	MS1_M05_M1	ba	mcgurk	ba	ga	TRUE	B AA	B
AFWKRID53R1XA	MS1_F05_C1	ba	congruent	ba	ba	TRUE	B AA	B
AFWKRID53R1XA	MS1_F06_M1	ba	mcgurk	ba	ga	TRUE	B AA	B
AFWKRID53R1XA	MS1_F07_M1	ba	mcgurk	ba	ga	TRUE	B AA	B
AFWKRID53R1XA	MS1_F08_M1	ba	mcgurk	ba	ga	TRUE	B AA	B
AFWKRID53R1XA	MS1_M02_M1	ba	mcgurk	ba	ga	TRUE	B AA	B
AFWKRID53R1XA	MS1_F05_C3	ga	congruent	ga	ga	TRUE	G AA	G
AFWKRID53R1XA	MS1_M03_M1	ba	mcgurk	ba	ga	TRUE	B AA	B
AFWKRID53R1XA	MS1_F01_M1	ba	mcgurk	ba	ga	TRUE	B AA	B
AFWKRID53R1XA	MS1_M02_M1	ba	mcgurk	ba	ga	TRUE	B AA	B
AFWKRID53R1XA	MS1_F01_M1	ba	mcgurk	ba	ga	TRUE	B AA	B
AFWKRID53R1XA	MS1_M03_M1	ba	mcgurk	ba	ga	TRUE	B AA	B
AFWKRID53R1XA	MS1_M04_M1	ba	mcgurk	ba	ga	TRUE	B AA	B
AFWKRID53R1XA	MS1_F08_M1	ba	mcgurk	ba	ga	TRUE	B AA	B
AFWKRID53R1XA	MS1_M05_M1	ba	mcgurk	ba	ga	TRUE	B AA	B
AFWKRID53R1XA	MS1_F06_M1	ba	mcgurk	ba	ga	TRUE	B AA	B
AFWKRID53R1XA	MS1_F07_M1	ba	mcgurk	ba	ga	TRUE	B AA	B
AFWKRID53R1XA	MS1_F05_C3	ga	congruent	ga	ga	TRUE	G AA	G
AFWKRID53R1XA	MS1_F07_M1	ba	mcgurk	ba	ga	TRUE	B AA	B
AFWKRID53R1XA	MS1_M04_M1	ba	mcgurk	ba	ga	TRUE	B AA	B
AFWKRID53R1XA	MS1_F06_M1	ba	mcgurk	ba	ga	TRUE	B AA	B
AFWKRID53R1XA	MS1_F08_M1	ba	mcgurk	ba	ga	TRUE	B AA	B
AFWKRID53R1XA	MS1_M02_M1	ba	mcgurk	ba	ga	TRUE	B AA	B
AFWKRID53R1XA	MS1_M05_M1	ba	mcgurk	ba	ga	TRUE	B AA	B
AFWKRID53R1XA	MS1_F01_M1	ba	mcgurk	ba	ga	TRUE	B AA	B
AFWKRID53R1XA	MS1_M03_M1	ba	mcgurk	ba	ga	TRUE	B AA	B
AFWKRID53R1XA	MS1_F05_C2	da	congruent	da	da	TRUE	D AA	D
AFWKRID53R1XA	MS1_F08_M1	ba	mcgurk	ba	ga	TRUE	B AA	B
AFWKRID53R1XA	MS1_F01_M1	ba	mcgurk	ba	ga	TRUE	B AA	B
AFWKRID53R1XA	MS1_F07_M1	ba	mcgurk	ba	ga	TRUE	B AA	B
AFWKRID53R1XA	MS1_M02_M1	ba	mcgurk	ba	ga	TRUE	B AA	B
AFWKRID53R1XA	MS1_M03_M1	ba	mcgurk	ba	ga	TRUE	B AA	B
AFWKRID53R1XA	MS1_M04_M1	ba	mcgurk	ba	ga	TRUE	B AA	B
AFWKRID53R1XA	MS1_F06_M1	ba	mcgurk	ba	ga	TRUE	B AA	B
AFWKRID53R1XA	MS1_M05_M1	ba	mcgurk	ba	ga	TRUE	B AA	B
AFWKRID53R1XA	MS1_F05_C2	da	congruent	da	da	TRUE	D AA	D
AFWKRID53R1XA	MS1_F07_M1	ba	mcgurk	ba	ga	TRUE	B AA	B
AFWKRID53R1XA	MS1_M04_M1	ba	mcgurk	ba	ga	TRUE	B AA	B
AFWKRID53R1XA	MS1_F08_M1	ba	mcgurk	ba	ga	TRUE	B AA	B
AFWKRID53R1XA	MS1_F06_M1	ba	mcgurk	ba	ga	TRUE	B AA	B
AFWKRID53R1XA	MS1_M02_M1	ba	mcgurk	ba	ga	TRUE	B AA	B
AFWKRID53R1XA	MS1_F01_M1	ba	mcgurk	ba	ga	TRUE	B AA	B
AFWKRID53R1XA	MS1_F05_C1	ba	congruent	ba	ba	TRUE	B AA	B
AFWKRID53R1XA	MS1_M03_M1	ba	mcgurk	ba	ga	TRUE	B AA	B
AFWKRID53R1XA	MS1_M05_M1	ba	mcgurk	ba	ga	TRUE	B AA	B
AFWKRID53R1XA	MS1_F06_M1	ba	mcgurk	ba	ga	TRUE	B AA	B
AFWKRID53R1XA	MS1_F07_M1	ba	mcgurk	ba	ga	TRUE	B AA	B
AFWKRID53R1XA	MS1_M03_M1	ba	mcgurk	ba	ga	TRUE	B AA	B
AFWKRID53R1XA	MS1_F08_M1	ba	mcgurk	ba	ga	TRUE	B AA	B
AFWKRID53R1XA	MS1_F05_C3	ga	congruent	ga	ga	TRUE	G AA	G
AFWKRID53R1XA	MS1_F05_C2	da	congruent	da	da	TRUE	D AA	D
AFWKRID53R1XA	MS1_F01_M1	ba	mcgurk	ba	ga	TRUE	B AA	B
AFWKRID53R1XA	MS1_F05_C1	ba	congruent	ba	ba	TRUE	B AA	B
AFWKRID53R1XA	MS1_M05_M1	ba	mcgurk	ba	ga	TRUE	B AA	B
AFWKRID53R1XA	MS1_M02_M1	ba	mcgurk	ba	ga	TRUE	B AA	B
AFWKRID53R1XA	MS1_M04_M1	ba	mcgurk	ba	ga	TRUE	B AA	B
AFWKRID53R1XA	MS1_F07_M1	ba	mcgurk	ba	ga	TRUE	B AA	B
AFWKRID53R1XA	MS1_F08_M1	ba	mcgurk	ba	ga	TRUE	B AA	B
AFWKRID53R1XA	MS1_M02_M1	ba	mcgurk	ba	ga	TRUE	B AA	B
AFWKRID53R1XA	MS1_M05_M1	ba	mcgurk	ba	ga	TRUE	B AA	B
AFWKRID53R1XA	MS1_F05_C1	ba	congruent	ba	ba	TRUE	B AA	B
AFWKRID53R1XA	MS1_M04_M1	ba	mcgurk	ba	ga	TRUE	B AA	B
AFWKRID53R1XA	MS1_M03_M1	ba	mcgurk	ba	ga	TRUE	B AA	B
AFWKRID53R1XA	MS1_F06_M1	ba	mcgurk	ba	ga	TRUE	B AA	B
AFWKRID53R1XA	MS1_F01_M1	ba	mcgurk	ba	ga	TRUE	B AA	B
AFWKRID53R1XA	MS1_F07_M1	ba	mcgurk	ba	ga	TRUE	B AA	B
AFWKRID53R1XA	MS1_F05_C1	ba	congruent	ba	ba	TRUE	B AA	B
AFWKRID53R1XA	MS1_M03_M1	ba	mcgurk	ba	ga	TRUE	B AA	B
AFWKRID53R1XA	MS1_M04_M1	ba	mcgurk	ba	ga	TRUE	B AA	B
AFWKRID53R1XA	MS1_F08_M1	ba	mcgurk	ba	ga	TRUE	B AA	B
AFWKRID53R1XA	MS1_M02_M1	ba	mcgurk	ba	ga	TRUE	B AA	B
AFWKRID53R1XA	MS1_M05_M1	ba	mcgurk	ba	ga	TRUE	B AA	B
AFWKRID53R1XA	MS1_F05_C3	ga	congruent	ga	ga	TRUE	G AA	G
AFWKRID53R1XA	MS1_F06_M1	ba	mcgurk	ba	ga	TRUE	B AA	B
AFWKRID53R1XA	MS1_F01_M1	ba	mcgurk	ba	ga	TRUE	B AA	B
AFWKRID53R1XA	MS1_F05_C2	da	congruent	da	da	TRUE	D AA	D
AFWKRID53R1XA	MS1_M05_M1	ba	mcgurk	ba	ga	TRUE	B AA	B
AFWKRID53R1XA	MS1_F01_M1	ba	mcgurk	ba	ga	TRUE	B AA	B
AFWKRID53R1XA	MS1_F05_C2	da	congruent	da	da	TRUE	D AA	D
AFWKRID53R1XA	MS1_F07_M1	ba	mcgurk	ba	ga	TRUE	B AA	B
AFWKRID53R1XA	MS1_F08_M1	ba	mcgurk	ba	ga	TRUE	B AA	B
AFWKRID53R1XA	MS1_M02_M1	ba	mcgurk	ba	ga	TRUE	B AA	B
AFWKRID53R1XA	MS1_M04_M1	ba	mcgurk	ba	ga	TRUE	B AA	B
AFWKRID53R1XA	MS1_F06_M1	ba	mcgurk	ba	ga	TRUE	B AA	B
AFWKRID53R1XA	MS1_F05_C3	ga	congruent	ga	ga	TRUE	G AA	G
AFWKRID53R1XA	MS1_M03_M1	ba	mcgurk	ba	ga	TRUE	B AA	B
AFWKRID53R1XA	MS1_M04_M1	ba	mcgurk	ba	ga	TRUE	B AA	B
AFWKRID53R1XA	MS1_F06_M1	ba	mcgurk	ba	ga	TRUE	B AA	B
AFWKRID53R1XA	MS1_F07_M1	ba	mcgurk	ba	ga	TRUE	B AA	B
AFWKRID53R1XA	MS1_F01_M1	ba	mcgurk	ba	ga	TRUE	B AA	B
AFWKRID53R1XA	MS1_M02_M1	ba	mcgurk	ba	ga	TRUE	B AA	B
AFWKRID53R1XA	MS1_F08_M1	ba	mcgurk	ba	ga	TRUE	B AA	B
AFWKRID53R1XA	MS1_M05_M1	ba	mcgurk	ba	ga	TRUE	B AA	B
AFWKRID53R1XA	MS1_M03_M1	ba	mcgurk	ba	ga	TRUE	B AA	B
A3L4JPADUA9EQ6	MS1_M04_M1	ba	mcgurk	ba	ga	TRUE	B AA	B
A3L4JPADUA9EQ6	MS1_M05_M1	ah	mcgurk	ba	ga	FALSE	AA	AA
A3L4JPADUA9EQ6	MS1_F05_C1	ba	congruent	ba	ba	TRUE	B AA	B
A3L4JPADUA9EQ6	MS1_F06_M1	ah	mcgurk	ba	ga	FALSE	AA	AA
A3L4JPADUA9EQ6	MS1_F07_M1	ba	mcgurk	ba	ga	TRUE	B AA	B
A3L4JPADUA9EQ6	MS1_F08_M1	ba	mcgurk	ba	ga	TRUE	B AA	B
A3L4JPADUA9EQ6	MS1_M02_M1	ah	mcgurk	ba	ga	FALSE	AA	AA
A3L4JPADUA9EQ6	MS1_F05_C3	ga	congruent	ga	ga	TRUE	G AA	G
A3L4JPADUA9EQ6	MS1_M03_M1	ba	mcgurk	ba	ga	TRUE	B AA	B
A3L4JPADUA9EQ6	MS1_F01_M1	da	mcgurk	ba	ga	FALSE	D AA	D
A3L4JPADUA9EQ6	MS1_M02_M1	ah	mcgurk	ba	ga	FALSE	AA	AA
A3L4JPADUA9EQ6	MS1_F01_M1	ba	mcgurk	ba	ga	TRUE	B AA	B
A3L4JPADUA9EQ6	MS1_M03_M1	ba	mcgurk	ba	ga	TRUE	B AA	B
A3L4JPADUA9EQ6	MS1_M04_M1	ba	mcgurk	ba	ga	TRUE	B AA	B
A3L4JPADUA9EQ6	MS1_F08_M1	ga	mcgurk	ba	ga	FALSE	G AA	G
A3L4JPADUA9EQ6	MS1_M05_M1	ah	mcgurk	ba	ga	FALSE	AA	AA
A3L4JPADUA9EQ6	MS1_F06_M1	ba	mcgurk	ba	ga	TRUE	B AA	B
A3L4JPADUA9EQ6	MS1_F07_M1	ba	mcgurk	ba	ga	TRUE	B AA	B
A3L4JPADUA9EQ6	MS1_F05_C3	ga	congruent	ga	ga	TRUE	G AA	G
A3L4JPADUA9EQ6	MS1_F07_M1	ba	mcgurk	ba	ga	TRUE	B AA	B
A3L4JPADUA9EQ6	MS1_M04_M1	ba	mcgurk	ba	ga	TRUE	B AA	B
A3L4JPADUA9EQ6	MS1_F06_M1	ba	mcgurk	ba	ga	TRUE	B AA	B
A3L4JPADUA9EQ6	MS1_F08_M1	da	mcgurk	ba	ga	FALSE	D AA	D
A3L4JPADUA9EQ6	MS1_M02_M1	ah	mcgurk	ba	ga	FALSE	AA	AA
A3L4JPADUA9EQ6	MS1_M05_M1	ba	mcgurk	ba	ga	TRUE	B AA	B
A3L4JPADUA9EQ6	MS1_F01_M1	da	mcgurk	ba	ga	FALSE	D AA	D
A3L4JPADUA9EQ6	MS1_M03_M1	ba	mcgurk	ba	ga	TRUE	B AA	B
A3L4JPADUA9EQ6	MS1_F05_C2	da	congruent	da	da	TRUE	D AA	D
A3L4JPADUA9EQ6	MS1_F08_M1	ba	mcgurk	ba	ga	TRUE	B AA	B
A3L4JPADUA9EQ6	MS1_F01_M1	da	mcgurk	ba	ga	FALSE	D AA	D
A3L4JPADUA9EQ6	MS1_F07_M1	da	mcgurk	ba	ga	FALSE	D AA	D
A3L4JPADUA9EQ6	MS1_M02_M1	ba	mcgurk	ba	ga	TRUE	B AA	B
A3L4JPADUA9EQ6	MS1_M03_M1	da	mcgurk	ba	ga	FALSE	D AA	D
A3L4JPADUA9EQ6	MS1_M04_M1	ba	mcgurk	ba	ga	TRUE	B AA	B
A3L4JPADUA9EQ6	MS1_F06_M1	ba	mcgurk	ba	ga	TRUE	B AA	B
A3L4JPADUA9EQ6	MS1_M05_M1	ah	mcgurk	ba	ga	FALSE	AA	AA
A3L4JPADUA9EQ6	MS1_F05_C2	da	congruent	da	da	TRUE	D AA	D
A3L4JPADUA9EQ6	MS1_F07_M1	ba	mcgurk	ba	ga	TRUE	B AA	B
A3L4JPADUA9EQ6	MS1_M04_M1	ba	mcgurk	ba	ga	TRUE	B AA	B
A3L4JPADUA9EQ6	MS1_F08_M1	ba	mcgurk	ba	ga	TRUE	B AA	B
A3L4JPADUA9EQ6	MS1_F06_M1	ah	mcgurk	ba	ga	FALSE	AA	AA
A3L4JPADUA9EQ6	MS1_M02_M1	da	mcgurk	ba	ga	FALSE	D AA	D
A3L4JPADUA9EQ6	MS1_F01_M1	da	mcgurk	ba	ga	FALSE	D AA	D
A3L4JPADUA9EQ6	MS1_F05_C1	ba	congruent	ba	ba	TRUE	B AA	B
A3L4JPADUA9EQ6	MS1_M03_M1	da	mcgurk	ba	ga	FALSE	D AA	D
A3L4JPADUA9EQ6	MS1_M05_M1	ah	mcgurk	ba	ga	FALSE	AA	AA
A3L4JPADUA9EQ6	MS1_F06_M1	ba	mcgurk	ba	ga	TRUE	B AA	B
A3L4JPADUA9EQ6	MS1_F07_M1	da	mcgurk	ba	ga	FALSE	D AA	D
A3L4JPADUA9EQ6	MS1_M03_M1	da	mcgurk	ba	ga	FALSE	D AA	D
A3L4JPADUA9EQ6	MS1_F08_M1	da	mcgurk	ba	ga	FALSE	D AA	D
A3L4JPADUA9EQ6	MS1_F05_C3	ga	congruent	ga	ga	TRUE	G AA	G
A3L4JPADUA9EQ6	MS1_F05_C2	da	congruent	da	da	TRUE	D AA	D
A3L4JPADUA9EQ6	MS1_F01_M1	da	mcgurk	ba	ga	FALSE	D AA	D
A3L4JPADUA9EQ6	MS1_F05_C1	ba	congruent	ba	ba	TRUE	B AA	B
A3L4JPADUA9EQ6	MS1_M05_M1	ah	mcgurk	ba	ga	FALSE	AA	AA
A3L4JPADUA9EQ6	MS1_M02_M1	da	mcgurk	ba	ga	FALSE	D AA	D
A3L4JPADUA9EQ6	MS1_M04_M1	ba	mcgurk	ba	ga	TRUE	B AA	B
A3L4JPADUA9EQ6	MS1_F07_M1	da	mcgurk	ba	ga	FALSE	D AA	D
A3L4JPADUA9EQ6	MS1_F08_M1	da	mcgurk	ba	ga	FALSE	D AA	D
A3L4JPADUA9EQ6	MS1_M02_M1	da	mcgurk	ba	ga	FALSE	D AA	D
A3L4JPADUA9EQ6	MS1_M05_M1	ah	mcgurk	ba	ga	FALSE	AA	AA
A3L4JPADUA9EQ6	MS1_F05_C1	ba	congruent	ba	ba	TRUE	B AA	B
A3L4JPADUA9EQ6	MS1_M04_M1	ba	mcgurk	ba	ga	TRUE	B AA	B
A3L4JPADUA9EQ6	MS1_M03_M1	da	mcgurk	ba	ga	FALSE	D AA	D
A3L4JPADUA9EQ6	MS1_F06_M1	ba	mcgurk	ba	ga	TRUE	B AA	B
A3L4JPADUA9EQ6	MS1_F01_M1	da	mcgurk	ba	ga	FALSE	D AA	D
A3L4JPADUA9EQ6	MS1_F07_M1	ba	mcgurk	ba	ga	TRUE	B AA	B
A3L4JPADUA9EQ6	MS1_F05_C1	ba	congruent	ba	ba	TRUE	B AA	B
A3L4JPADUA9EQ6	MS1_M03_M1	da	mcgurk	ba	ga	FALSE	D AA	D
A3L4JPADUA9EQ6	MS1_M04_M1	ba	mcgurk	ba	ga	TRUE	B AA	B
A3L4JPADUA9EQ6	MS1_F08_M1	ba	mcgurk	ba	ga	TRUE	B AA	B
A3L4JPADUA9EQ6	MS1_M02_M1	da	mcgurk	ba	ga	FALSE	D AA	D
A3L4JPADUA9EQ6	MS1_M05_M1	ah	mcgurk	ba	ga	FALSE	AA	AA
A3L4JPADUA9EQ6	MS1_F05_C3	ga	congruent	ga	ga	TRUE	G AA	G
A3L4JPADUA9EQ6	MS1_F06_M1	ba	mcgurk	ba	ga	TRUE	B AA	B
A3L4JPADUA9EQ6	MS1_F01_M1	da	mcgurk	ba	ga	FALSE	D AA	D
A3L4JPADUA9EQ6	MS1_F05_C2	da	congruent	da	da	TRUE	D AA	D
A3L4JPADUA9EQ6	MS1_M05_M1	ba	mcgurk	ba	ga	TRUE	B AA	B
A3L4JPADUA9EQ6	MS1_F01_M1	da	mcgurk	ba	ga	FALSE	D AA	D
A3L4JPADUA9EQ6	MS1_F05_C2	da	congruent	da	da	TRUE	D AA	D
A3L4JPADUA9EQ6	MS1_F07_M1	ba	mcgurk	ba	ga	TRUE	B AA	B
A3L4JPADUA9EQ6	MS1_F08_M1	ba	mcgurk	ba	ga	TRUE	B AA	B
A3L4JPADUA9EQ6	MS1_M02_M1	ah	mcgurk	ba	ga	FALSE	AA	AA
A3L4JPADUA9EQ6	MS1_M04_M1	ba	mcgurk	ba	ga	TRUE	B AA	B
A3L4JPADUA9EQ6	MS1_F06_M1	ah	mcgurk	ba	ga	FALSE	AA	AA
A3L4JPADUA9EQ6	MS1_F05_C3	ga	congruent	ga	ga	TRUE	G AA	G
A3L4JPADUA9EQ6	MS1_M03_M1	da	mcgurk	ba	ga	FALSE	D AA	D
A3L4JPADUA9EQ6	MS1_M04_M1	ba	mcgurk	ba	ga	TRUE	B AA	B
A3L4JPADUA9EQ6	MS1_F06_M1	ah	mcgurk	ba	ga	FALSE	AA	AA
A3L4JPADUA9EQ6	MS1_F07_M1	da	mcgurk	ba	ga	FALSE	D AA	D
A3L4JPADUA9EQ6	MS1_F01_M1	da	mcgurk	ba	ga	FALSE	D AA	D
A3L4JPADUA9EQ6	MS1_M02_M1	da	mcgurk	ba	ga	FALSE	D AA	D
A3L4JPADUA9EQ6	MS1_F08_M1	ba	mcgurk	ba	ga	TRUE	B AA	B
A3L4JPADUA9EQ6	MS1_M05_M1	ba	mcgurk	ba	ga	TRUE	B AA	B
A3L4JPADUA9EQ6	MS1_M03_M1	da	mcgurk	ba	ga	FALSE	D AA	D
A300RDXQAYZ6VR	MS1_M04_M1	da	mcgurk	ba	ga	FALSE	D AA	D
A300RDXQAYZ6VR	MS1_M05_M1	ba	mcgurk	ba	ga	TRUE	B AA	B
A300RDXQAYZ6VR	MS1_F05_C1	ah	congruent	ba	ba	FALSE	AA	AA
A300RDXQAYZ6VR	MS1_F06_M1	ba	mcgurk	ba	ga	TRUE	B AA	B
A300RDXQAYZ6VR	MS1_F07_M1	da	mcgurk	ba	ga	FALSE	D AA	D
A300RDXQAYZ6VR	MS1_F08_M1	dah	mcgurk	ba	ga	FALSE	D AH	D
A300RDXQAYZ6VR	MS1_M02_M1	ah	mcgurk	ba	ga	FALSE	AA	AA
A300RDXQAYZ6VR	MS1_F05_C3	ga	congruent	ga	ga	TRUE	G AA	G
A300RDXQAYZ6VR	MS1_M03_M1	da	mcgurk	ba	ga	FALSE	D AA	D
A300RDXQAYZ6VR	MS1_F01_M1	tah	mcgurk	ba	ga	FALSE	T AA	T
A300RDXQAYZ6VR	MS1_M02_M1	auh	mcgurk	ba	ga	FALSE	AA	AA
A300RDXQAYZ6VR	MS1_F01_M1	ah	mcgurk	ba	ga	FALSE	AA	AA
A300RDXQAYZ6VR	MS1_M03_M1	ga	mcgurk	ba	ga	FALSE	G AA	G
A300RDXQAYZ6VR	MS1_M04_M1	da	mcgurk	ba	ga	FALSE	D AA	D
A300RDXQAYZ6VR	MS1_F08_M1	da	mcgurk	ba	ga	FALSE	D AA	D
A300RDXQAYZ6VR	MS1_M05_M1	dah	mcgurk	ba	ga	FALSE	D AH	D
A300RDXQAYZ6VR	MS1_F06_M1	bah	mcgurk	ba	ga	TRUE	B AA	B
A300RDXQAYZ6VR	MS1_F07_M1	tah	mcgurk	ba	ga	FALSE	T AA	T
A300RDXQAYZ6VR	MS1_F05_C3	ga	congruent	ga	ga	TRUE	G AA	G
A300RDXQAYZ6VR	MS1_F07_M1	tah	mcgurk	ba	ga	FALSE	T AA	T
A300RDXQAYZ6VR	MS1_M04_M1	tuh	mcgurk	ba	ga	FALSE	T AH	T
A300RDXQAYZ6VR	MS1_F06_M1	ah	mcgurk	ba	ga	FALSE	AA	AA
A300RDXQAYZ6VR	MS1_F08_M1	tah	mcgurk	ba	ga	FALSE	T AA	T
A300RDXQAYZ6VR	MS1_M02_M1	tuh	mcgurk	ba	ga	FALSE	T AH	T
A300RDXQAYZ6VR	MS1_M05_M1	dah	mcgurk	ba	ga	FALSE	D AH	D
A300RDXQAYZ6VR	MS1_F01_M1	tuh	mcgurk	ba	ga	FALSE	T AH	T
A300RDXQAYZ6VR	MS1_M03_M1	da	mcgurk	ba	ga	FALSE	D AA	D
A300RDXQAYZ6VR	MS1_F05_C2	dah	congruent	da	da	TRUE	D AH	D
A300RDXQAYZ6VR	MS1_F08_M1	duh	mcgurk	ba	ga	FALSE	D AH	D
A300RDXQAYZ6VR	MS1_F01_M1	tuh	mcgurk	ba	ga	FALSE	T AH	T
A300RDXQAYZ6VR	MS1_F07_M1	tah	mcgurk	ba	ga	FALSE	T AA	T
A300RDXQAYZ6VR	MS1_M02_M1	tuh	mcgurk	ba	ga	FALSE	T AH	T
A300RDXQAYZ6VR	MS1_M03_M1	duh	mcgurk	ba	ga	FALSE	D AH	D
A300RDXQAYZ6VR	MS1_M04_M1	ta	mcgurk	ba	ga	FALSE	T AA	T
A300RDXQAYZ6VR	MS1_F06_M1	ba	mcgurk	ba	ga	TRUE	B AA	B
A300RDXQAYZ6VR	MS1_M05_M1	ba	mcgurk	ba	ga	TRUE	B AA	B
A300RDXQAYZ6VR	MS1_F05_C2	tah	congruent	da	da	FALSE	T AA	T
A300RDXQAYZ6VR	MS1_F07_M1	tuh	mcgurk	ba	ga	FALSE	T AH	T
A300RDXQAYZ6VR	MS1_M04_M1	tuh	mcgurk	ba	ga	FALSE	T AH	T
A300RDXQAYZ6VR	MS1_F08_M1	ta	mcgurk	ba	ga	FALSE	T AA	T
A300RDXQAYZ6VR	MS1_F06_M1	tah	mcgurk	ba	ga	FALSE	T AA	T
A300RDXQAYZ6VR	MS1_M02_M1	dah	mcgurk	ba	ga	FALSE	D AH	D
A300RDXQAYZ6VR	MS1_F01_M1	tuh	mcgurk	ba	ga	FALSE	T AH	T
A300RDXQAYZ6VR	MS1_F05_C1	bah	congruent	ba	ba	TRUE	B AA	B
A300RDXQAYZ6VR	MS1_M03_M1	ta	mcgurk	ba	ga	FALSE	T AA	T
A300RDXQAYZ6VR	MS1_M05_M1	dah	mcgurk	ba	ga	FALSE	D AH	D
A300RDXQAYZ6VR	MS1_F06_M1	dah	mcgurk	ba	ga	FALSE	D AH	D
A300RDXQAYZ6VR	MS1_F07_M1	tuh	mcgurk	ba	ga	FALSE	T AH	T
A300RDXQAYZ6VR	MS1_M03_M1	dua	mcgurk	ba	ga	FALSE	D UW AH	D
A300RDXQAYZ6VR	MS1_F08_M1	dah	mcgurk	ba	ga	FALSE	D AH	D
A300RDXQAYZ6VR	MS1_F05_C3	gah	congruent	ga	ga	TRUE	G AA	G
A300RDXQAYZ6VR	MS1_F05_C2	dah	congruent	da	da	TRUE	D AH	D
A300RDXQAYZ6VR	MS1_F01_M1	tah	mcgurk	ba	ga	FALSE	T AA	T
A300RDXQAYZ6VR	MS1_F05_C1	pah	congruent	ba	ba	FALSE	P AE	P
A300RDXQAYZ6VR	MS1_M05_M1	tah	mcgurk	ba	ga	FALSE	T AA	T
A300RDXQAYZ6VR	MS1_M02_M1	deo	mcgurk	ba	ga	FALSE	D IY OW	D
A300RDXQAYZ6VR	MS1_M04_M1	dah	mcgurk	ba	ga	FALSE	D AH	D
A300RDXQAYZ6VR	MS1_F07_M1	daw	mcgurk	ba	ga	FALSE	D AO	D
A300RDXQAYZ6VR	MS1_F08_M1	tao	mcgurk	ba	ga	FALSE	T AW	T
A300RDXQAYZ6VR	MS1_M02_M1	taw	mcgurk	ba	ga	FALSE	T AA	T
A300RDXQAYZ6VR	MS1_M05_M1	daw	mcgurk	ba	ga	FALSE	D AO	D
A300RDXQAYZ6VR	MS1_F05_C1	bah	congruent	ba	ba	TRUE	B AA	B
A300RDXQAYZ6VR	MS1_M04_M1	bow	mcgurk	ba	ga	TRUE	B AW	B
A300RDXQAYZ6VR	MS1_M03_M1	tah	mcgurk	ba	ga	FALSE	T AA	T
A300RDXQAYZ6VR	MS1_F06_M1	dow	mcgurk	ba	ga	FALSE	D AW	D
A300RDXQAYZ6VR	MS1_F01_M1	tah	mcgurk	ba	ga	FALSE	T AA	T
A300RDXQAYZ6VR	MS1_F07_M1	tah	mcgurk	ba	ga	FALSE	T AA	T
A300RDXQAYZ6VR	MS1_F05_C1	bow	congruent	ba	ba	TRUE	B AW	B
A300RDXQAYZ6VR	MS1_M03_M1	ta	mcgurk	ba	ga	FALSE	T AA	T
A300RDXQAYZ6VR	MS1_M04_M1	daw	mcgurk	ba	ga	FALSE	D AO	D
A300RDXQAYZ6VR	MS1_F08_M1	tah	mcgurk	ba	ga	FALSE	T AA	T
A300RDXQAYZ6VR	MS1_M02_M1	dow	mcgurk	ba	ga	FALSE	D AW	D
A300RDXQAYZ6VR	MS1_M05_M1	towe	mcgurk	ba	ga	FALSE	T OW	T
A300RDXQAYZ6VR	MS1_F05_C3	gah	congruent	ga	ga	TRUE	G AA	G
A300RDXQAYZ6VR	MS1_F06_M1	bah	mcgurk	ba	ga	TRUE	B AA	B
A300RDXQAYZ6VR	MS1_F01_M1	tah	mcgurk	ba	ga	FALSE	T AA	T
A300RDXQAYZ6VR	MS1_F05_C2	da	congruent	da	da	TRUE	D AA	D
A300RDXQAYZ6VR	MS1_M05_M1	daw	mcgurk	ba	ga	FALSE	D AO	D
A300RDXQAYZ6VR	MS1_F01_M1	tah	mcgurk	ba	ga	FALSE	T AA	T
A300RDXQAYZ6VR	MS1_F05_C2	da	congruent	da	da	TRUE	D AA	D
A300RDXQAYZ6VR	MS1_F07_M1	taw	mcgurk	ba	ga	FALSE	T AA	T
A300RDXQAYZ6VR	MS1_F08_M1	la	mcgurk	ba	ga	FALSE	L AA	L
A300RDXQAYZ6VR	MS1_M02_M1	dow	mcgurk	ba	ga	FALSE	D AW	D
A300RDXQAYZ6VR	MS1_M04_M1	la	mcgurk	ba	ga	FALSE	L AA	L
A300RDXQAYZ6VR	MS1_F06_M1	bah	mcgurk	ba	ga	TRUE	B AA	B
A300RDXQAYZ6VR	MS1_F05_C3	gaw	congruent	ga	ga	TRUE	G AO	G
A300RDXQAYZ6VR	MS1_M03_M1	dah	mcgurk	ba	ga	FALSE	D AH	D
A300RDXQAYZ6VR	MS1_M04_M1	dah	mcgurk	ba	ga	FALSE	D AH	D
A300RDXQAYZ6VR	MS1_F06_M1	baw	mcgurk	ba	ga	TRUE	B AO	B
A300RDXQAYZ6VR	MS1_F07_M1	dah	mcgurk	ba	ga	FALSE	D AH	D
A300RDXQAYZ6VR	MS1_F01_M1	tow	mcgurk	ba	ga	FALSE	T OW	T
A300RDXQAYZ6VR	MS1_M02_M1	bow	mcgurk	ba	ga	TRUE	B AW	B
A300RDXQAYZ6VR	MS1_F08_M1	bah	mcgurk	ba	ga	TRUE	B AA	B
A300RDXQAYZ6VR	MS1_M05_M1	ba	mcgurk	ba	ga	TRUE	B AA	B
A300RDXQAYZ6VR	MS1_M03_M1	buh	mcgurk	ba	ga	TRUE	B AH	B
A1NZ394HBEFNEM	MS1_M04_M1	ba	mcgurk	ba	ga	TRUE	B AA	B
A1NZ394HBEFNEM	MS1_M05_M1	ah	mcgurk	ba	ga	FALSE	AA	AA
A1NZ394HBEFNEM	MS1_F05_C1	ba	congruent	ba	ba	TRUE	B AA	B
A1NZ394HBEFNEM	MS1_F06_M1	ba	mcgurk	ba	ga	TRUE	B AA	B
A1NZ394HBEFNEM	MS1_F07_M1	da	mcgurk	ba	ga	FALSE	D AA	D
A1NZ394HBEFNEM	MS1_F08_M1	da	mcgurk	ba	ga	FALSE	D AA	D
A1NZ394HBEFNEM	MS1_M02_M1	ah	mcgurk	ba	ga	FALSE	AA	AA
A1NZ394HBEFNEM	MS1_F05_C3	ga	congruent	ga	ga	TRUE	G AA	G
A1NZ394HBEFNEM	MS1_M03_M1	da	mcgurk	ba	ga	FALSE	D AA	D
A1NZ394HBEFNEM	MS1_F01_M1	ba	mcgurk	ba	ga	TRUE	B AA	B
A1NZ394HBEFNEM	MS1_M02_M1	ah	mcgurk	ba	ga	FALSE	AA	AA
A1NZ394HBEFNEM	MS1_F01_M1	ba	mcgurk	ba	ga	TRUE	B AA	B
A1NZ394HBEFNEM	MS1_M03_M1	ba	mcgurk	ba	ga	TRUE	B AA	B
A1NZ394HBEFNEM	MS1_M04_M1	ba	mcgurk	ba	ga	TRUE	B AA	B
A1NZ394HBEFNEM	MS1_F08_M1	da	mcgurk	ba	ga	FALSE	D AA	D
A1NZ394HBEFNEM	MS1_M05_M1	ba	mcgurk	ba	ga	TRUE	B AA	B
A1NZ394HBEFNEM	MS1_F06_M1	ba	mcgurk	ba	ga	TRUE	B AA	B
A1NZ394HBEFNEM	MS1_F07_M1	da	mcgurk	ba	ga	FALSE	D AA	D
A1NZ394HBEFNEM	MS1_F05_C3	ga	congruent	ga	ga	TRUE	G AA	G
A1NZ394HBEFNEM	MS1_F07_M1	da	mcgurk	ba	ga	FALSE	D AA	D
A1NZ394HBEFNEM	MS1_M04_M1	ga	mcgurk	ba	ga	FALSE	G AA	G
A1NZ394HBEFNEM	MS1_F06_M1	ba	mcgurk	ba	ga	TRUE	B AA	B
A1NZ394HBEFNEM	MS1_F08_M1	da	mcgurk	ba	ga	FALSE	D AA	D
A1NZ394HBEFNEM	MS1_M02_M1	ah	mcgurk	ba	ga	FALSE	AA	AA
A1NZ394HBEFNEM	MS1_M05_M1	da	mcgurk	ba	ga	FALSE	D AA	D
A1NZ394HBEFNEM	MS1_F01_M1	da	mcgurk	ba	ga	FALSE	D AA	D
A1NZ394HBEFNEM	MS1_M03_M1	da	mcgurk	ba	ga	FALSE	D AA	D
A1NZ394HBEFNEM	MS1_F05_C2	da	congruent	da	da	TRUE	D AA	D
A1NZ394HBEFNEM	MS1_F08_M1	ba	mcgurk	ba	ga	TRUE	B AA	B
A1NZ394HBEFNEM	MS1_F01_M1	ba	mcgurk	ba	ga	TRUE	B AA	B
A1NZ394HBEFNEM	MS1_F07_M1	da	mcgurk	ba	ga	FALSE	D AA	D
A1NZ394HBEFNEM	MS1_M02_M1	ah	mcgurk	ba	ga	FALSE	AA	AA
A1NZ394HBEFNEM	MS1_M03_M1	da	mcgurk	ba	ga	FALSE	D AA	D
A1NZ394HBEFNEM	MS1_M04_M1	da	mcgurk	ba	ga	FALSE	D AA	D
A1NZ394HBEFNEM	MS1_F06_M1	ba	mcgurk	ba	ga	TRUE	B AA	B
A1NZ394HBEFNEM	MS1_M05_M1	da	mcgurk	ba	ga	FALSE	D AA	D
A1NZ394HBEFNEM	MS1_F05_C2	da	congruent	da	da	TRUE	D AA	D
A1NZ394HBEFNEM	MS1_F07_M1	da	mcgurk	ba	ga	FALSE	D AA	D
A1NZ394HBEFNEM	MS1_M04_M1	da	mcgurk	ba	ga	FALSE	D AA	D
A1NZ394HBEFNEM	MS1_F08_M1	da	mcgurk	ba	ga	FALSE	D AA	D
A1NZ394HBEFNEM	MS1_F06_M1	da	mcgurk	ba	ga	FALSE	D AA	D
A1NZ394HBEFNEM	MS1_M02_M1	ah	mcgurk	ba	ga	FALSE	AA	AA
A1NZ394HBEFNEM	MS1_F01_M1	da	mcgurk	ba	ga	FALSE	D AA	D
A1NZ394HBEFNEM	MS1_F05_C1	ba	congruent	ba	ba	TRUE	B AA	B
A1NZ394HBEFNEM	MS1_M03_M1	da	mcgurk	ba	ga	FALSE	D AA	D
A1NZ394HBEFNEM	MS1_M05_M1	da	mcgurk	ba	ga	FALSE	D AA	D
A1NZ394HBEFNEM	MS1_F06_M1	da	mcgurk	ba	ga	FALSE	D AA	D
A1NZ394HBEFNEM	MS1_F07_M1	da	mcgurk	ba	ga	FALSE	D AA	D
A1NZ394HBEFNEM	MS1_M03_M1	da	mcgurk	ba	ga	FALSE	D AA	D
A1NZ394HBEFNEM	MS1_F08_M1	da	mcgurk	ba	ga	FALSE	D AA	D
A1NZ394HBEFNEM	MS1_F05_C3	ga	congruent	ga	ga	TRUE	G AA	G
A1NZ394HBEFNEM	MS1_F05_C2	da	congruent	da	da	TRUE	D AA	D
A1NZ394HBEFNEM	MS1_F01_M1	ba	mcgurk	ba	ga	TRUE	B AA	B
A1NZ394HBEFNEM	MS1_F05_C1	ba	congruent	ba	ba	TRUE	B AA	B
A1NZ394HBEFNEM	MS1_M05_M1	da	mcgurk	ba	ga	FALSE	D AA	D
A1NZ394HBEFNEM	MS1_M02_M1	ah	mcgurk	ba	ga	FALSE	AA	AA
A1NZ394HBEFNEM	MS1_M04_M1	ba	mcgurk	ba	ga	TRUE	B AA	B
A1NZ394HBEFNEM	MS1_F07_M1	da	mcgurk	ba	ga	FALSE	D AA	D
A1NZ394HBEFNEM	MS1_F08_M1	da	mcgurk	ba	ga	FALSE	D AA	D
A1NZ394HBEFNEM	MS1_M02_M1	ah	mcgurk	ba	ga	FALSE	AA	AA
A1NZ394HBEFNEM	MS1_M05_M1	da	mcgurk	ba	ga	FALSE	D AA	D
A1NZ394HBEFNEM	MS1_F05_C1	ba	congruent	ba	ba	TRUE	B AA	B
A1NZ394HBEFNEM	MS1_M04_M1	ba	mcgurk	ba	ga	TRUE	B AA	B
A1NZ394HBEFNEM	MS1_M03_M1	da	mcgurk	ba	ga	FALSE	D AA	D
A1NZ394HBEFNEM	MS1_F06_M1	ah	mcgurk	ba	ga	FALSE	AA	AA
A1NZ394HBEFNEM	MS1_F01_M1	da	mcgurk	ba	ga	FALSE	D AA	D
A1NZ394HBEFNEM	MS1_F07_M1	da	mcgurk	ba	ga	FALSE	D AA	D
A1NZ394HBEFNEM	MS1_F05_C1	ba	congruent	ba	ba	TRUE	B AA	B
A1NZ394HBEFNEM	MS1_M03_M1	da	mcgurk	ba	ga	FALSE	D AA	D
A1NZ394HBEFNEM	MS1_M04_M1	da	mcgurk	ba	ga	FALSE	D AA	D
A1NZ394HBEFNEM	MS1_F08_M1	da	mcgurk	ba	ga	FALSE	D AA	D
A1NZ394HBEFNEM	MS1_M02_M1	ah	mcgurk	ba	ga	FALSE	AA	AA
A1NZ394HBEFNEM	MS1_M05_M1	da	mcgurk	ba	ga	FALSE	D AA	D
A1NZ394HBEFNEM	MS1_F05_C3	ga	congruent	ga	ga	TRUE	G AA	G
A1NZ394HBEFNEM	MS1_F06_M1	ga	mcgurk	ba	ga	FALSE	G AA	G
A1NZ394HBEFNEM	MS1_F01_M1	da	mcgurk	ba	ga	FALSE	D AA	D
A1NZ394HBEFNEM	MS1_F05_C2	da	congruent	da	da	TRUE	D AA	D
A1NZ394HBEFNEM	MS1_M05_M1	da	mcgurk	ba	ga	FALSE	D AA	D
A1NZ394HBEFNEM	MS1_F01_M1	da	mcgurk	ba	ga	FALSE	D AA	D
A1NZ394HBEFNEM	MS1_F05_C2	da	congruent	da	da	TRUE	D AA	D
A1NZ394HBEFNEM	MS1_F07_M1	da	mcgurk	ba	ga	FALSE	D AA	D
A1NZ394HBEFNEM	MS1_F08_M1	da	mcgurk	ba	ga	FALSE	D AA	D
A1NZ394HBEFNEM	MS1_M02_M1	ah	mcgurk	ba	ga	FALSE	AA	AA
A1NZ394HBEFNEM	MS1_M04_M1	da	mcgurk	ba	ga	FALSE	D AA	D
A1NZ394HBEFNEM	MS1_F06_M1	ah	mcgurk	ba	ga	FALSE	AA	AA
A1NZ394HBEFNEM	MS1_F05_C3	ga	congruent	ga	ga	TRUE	G AA	G
A1NZ394HBEFNEM	MS1_M03_M1	da	mcgurk	ba	ga	FALSE	D AA	D
A1NZ394HBEFNEM	MS1_M04_M1	da	mcgurk	ba	ga	FALSE	D AA	D
A1NZ394HBEFNEM	MS1_F06_M1	ah	mcgurk	ba	ga	FALSE	AA	AA
A1NZ394HBEFNEM	MS1_F07_M1	da	mcgurk	ba	ga	FALSE	D AA	D
A1NZ394HBEFNEM	MS1_F01_M1	da	mcgurk	ba	ga	FALSE	D AA	D
A1NZ394HBEFNEM	MS1_M02_M1	ah	mcgurk	ba	ga	FALSE	AA	AA
A1NZ394HBEFNEM	MS1_F08_M1	da	mcgurk	ba	ga	FALSE	D AA	D
A1NZ394HBEFNEM	MS1_M05_M1	ah	mcgurk	ba	ga	FALSE	AA	AA
A1NZ394HBEFNEM	MS1_M03_M1	da	mcgurk	ba	ga	FALSE	D AA	D
A2T9GR0UCUVDXG	MS1_M04_M1	ba	mcgurk	ba	ga	TRUE	B AA	B
A2T9GR0UCUVDXG	MS1_M05_M1	da	mcgurk	ba	ga	FALSE	D AA	D
A2T9GR0UCUVDXG	MS1_F05_C1	ba	congruent	ba	ba	TRUE	B AA	B
A2T9GR0UCUVDXG	MS1_F06_M1	da	mcgurk	ba	ga	FALSE	D AA	D
A2T9GR0UCUVDXG	MS1_F07_M1	da	mcgurk	ba	ga	FALSE	D AA	D
A2T9GR0UCUVDXG	MS1_F08_M1	da	mcgurk	ba	ga	FALSE	D AA	D
A2T9GR0UCUVDXG	MS1_M02_M1	da	mcgurk	ba	ga	FALSE	D AA	D
A2T9GR0UCUVDXG	MS1_F05_C3	ga	congruent	ga	ga	TRUE	G AA	G
A2T9GR0UCUVDXG	MS1_M03_M1	da	mcgurk	ba	ga	FALSE	D AA	D
A2T9GR0UCUVDXG	MS1_F01_M1	da	mcgurk	ba	ga	FALSE	D AA	D
A2T9GR0UCUVDXG	MS1_M02_M1	da	mcgurk	ba	ga	FALSE	D AA	D
A2T9GR0UCUVDXG	MS1_F01_M1	da	mcgurk	ba	ga	FALSE	D AA	D
A2T9GR0UCUVDXG	MS1_M03_M1	da	mcgurk	ba	ga	FALSE	D AA	D
A2T9GR0UCUVDXG	MS1_M04_M1	da	mcgurk	ba	ga	FALSE	D AA	D
A2T9GR0UCUVDXG	MS1_F08_M1	da	mcgurk	ba	ga	FALSE	D AA	D
A2T9GR0UCUVDXG	MS1_M05_M1	da	mcgurk	ba	ga	FALSE	D AA	D
A2T9GR0UCUVDXG	MS1_F06_M1	da	mcgurk	ba	ga	FALSE	D AA	D
A2T9GR0UCUVDXG	MS1_F07_M1	da	mcgurk	ba	ga	FALSE	D AA	D
A2T9GR0UCUVDXG	MS1_F05_C3	ga	congruent	ga	ga	TRUE	G AA	G
A2T9GR0UCUVDXG	MS1_F07_M1	da	mcgurk	ba	ga	FALSE	D AA	D
A2T9GR0UCUVDXG	MS1_M04_M1	da	mcgurk	ba	ga	FALSE	D AA	D
A2T9GR0UCUVDXG	MS1_F06_M1	da	mcgurk	ba	ga	FALSE	D AA	D
A2T9GR0UCUVDXG	MS1_F08_M1	da	mcgurk	ba	ga	FALSE	D AA	D
A2T9GR0UCUVDXG	MS1_M02_M1	da	mcgurk	ba	ga	FALSE	D AA	D
A2T9GR0UCUVDXG	MS1_M05_M1	da	mcgurk	ba	ga	FALSE	D AA	D
A2T9GR0UCUVDXG	MS1_F01_M1	da	mcgurk	ba	ga	FALSE	D AA	D
A2T9GR0UCUVDXG	MS1_M03_M1	da	mcgurk	ba	ga	FALSE	D AA	D
A2T9GR0UCUVDXG	MS1_F05_C2	da	congruent	da	da	TRUE	D AA	D
A2T9GR0UCUVDXG	MS1_F08_M1	da	mcgurk	ba	ga	FALSE	D AA	D
A2T9GR0UCUVDXG	MS1_F01_M1	da	mcgurk	ba	ga	FALSE	D AA	D
A2T9GR0UCUVDXG	MS1_F07_M1	da	mcgurk	ba	ga	FALSE	D AA	D
A2T9GR0UCUVDXG	MS1_M02_M1	da	mcgurk	ba	ga	FALSE	D AA	D
A2T9GR0UCUVDXG	MS1_M03_M1	da	mcgurk	ba	ga	FALSE	D AA	D
A2T9GR0UCUVDXG	MS1_M04_M1	da	mcgurk	ba	ga	FALSE	D AA	D
A2T9GR0UCUVDXG	MS1_F06_M1	da	mcgurk	ba	ga	FALSE	D AA	D
A2T9GR0UCUVDXG	MS1_M05_M1	da	mcgurk	ba	ga	FALSE	D AA	D
A2T9GR0UCUVDXG	MS1_F05_C2	da	congruent	da	da	TRUE	D AA	D
A2T9GR0UCUVDXG	MS1_F07_M1	da	mcgurk	ba	ga	FALSE	D AA	D
A2T9GR0UCUVDXG	MS1_M04_M1	da	mcgurk	ba	ga	FALSE	D AA	D
A2T9GR0UCUVDXG	MS1_F08_M1	da	mcgurk	ba	ga	FALSE	D AA	D
A2T9GR0UCUVDXG	MS1_F06_M1	da	mcgurk	ba	ga	FALSE	D AA	D
A2T9GR0UCUVDXG	MS1_M02_M1	da	mcgurk	ba	ga	FALSE	D AA	D
A2T9GR0UCUVDXG	MS1_F01_M1	da	mcgurk	ba	ga	FALSE	D AA	D
A2T9GR0UCUVDXG	MS1_F05_C1	ba	congruent	ba	ba	TRUE	B AA	B
A2T9GR0UCUVDXG	MS1_M03_M1	da	mcgurk	ba	ga	FALSE	D AA	D
A2T9GR0UCUVDXG	MS1_M05_M1	da	mcgurk	ba	ga	FALSE	D AA	D
A2T9GR0UCUVDXG	MS1_F06_M1	da	mcgurk	ba	ga	FALSE	D AA	D
A2T9GR0UCUVDXG	MS1_F07_M1	da	mcgurk	ba	ga	FALSE	D AA	D
A2T9GR0UCUVDXG	MS1_M03_M1	da	mcgurk	ba	ga	FALSE	D AA	D
A2T9GR0UCUVDXG	MS1_F08_M1	da	mcgurk	ba	ga	FALSE	D AA	D
A2T9GR0UCUVDXG	MS1_F05_C3	ga	congruent	ga	ga	TRUE	G AA	G
A2T9GR0UCUVDXG	MS1_F05_C2	da	congruent	da	da	TRUE	D AA	D
A2T9GR0UCUVDXG	MS1_F01_M1	da	mcgurk	ba	ga	FALSE	D AA	D
A2T9GR0UCUVDXG	MS1_F05_C1	ba	congruent	ba	ba	TRUE	B AA	B
A2T9GR0UCUVDXG	MS1_M05_M1	da	mcgurk	ba	ga	FALSE	D AA	D
A2T9GR0UCUVDXG	MS1_M02_M1	da	mcgurk	ba	ga	FALSE	D AA	D
A2T9GR0UCUVDXG	MS1_M04_M1	da	mcgurk	ba	ga	FALSE	D AA	D
A2T9GR0UCUVDXG	MS1_F07_M1	da	mcgurk	ba	ga	FALSE	D AA	D
A2T9GR0UCUVDXG	MS1_F08_M1	da	mcgurk	ba	ga	FALSE	D AA	D
A2T9GR0UCUVDXG	MS1_M02_M1	da	mcgurk	ba	ga	FALSE	D AA	D
A2T9GR0UCUVDXG	MS1_M05_M1	da	mcgurk	ba	ga	FALSE	D AA	D
A2T9GR0UCUVDXG	MS1_F05_C1	ba	congruent	ba	ba	TRUE	B AA	B
A2T9GR0UCUVDXG	MS1_M04_M1	da	mcgurk	ba	ga	FALSE	D AA	D
A2T9GR0UCUVDXG	MS1_M03_M1	da	mcgurk	ba	ga	FALSE	D AA	D
A2T9GR0UCUVDXG	MS1_F06_M1	da	mcgurk	ba	ga	FALSE	D AA	D
A2T9GR0UCUVDXG	MS1_F01_M1	da	mcgurk	ba	ga	FALSE	D AA	D
A2T9GR0UCUVDXG	MS1_F07_M1	da	mcgurk	ba	ga	FALSE	D AA	D
A2T9GR0UCUVDXG	MS1_F05_C1	ba	congruent	ba	ba	TRUE	B AA	B
A2T9GR0UCUVDXG	MS1_M03_M1	da	mcgurk	ba	ga	FALSE	D AA	D
A2T9GR0UCUVDXG	MS1_M04_M1	da	mcgurk	ba	ga	FALSE	D AA	D
A2T9GR0UCUVDXG	MS1_F08_M1	da	mcgurk	ba	ga	FALSE	D AA	D
A2T9GR0UCUVDXG	MS1_M02_M1	da	mcgurk	ba	ga	FALSE	D AA	D
A2T9GR0UCUVDXG	MS1_M05_M1	da	mcgurk	ba	ga	FALSE	D AA	D
A2T9GR0UCUVDXG	MS1_F05_C3	ga	congruent	ga	ga	TRUE	G AA	G
A2T9GR0UCUVDXG	MS1_F06_M1	da	mcgurk	ba	ga	FALSE	D AA	D
A2T9GR0UCUVDXG	MS1_F01_M1	da	mcgurk	ba	ga	FALSE	D AA	D
A2T9GR0UCUVDXG	MS1_F05_C2	da	congruent	da	da	TRUE	D AA	D
A2T9GR0UCUVDXG	MS1_M05_M1	da	mcgurk	ba	ga	FALSE	D AA	D
A2T9GR0UCUVDXG	MS1_F01_M1	da	mcgurk	ba	ga	FALSE	D AA	D
A2T9GR0UCUVDXG	MS1_F05_C2	da	congruent	da	da	TRUE	D AA	D
A2T9GR0UCUVDXG	MS1_F07_M1	da	mcgurk	ba	ga	FALSE	D AA	D
A2T9GR0UCUVDXG	MS1_F08_M1	da	mcgurk	ba	ga	FALSE	D AA	D
A2T9GR0UCUVDXG	MS1_M02_M1	da	mcgurk	ba	ga	FALSE	D AA	D
A2T9GR0UCUVDXG	MS1_M04_M1	da	mcgurk	ba	ga	FALSE	D AA	D
A2T9GR0UCUVDXG	MS1_F06_M1	da	mcgurk	ba	ga	FALSE	D AA	D
A2T9GR0UCUVDXG	MS1_F05_C3	ga	congruent	ga	ga	TRUE	G AA	G
A2T9GR0UCUVDXG	MS1_M03_M1	da	mcgurk	ba	ga	FALSE	D AA	D
A2T9GR0UCUVDXG	MS1_M04_M1	da	mcgurk	ba	ga	FALSE	D AA	D
A2T9GR0UCUVDXG	MS1_F06_M1	da	mcgurk	ba	ga	FALSE	D AA	D
A2T9GR0UCUVDXG	MS1_F07_M1	da	mcgurk	ba	ga	FALSE	D AA	D
A2T9GR0UCUVDXG	MS1_F01_M1	da	mcgurk	ba	ga	FALSE	D AA	D
A2T9GR0UCUVDXG	MS1_M02_M1	da	mcgurk	ba	ga	FALSE	D AA	D
A2T9GR0UCUVDXG	MS1_F08_M1	da	mcgurk	ba	ga	FALSE	D AA	D
A2T9GR0UCUVDXG	MS1_M05_M1	da	mcgurk	ba	ga	FALSE	D AA	D
A2T9GR0UCUVDXG	MS1_M03_M1	da	mcgurk	ba	ga	FALSE	D AA	D
A177EXELDLWTWV	MS1_M04_M1	ba	mcgurk	ba	ga	TRUE	B AA	B
A177EXELDLWTWV	MS1_M05_M1	ba	mcgurk	ba	ga	TRUE	B AA	B
A177EXELDLWTWV	MS1_F05_C1	ba	congruent	ba	ba	TRUE	B AA	B
A177EXELDLWTWV	MS1_F06_M1	ba	mcgurk	ba	ga	TRUE	B AA	B
[truncated: 7,501 more rows]

## Sheet: Human_scored_by_phonemes
SubjectID	Modality	StimType	Stimulus	Aud	Vis	B	F	G	L	no_cons	fusion	all_other
A3EWR58W0SA885	audiovisual	mcgurk	MS1_M04_M1	ba	ga	1	0	0	0	0	0	0
A3EWR58W0SA885	audiovisual	mcgurk	MS1_M05_M1	ba	ga	1	0	0	0	0	0	0
A3EWR58W0SA885	audiovisual	congruent	MS1_F05_C1	ba	ba	1	0	0	0	0	0	0
A3EWR58W0SA885	audiovisual	mcgurk	MS1_F06_M1	ba	ga	1	0	0	0	0	0	0
A3EWR58W0SA885	audiovisual	mcgurk	MS1_F07_M1	ba	ga	1	0	0	0	0	0	0
A3EWR58W0SA885	audiovisual	mcgurk	MS1_F08_M1	ba	ga	1	0	0	0	0	0	0
A3EWR58W0SA885	audiovisual	mcgurk	MS1_M02_M1	ba	ga	1	0	0	0	0	0	0
A3EWR58W0SA885	audiovisual	congruent	MS1_F05_C3	ga	ga	0	0	1	0	0	0	0
A3EWR58W0SA885	audiovisual	mcgurk	MS1_M03_M1	ba	ga	1	0	0	0	0	0	0
A3EWR58W0SA885	audiovisual	mcgurk	MS1_F01_M1	ba	ga	1	0	0	0	0	0	0
A3EWR58W0SA885	audiovisual	mcgurk	MS1_M02_M1	ba	ga	1	0	0	0	0	0	0
A3EWR58W0SA885	audiovisual	mcgurk	MS1_F01_M1	ba	ga	1	0	0	0	0	0	0
A3EWR58W0SA885	audiovisual	mcgurk	MS1_M03_M1	ba	ga	1	0	0	0	0	0	0
A3EWR58W0SA885	audiovisual	mcgurk	MS1_M04_M1	ba	ga	1	0	0	0	0	0	0
A3EWR58W0SA885	audiovisual	mcgurk	MS1_F08_M1	ba	ga	1	0	0	0	0	0	0
A3EWR58W0SA885	audiovisual	mcgurk	MS1_M05_M1	ba	ga	1	0	0	0	0	0	0
A3EWR58W0SA885	audiovisual	mcgurk	MS1_F06_M1	ba	ga	1	0	0	0	0	0	0
A3EWR58W0SA885	audiovisual	mcgurk	MS1_F07_M1	ba	ga	1	0	0	0	0	0	0
A3EWR58W0SA885	audiovisual	congruent	MS1_F05_C3	ga	ga	0	0	1	0	0	0	0
A3EWR58W0SA885	audiovisual	mcgurk	MS1_F07_M1	ba	ga	1	0	0	0	0	0	0
A3EWR58W0SA885	audiovisual	mcgurk	MS1_M04_M1	ba	ga	1	0	0	0	0	0	0
A3EWR58W0SA885	audiovisual	mcgurk	MS1_F06_M1	ba	ga	1	0	0	0	0	0	0
A3EWR58W0SA885	audiovisual	mcgurk	MS1_F08_M1	ba	ga	1	0	0	0	0	0	0
A3EWR58W0SA885	audiovisual	mcgurk	MS1_M02_M1	ba	ga	1	0	0	0	0	0	0
A3EWR58W0SA885	audiovisual	mcgurk	MS1_M05_M1	ba	ga	1	0	0	0	0	0	0
A3EWR58W0SA885	audiovisual	mcgurk	MS1_F01_M1	ba	ga	1	0	0	0	0	0	0
A3EWR58W0SA885	audiovisual	mcgurk	MS1_M03_M1	ba	ga	1	0	0	0	0	0	0
A3EWR58W0SA885	audiovisual	congruent	MS1_F05_C2	da	da	0	0	0	0	0	1	0
A3EWR58W0SA885	audiovisual	mcgurk	MS1_F08_M1	ba	ga	1	0	0	0	0	0	0
A3EWR58W0SA885	audiovisual	mcgurk	MS1_F01_M1	ba	ga	1	0	0	0	0	0	0
A3EWR58W0SA885	audiovisual	mcgurk	MS1_F07_M1	ba	ga	1	0	0	0	0	0	0
A3EWR58W0SA885	audiovisual	mcgurk	MS1_M02_M1	ba	ga	1	0	0	0	0	0	0
A3EWR58W0SA885	audiovisual	mcgurk	MS1_M03_M1	ba	ga	1	0	0	0	0	0	0
A3EWR58W0SA885	audiovisual	mcgurk	MS1_M04_M1	ba	ga	1	0	0	0	0	0	0
A3EWR58W0SA885	audiovisual	mcgurk	MS1_F06_M1	ba	ga	1	0	0	0	0	0	0
A3EWR58W0SA885	audiovisual	mcgurk	MS1_M05_M1	ba	ga	1	0	0	0	0	0	0
A3EWR58W0SA885	audiovisual	congruent	MS1_F05_C2	da	da	0	0	0	0	0	1	0
A3EWR58W0SA885	audiovisual	mcgurk	MS1_F07_M1	ba	ga	1	0	0	0	0	0	0
A3EWR58W0SA885	audiovisual	mcgurk	MS1_M04_M1	ba	ga	1	0	0	0	0	0	0
A3EWR58W0SA885	audiovisual	mcgurk	MS1_F08_M1	ba	ga	1	0	0	0	0	0	0
A3EWR58W0SA885	audiovisual	mcgurk	MS1_F06_M1	ba	ga	1	0	0	0	0	0	0
A3EWR58W0SA885	audiovisual	mcgurk	MS1_M02_M1	ba	ga	1	0	0	0	0	0	0
A3EWR58W0SA885	audiovisual	mcgurk	MS1_F01_M1	ba	ga	1	0	0	0	0	0	0
A3EWR58W0SA885	audiovisual	congruent	MS1_F05_C1	ba	ba	1	0	0	0	0	0	0
A3EWR58W0SA885	audiovisual	mcgurk	MS1_M03_M1	ba	ga	1	0	0	0	0	0	0
A3EWR58W0SA885	audiovisual	mcgurk	MS1_M05_M1	ba	ga	1	0	0	0	0	0	0
A3EWR58W0SA885	audiovisual	mcgurk	MS1_F06_M1	ba	ga	1	0	0	0	0	0	0
A3EWR58W0SA885	audiovisual	mcgurk	MS1_F07_M1	ba	ga	1	0	0	0	0	0	0
A3EWR58W0SA885	audiovisual	mcgurk	MS1_M03_M1	ba	ga	1	0	0	0	0	0	0
A3EWR58W0SA885	audiovisual	mcgurk	MS1_F08_M1	ba	ga	1	0	0	0	0	0	0
A3EWR58W0SA885	audiovisual	congruent	MS1_F05_C3	ga	ga	0	0	1	0	0	0	0
A3EWR58W0SA885	audiovisual	congruent	MS1_F05_C2	da	da	0	0	0	0	0	1	0
A3EWR58W0SA885	audiovisual	mcgurk	MS1_F01_M1	ba	ga	1	0	0	0	0	0	0
A3EWR58W0SA885	audiovisual	congruent	MS1_F05_C1	ba	ba	1	0	0	0	0	0	0
A3EWR58W0SA885	audiovisual	mcgurk	MS1_M05_M1	ba	ga	1	0	0	0	0	0	0
A3EWR58W0SA885	audiovisual	mcgurk	MS1_M02_M1	ba	ga	1	0	0	0	0	0	0
A3EWR58W0SA885	audiovisual	mcgurk	MS1_M04_M1	ba	ga	1	0	0	0	0	0	0
A3EWR58W0SA885	audiovisual	mcgurk	MS1_F07_M1	ba	ga	1	0	0	0	0	0	0
A3EWR58W0SA885	audiovisual	mcgurk	MS1_F08_M1	ba	ga	1	0	0	0	0	0	0
A3EWR58W0SA885	audiovisual	mcgurk	MS1_M02_M1	ba	ga	1	0	0	0	0	0	0
A3EWR58W0SA885	audiovisual	mcgurk	MS1_M05_M1	ba	ga	1	0	0	0	0	0	0
A3EWR58W0SA885	audiovisual	congruent	MS1_F05_C1	ba	ba	1	0	0	0	0	0	0
A3EWR58W0SA885	audiovisual	mcgurk	MS1_M04_M1	ba	ga	1	0	0	0	0	0	0
A3EWR58W0SA885	audiovisual	mcgurk	MS1_M03_M1	ba	ga	1	0	0	0	0	0	0
A3EWR58W0SA885	audiovisual	mcgurk	MS1_F06_M1	ba	ga	1	0	0	0	0	0	0
A3EWR58W0SA885	audiovisual	mcgurk	MS1_F01_M1	ba	ga	1	0	0	0	0	0	0
A3EWR58W0SA885	audiovisual	mcgurk	MS1_F07_M1	ba	ga	1	0	0	0	0	0	0
A3EWR58W0SA885	audiovisual	congruent	MS1_F05_C1	ba	ba	1	0	0	0	0	0	0
A3EWR58W0SA885	audiovisual	mcgurk	MS1_M03_M1	ba	ga	1	0	0	0	0	0	0
A3EWR58W0SA885	audiovisual	mcgurk	MS1_M04_M1	ba	ga	1	0	0	0	0	0	0
A3EWR58W0SA885	audiovisual	mcgurk	MS1_F08_M1	ba	ga	1	0	0	0	0	0	0
A3EWR58W0SA885	audiovisual	mcgurk	MS1_M02_M1	ba	ga	1	0	0	0	0	0	0
A3EWR58W0SA885	audiovisual	mcgurk	MS1_M05_M1	ba	ga	1	0	0	0	0	0	0
A3EWR58W0SA885	audiovisual	congruent	MS1_F05_C3	ga	ga	0	0	1	0	0	0	0
A3EWR58W0SA885	audiovisual	mcgurk	MS1_F06_M1	ba	ga	1	0	0	0	0	0	0
A3EWR58W0SA885	audiovisual	mcgurk	MS1_F01_M1	ba	ga	1	0	0	0	0	0	0
A3EWR58W0SA885	audiovisual	congruent	MS1_F05_C2	da	da	0	0	0	0	0	1	0
A3EWR58W0SA885	audiovisual	mcgurk	MS1_M05_M1	ba	ga	1	0	0	0	0	0	0
A3EWR58W0SA885	audiovisual	mcgurk	MS1_F01_M1	ba	ga	1	0	0	0	0	0	0
A3EWR58W0SA885	audiovisual	congruent	MS1_F05_C2	da	da	0	0	0	0	0	1	0
A3EWR58W0SA885	audiovisual	mcgurk	MS1_F07_M1	ba	ga	1	0	0	0	0	0	0
A3EWR58W0SA885	audiovisual	mcgurk	MS1_F08_M1	ba	ga	1	0	0	0	0	0	0
A3EWR58W0SA885	audiovisual	mcgurk	MS1_M02_M1	ba	ga	1	0	0	0	0	0	0
A3EWR58W0SA885	audiovisual	mcgurk	MS1_M04_M1	ba	ga	1	0	0	0	0	0	0
A3EWR58W0SA885	audiovisual	mcgurk	MS1_F06_M1	ba	ga	1	0	0	0	0	0	0
A3EWR58W0SA885	audiovisual	congruent	MS1_F05_C3	ga	ga	0	0	1	0	0	0	0
A3EWR58W0SA885	audiovisual	mcgurk	MS1_M03_M1	ba	ga	1	0	0	0	0	0	0
A3EWR58W0SA885	audiovisual	mcgurk	MS1_M04_M1	ba	ga	1	0	0	0	0	0	0
A3EWR58W0SA885	audiovisual	mcgurk	MS1_F06_M1	ba	ga	1	0	0	0	0	0	0
A3EWR58W0SA885	audiovisual	mcgurk	MS1_F07_M1	ba	ga	1	0	0	0	0	0	0
A3EWR58W0SA885	audiovisual	mcgurk	MS1_F01_M1	ba	ga	1	0	0	0	0	0	0
A3EWR58W0SA885	audiovisual	mcgurk	MS1_M02_M1	ba	ga	1	0	0	0	0	0	0
A3EWR58W0SA885	audiovisual	mcgurk	MS1_F08_M1	ba	ga	1	0	0	0	0	0	0
A3EWR58W0SA885	audiovisual	mcgurk	MS1_M05_M1	ba	ga	1	0	0	0	0	0	0
A3EWR58W0SA885	audiovisual	mcgurk	MS1_M03_M1	ba	ga	1	0	0	0	0	0	0
A2LRHESXP1WLDR	audiovisual	mcgurk	MS1_M04_M1	ba	ga	0	0	0	0	0	1	0
A2LRHESXP1WLDR	audiovisual	mcgurk	MS1_M05_M1	ba	ga	0	0	1	0	0	0	0
A2LRHESXP1WLDR	audiovisual	congruent	MS1_F05_C1	ba	ba	1	0	0	0	0	0	0
A2LRHESXP1WLDR	audiovisual	mcgurk	MS1_F06_M1	ba	ga	0	0	0	0	0	1	0
A2LRHESXP1WLDR	audiovisual	mcgurk	MS1_F07_M1	ba	ga	0	0	0	0	0	1	0
A2LRHESXP1WLDR	audiovisual	mcgurk	MS1_F08_M1	ba	ga	0	0	0	0	0	1	0
A2LRHESXP1WLDR	audiovisual	mcgurk	MS1_M02_M1	ba	ga	0	0	0	0	0	1	0
A2LRHESXP1WLDR	audiovisual	congruent	MS1_F05_C3	ga	ga	0	0	1	0	0	0	0
A2LRHESXP1WLDR	audiovisual	mcgurk	MS1_M03_M1	ba	ga	0	0	1	0	0	0	0
A2LRHESXP1WLDR	audiovisual	mcgurk	MS1_F01_M1	ba	ga	0	0	0	0	0	1	0
A2LRHESXP1WLDR	audiovisual	mcgurk	MS1_M02_M1	ba	ga	0	0	0	0	0	1	0
A2LRHESXP1WLDR	audiovisual	mcgurk	MS1_F01_M1	ba	ga	0	0	0	0	0	1	0
A2LRHESXP1WLDR	audiovisual	mcgurk	MS1_M03_M1	ba	ga	0	0	0	0	0	1	0
A2LRHESXP1WLDR	audiovisual	mcgurk	MS1_M04_M1	ba	ga	0	0	0	0	0	1	0
A2LRHESXP1WLDR	audiovisual	mcgurk	MS1_F08_M1	ba	ga	0	0	0	0	0	1	0
A2LRHESXP1WLDR	audiovisual	mcgurk	MS1_M05_M1	ba	ga	0	0	0	0	0	1	0
A2LRHESXP1WLDR	audiovisual	mcgurk	MS1_F06_M1	ba	ga	0	0	0	0	0	1	0
A2LRHESXP1WLDR	audiovisual	mcgurk	MS1_F07_M1	ba	ga	0	0	0	0	0	1	0
A2LRHESXP1WLDR	audiovisual	congruent	MS1_F05_C3	ga	ga	0	0	1	0	0	0	0
A2LRHESXP1WLDR	audiovisual	mcgurk	MS1_F07_M1	ba	ga	0	0	0	0	0	1	0
A2LRHESXP1WLDR	audiovisual	mcgurk	MS1_M04_M1	ba	ga	0	0	0	0	0	1	0
A2LRHESXP1WLDR	audiovisual	mcgurk	MS1_F06_M1	ba	ga	0	0	0	0	0	1	0
A2LRHESXP1WLDR	audiovisual	mcgurk	MS1_F08_M1	ba	ga	0	0	0	0	0	1	0
A2LRHESXP1WLDR	audiovisual	mcgurk	MS1_M02_M1	ba	ga	0	0	0	0	0	1	0
A2LRHESXP1WLDR	audiovisual	mcgurk	MS1_M05_M1	ba	ga	0	0	0	0	0	1	0
A2LRHESXP1WLDR	audiovisual	mcgurk	MS1_F01_M1	ba	ga	0	0	0	0	0	1	0
A2LRHESXP1WLDR	audiovisual	mcgurk	MS1_M03_M1	ba	ga	0	0	0	0	0	1	0
A2LRHESXP1WLDR	audiovisual	congruent	MS1_F05_C2	da	da	0	0	0	0	0	1	0
A2LRHESXP1WLDR	audiovisual	mcgurk	MS1_F08_M1	ba	ga	0	0	0	0	0	1	0
A2LRHESXP1WLDR	audiovisual	mcgurk	MS1_F01_M1	ba	ga	0	0	0	0	0	1	0
A2LRHESXP1WLDR	audiovisual	mcgurk	MS1_F07_M1	ba	ga	0	0	0	0	0	1	0
A2LRHESXP1WLDR	audiovisual	mcgurk	MS1_M02_M1	ba	ga	0	0	0	0	0	1	0
A2LRHESXP1WLDR	audiovisual	mcgurk	MS1_M03_M1	ba	ga	0	0	0	0	0	1	0
A2LRHESXP1WLDR	audiovisual	mcgurk	MS1_M04_M1	ba	ga	0	0	0	0	0	1	0
A2LRHESXP1WLDR	audiovisual	mcgurk	MS1_F06_M1	ba	ga	0	0	0	0	0	1	0
A2LRHESXP1WLDR	audiovisual	mcgurk	MS1_M05_M1	ba	ga	0	0	0	0	0	1	0
A2LRHESXP1WLDR	audiovisual	congruent	MS1_F05_C2	da	da	0	0	0	0	0	1	0
A2LRHESXP1WLDR	audiovisual	mcgurk	MS1_F07_M1	ba	ga	0	0	0	0	0	1	0
A2LRHESXP1WLDR	audiovisual	mcgurk	MS1_M04_M1	ba	ga	0	0	1	0	0	0	0
A2LRHESXP1WLDR	audiovisual	mcgurk	MS1_F08_M1	ba	ga	0	0	0	0	0	1	0
A2LRHESXP1WLDR	audiovisual	mcgurk	MS1_F06_M1	ba	ga	0	0	0	0	0	1	0
A2LRHESXP1WLDR	audiovisual	mcgurk	MS1_M02_M1	ba	ga	0	0	0	0	0	1	0
A2LRHESXP1WLDR	audiovisual	mcgurk	MS1_F01_M1	ba	ga	0	0	0	0	0	1	0
A2LRHESXP1WLDR	audiovisual	congruent	MS1_F05_C1	ba	ba	1	0	0	0	0	0	0
A2LRHESXP1WLDR	audiovisual	mcgurk	MS1_M03_M1	ba	ga	0	0	0	0	0	1	0
A2LRHESXP1WLDR	audiovisual	mcgurk	MS1_M05_M1	ba	ga	0	0	0	0	0	1	0
A2LRHESXP1WLDR	audiovisual	mcgurk	MS1_F06_M1	ba	ga	0	0	0	0	0	1	0
A2LRHESXP1WLDR	audiovisual	mcgurk	MS1_F07_M1	ba	ga	0	0	0	0	0	1	0
A2LRHESXP1WLDR	audiovisual	mcgurk	MS1_M03_M1	ba	ga	0	0	1	0	0	0	0
A2LRHESXP1WLDR	audiovisual	mcgurk	MS1_F08_M1	ba	ga	0	0	0	0	0	1	0
A2LRHESXP1WLDR	audiovisual	congruent	MS1_F05_C3	ga	ga	0	0	1	0	0	0	0
A2LRHESXP1WLDR	audiovisual	congruent	MS1_F05_C2	da	da	0	0	0	0	0	1	0
A2LRHESXP1WLDR	audiovisual	mcgurk	MS1_F01_M1	ba	ga	0	0	0	0	0	1	0
A2LRHESXP1WLDR	audiovisual	congruent	MS1_F05_C1	ba	ba	1	0	0	0	0	0	0
A2LRHESXP1WLDR	audiovisual	mcgurk	MS1_M05_M1	ba	ga	0	0	0	0	0	1	0
A2LRHESXP1WLDR	audiovisual	mcgurk	MS1_M02_M1	ba	ga	0	0	0	0	0	1	0
A2LRHESXP1WLDR	audiovisual	mcgurk	MS1_M04_M1	ba	ga	0	0	1	0	0	0	0
A2LRHESXP1WLDR	audiovisual	mcgurk	MS1_F07_M1	ba	ga	0	0	0	0	0	1	0
A2LRHESXP1WLDR	audiovisual	mcgurk	MS1_F08_M1	ba	ga	0	0	0	0	0	1	0
A2LRHESXP1WLDR	audiovisual	mcgurk	MS1_M02_M1	ba	ga	0	0	0	0	0	1	0
A2LRHESXP1WLDR	audiovisual	mcgurk	MS1_M05_M1	ba	ga	0	0	1	0	0	0	0
A2LRHESXP1WLDR	audiovisual	congruent	MS1_F05_C1	ba	ba	1	0	0	0	0	0	0
A2LRHESXP1WLDR	audiovisual	mcgurk	MS1_M04_M1	ba	ga	0	0	1	0	0	0	0
A2LRHESXP1WLDR	audiovisual	mcgurk	MS1_M03_M1	ba	ga	0	0	0	0	0	1	0
A2LRHESXP1WLDR	audiovisual	mcgurk	MS1_F06_M1	ba	ga	0	0	0	0	0	1	0
A2LRHESXP1WLDR	audiovisual	mcgurk	MS1_F01_M1	ba	ga	1	0	0	0	0	0	0
A2LRHESXP1WLDR	audiovisual	mcgurk	MS1_F07_M1	ba	ga	0	0	0	0	0	1	0
A2LRHESXP1WLDR	audiovisual	congruent	MS1_F05_C1	ba	ba	1	0	0	0	0	0	0
A2LRHESXP1WLDR	audiovisual	mcgurk	MS1_M03_M1	ba	ga	0	0	0	0	0	1	0
A2LRHESXP1WLDR	audiovisual	mcgurk	MS1_M04_M1	ba	ga	0	0	0	0	0	1	0
A2LRHESXP1WLDR	audiovisual	mcgurk	MS1_F08_M1	ba	ga	0	0	0	0	0	1	0
A2LRHESXP1WLDR	audiovisual	mcgurk	MS1_M02_M1	ba	ga	0	0	0	0	0	1	0
A2LRHESXP1WLDR	audiovisual	mcgurk	MS1_M05_M1	ba	ga	0	0	0	0	0	1	0
A2LRHESXP1WLDR	audiovisual	congruent	MS1_F05_C3	ga	ga	0	0	1	0	0	0	0
A2LRHESXP1WLDR	audiovisual	mcgurk	MS1_F06_M1	ba	ga	0	0	0	0	0	1	0
A2LRHESXP1WLDR	audiovisual	mcgurk	MS1_F01_M1	ba	ga	0	0	0	0	0	1	0
A2LRHESXP1WLDR	audiovisual	congruent	MS1_F05_C2	da	da	0	0	0	0	0	1	0
A2LRHESXP1WLDR	audiovisual	mcgurk	MS1_M05_M1	ba	ga	0	0	0	0	0	1	0
A2LRHESXP1WLDR	audiovisual	mcgurk	MS1_F01_M1	ba	ga	0	0	0	0	0	1	0
A2LRHESXP1WLDR	audiovisual	congruent	MS1_F05_C2	da	da	0	0	0	0	0	1	0
A2LRHESXP1WLDR	audiovisual	mcgurk	MS1_F07_M1	ba	ga	0	0	0	0	0	1	0
A2LRHESXP1WLDR	audiovisual	mcgurk	MS1_F08_M1	ba	ga	0	0	0	0	0	1	0
A2LRHESXP1WLDR	audiovisual	mcgurk	MS1_M02_M1	ba	ga	0	0	0	0	0	1	0
A2LRHESXP1WLDR	audiovisual	mcgurk	MS1_M04_M1	ba	ga	0	0	0	0	0	1	0
A2LRHESXP1WLDR	audiovisual	mcgurk	MS1_F06_M1	ba	ga	0	0	0	0	0	1	0
A2LRHESXP1WLDR	audiovisual	congruent	MS1_F05_C3	ga	ga	0	0	1	0	0	0	0
A2LRHESXP1WLDR	audiovisual	mcgurk	MS1_M03_M1	ba	ga	0	0	0	0	0	1	0
A2LRHESXP1WLDR	audiovisual	mcgurk	MS1_M04_M1	ba	ga	0	0	0	0	0	1	0
A2LRHESXP1WLDR	audiovisual	mcgurk	MS1_F06_M1	ba	ga	0	0	0	0	0	1	0
A2LRHESXP1WLDR	audiovisual	mcgurk	MS1_F07_M1	ba	ga	0	0	0	0	0	1	0
A2LRHESXP1WLDR	audiovisual	mcgurk	MS1_F01_M1	ba	ga	0	0	0	0	0	1	0
A2LRHESXP1WLDR	audiovisual	mcgurk	MS1_M02_M1	ba	ga	0	0	0	0	0	1	0
A2LRHESXP1WLDR	audiovisual	mcgurk	MS1_F08_M1	ba	ga	0	0	0	0	0	1	0
A2LRHESXP1WLDR	audiovisual	mcgurk	MS1_M05_M1	ba	ga	0	0	0	0	0	1	0
A2LRHESXP1WLDR	audiovisual	mcgurk	MS1_M03_M1	ba	ga	0	0	0	0	0	1	0
AE1EFV0F152YV	audiovisual	mcgurk	MS1_M04_M1	ba	ga	0	0	0	0	0	1	0
AE1EFV0F152YV	audiovisual	mcgurk	MS1_M05_M1	ba	ga	1	0	0	0	0	0	0
AE1EFV0F152YV	audiovisual	congruent	MS1_F05_C1	ba	ba	0	0	0	0	0	1	0
AE1EFV0F152YV	audiovisual	mcgurk	MS1_F06_M1	ba	ga	1	0	0	0	0	0	0
AE1EFV0F152YV	audiovisual	mcgurk	MS1_F07_M1	ba	ga	1	0	0	0	0	0	0
AE1EFV0F152YV	audiovisual	mcgurk	MS1_F08_M1	ba	ga	1	0	0	0	0	0	0
AE1EFV0F152YV	audiovisual	mcgurk	MS1_M02_M1	ba	ga	1	0	0	0	0	0	0
AE1EFV0F152YV	audiovisual	congruent	MS1_F05_C3	ga	ga	0	0	1	0	0	0	0
AE1EFV0F152YV	audiovisual	mcgurk	MS1_M03_M1	ba	ga	1	0	0	0	0	0	0
AE1EFV0F152YV	audiovisual	mcgurk	MS1_F01_M1	ba	ga	1	0	0	0	0	0	0
AE1EFV0F152YV	audiovisual	mcgurk	MS1_M02_M1	ba	ga	1	0	0	0	0	0	0
AE1EFV0F152YV	audiovisual	mcgurk	MS1_F01_M1	ba	ga	1	0	0	0	0	0	0
AE1EFV0F152YV	audiovisual	mcgurk	MS1_M03_M1	ba	ga	1	0	0	0	0	0	0
AE1EFV0F152YV	audiovisual	mcgurk	MS1_M04_M1	ba	ga	1	0	0	0	0	0	0
AE1EFV0F152YV	audiovisual	mcgurk	MS1_F08_M1	ba	ga	1	0	0	0	0	0	0
AE1EFV0F152YV	audiovisual	mcgurk	MS1_M05_M1	ba	ga	1	0	0	0	0	0	0
AE1EFV0F152YV	audiovisual	mcgurk	MS1_F06_M1	ba	ga	1	0	0	0	0	0	0
AE1EFV0F152YV	audiovisual	mcgurk	MS1_F07_M1	ba	ga	1	0	0	0	0	0	0
AE1EFV0F152YV	audiovisual	congruent	MS1_F05_C3	ga	ga	0	0	1	0	0	0	0
AE1EFV0F152YV	audiovisual	mcgurk	MS1_F07_M1	ba	ga	0	0	0	0	0	1	0
AE1EFV0F152YV	audiovisual	mcgurk	MS1_M04_M1	ba	ga	0	0	0	0	0	1	0
AE1EFV0F152YV	audiovisual	mcgurk	MS1_F06_M1	ba	ga	0	0	0	0	0	1	0
AE1EFV0F152YV	audiovisual	mcgurk	MS1_F08_M1	ba	ga	0	0	0	0	0	1	0
AE1EFV0F152YV	audiovisual	mcgurk	MS1_M02_M1	ba	ga	0	0	0	0	0	1	0
AE1EFV0F152YV	audiovisual	mcgurk	MS1_M05_M1	ba	ga	0	0	0	0	0	1	0
AE1EFV0F152YV	audiovisual	mcgurk	MS1_F01_M1	ba	ga	0	0	0	0	0	1	0
AE1EFV0F152YV	audiovisual	mcgurk	MS1_M03_M1	ba	ga	0	0	0	0	0	1	0
AE1EFV0F152YV	audiovisual	congruent	MS1_F05_C2	da	da	0	0	0	0	0	1	0
AE1EFV0F152YV	audiovisual	mcgurk	MS1_F08_M1	ba	ga	1	0	0	0	0	0	0
AE1EFV0F152YV	audiovisual	mcgurk	MS1_F01_M1	ba	ga	0	0	0	0	0	1	0
AE1EFV0F152YV	audiovisual	mcgurk	MS1_F07_M1	ba	ga	0	0	0	0	0	1	0
AE1EFV0F152YV	audiovisual	mcgurk	MS1_M02_M1	ba	ga	0	0	0	0	0	1	0
AE1EFV0F152YV	audiovisual	mcgurk	MS1_M03_M1	ba	ga	1	0	0	0	0	0	0
AE1EFV0F152YV	audiovisual	mcgurk	MS1_M04_M1	ba	ga	0	0	0	0	0	1	0
AE1EFV0F152YV	audiovisual	mcgurk	MS1_F06_M1	ba	ga	0	0	0	0	0	1	0
AE1EFV0F152YV	audiovisual	mcgurk	MS1_M05_M1	ba	ga	1	0	0	0	0	0	0
AE1EFV0F152YV	audiovisual	congruent	MS1_F05_C2	da	da	0	0	0	0	0	1	0
AE1EFV0F152YV	audiovisual	mcgurk	MS1_F07_M1	ba	ga	0	0	0	0	0	1	0
AE1EFV0F152YV	audiovisual	mcgurk	MS1_M04_M1	ba	ga	0	0	0	0	0	1	0
AE1EFV0F152YV	audiovisual	mcgurk	MS1_F08_M1	ba	ga	1	0	0	0	0	0	0
AE1EFV0F152YV	audiovisual	mcgurk	MS1_F06_M1	ba	ga	1	0	0	0	0	0	0
AE1EFV0F152YV	audiovisual	mcgurk	MS1_M02_M1	ba	ga	1	0	0	0	0	0	0
AE1EFV0F152YV	audiovisual	mcgurk	MS1_F01_M1	ba	ga	0	0	0	0	0	1	0
AE1EFV0F152YV	audiovisual	congruent	MS1_F05_C1	ba	ba	1	0	0	0	0	0	0
AE1EFV0F152YV	audiovisual	mcgurk	MS1_M03_M1	ba	ga	1	0	0	0	0	0	0
AE1EFV0F152YV	audiovisual	mcgurk	MS1_M05_M1	ba	ga	0	0	0	0	0	1	0
AE1EFV0F152YV	audiovisual	mcgurk	MS1_F06_M1	ba	ga	1	0	0	0	0	0	0
AE1EFV0F152YV	audiovisual	mcgurk	MS1_F07_M1	ba	ga	1	0	0	0	0	0	0
AE1EFV0F152YV	audiovisual	mcgurk	MS1_M03_M1	ba	ga	1	0	0	0	0	0	0
AE1EFV0F152YV	audiovisual	mcgurk	MS1_F08_M1	ba	ga	1	0	0	0	0	0	0
AE1EFV0F152YV	audiovisual	congruent	MS1_F05_C3	ga	ga	0	0	1	0	0	0	0
AE1EFV0F152YV	audiovisual	congruent	MS1_F05_C2	da	da	0	0	0	0	0	1	0
AE1EFV0F152YV	audiovisual	mcgurk	MS1_F01_M1	ba	ga	0	0	0	0	0	1	0
AE1EFV0F152YV	audiovisual	congruent	MS1_F05_C1	ba	ba	1	0	0	0	0	0	0
AE1EFV0F152YV	audiovisual	mcgurk	MS1_M05_M1	ba	ga	0	0	0	0	0	1	0
AE1EFV0F152YV	audiovisual	mcgurk	MS1_M02_M1	ba	ga	0	0	0	0	0	1	0
AE1EFV0F152YV	audiovisual	mcgurk	MS1_M04_M1	ba	ga	0	0	0	0	0	1	0
AE1EFV0F152YV	audiovisual	mcgurk	MS1_F07_M1	ba	ga	0	0	0	0	0	1	0
AE1EFV0F152YV	audiovisual	mcgurk	MS1_F08_M1	ba	ga	1	0	0	0	0	0	0
AE1EFV0F152YV	audiovisual	mcgurk	MS1_M02_M1	ba	ga	0	0	0	0	0	1	0
AE1EFV0F152YV	audiovisual	mcgurk	MS1_M05_M1	ba	ga	0	0	0	0	0	1	0
AE1EFV0F152YV	audiovisual	congruent	MS1_F05_C1	ba	ba	1	0	0	0	0	0	0
AE1EFV0F152YV	audiovisual	mcgurk	MS1_M04_M1	ba	ga	0	0	0	0	0	1	0
AE1EFV0F152YV	audiovisual	mcgurk	MS1_M03_M1	ba	ga	1	0	0	0	0	0	0
AE1EFV0F152YV	audiovisual	mcgurk	MS1_F06_M1	ba	ga	1	0	0	0	0	0	0
AE1EFV0F152YV	audiovisual	mcgurk	MS1_F01_M1	ba	ga	1	0	0	0	0	0	0
AE1EFV0F152YV	audiovisual	mcgurk	MS1_F07_M1	ba	ga	0	0	0	0	0	1	0
AE1EFV0F152YV	audiovisual	congruent	MS1_F05_C1	ba	ba	1	0	0	0	0	0	0
AE1EFV0F152YV	audiovisual	mcgurk	MS1_M03_M1	ba	ga	1	0	0	0	0	0	0
AE1EFV0F152YV	audiovisual	mcgurk	MS1_M04_M1	ba	ga	1	0	0	0	0	0	0
AE1EFV0F152YV	audiovisual	mcgurk	MS1_F08_M1	ba	ga	1	0	0	0	0	0	0
AE1EFV0F152YV	audiovisual	mcgurk	MS1_M02_M1	ba	ga	1	0	0	0	0	0	0
AE1EFV0F152YV	audiovisual	mcgurk	MS1_M05_M1	ba	ga	0	0	0	0	0	1	0
AE1EFV0F152YV	audiovisual	congruent	MS1_F05_C3	ga	ga	0	0	1	0	0	0	0
AE1EFV0F152YV	audiovisual	mcgurk	MS1_F06_M1	ba	ga	0	0	0	0	0	1	0
AE1EFV0F152YV	audiovisual	mcgurk	MS1_F01_M1	ba	ga	0	0	0	0	0	1	0
AE1EFV0F152YV	audiovisual	congruent	MS1_F05_C2	da	da	0	0	0	0	0	1	0
AE1EFV0F152YV	audiovisual	mcgurk	MS1_M05_M1	ba	ga	1	0	0	0	0	0	0
AE1EFV0F152YV	audiovisual	mcgurk	MS1_F01_M1	ba	ga	0	0	0	0	0	1	0
AE1EFV0F152YV	audiovisual	congruent	MS1_F05_C2	da	da	0	0	0	0	0	1	0
AE1EFV0F152YV	audiovisual	mcgurk	MS1_F07_M1	ba	ga	0	0	0	0	0	1	0
AE1EFV0F152YV	audiovisual	mcgurk	MS1_F08_M1	ba	ga	0	0	0	0	0	1	0
AE1EFV0F152YV	audiovisual	mcgurk	MS1_M02_M1	ba	ga	0	0	0	0	0	1	0
AE1EFV0F152YV	audiovisual	mcgurk	MS1_M04_M1	ba	ga	0	0	0	0	0	1	0
AE1EFV0F152YV	audiovisual	mcgurk	MS1_F06_M1	ba	ga	0	0	0	0	0	1	0
AE1EFV0F152YV	audiovisual	congruent	MS1_F05_C3	ga	ga	0	0	1	0	0	0	0
AE1EFV0F152YV	audiovisual	mcgurk	MS1_M03_M1	ba	ga	1	0	0	0	0	0	0
AE1EFV0F152YV	audiovisual	mcgurk	MS1_M04_M1	ba	ga	0	0	0	0	0	1	0
AE1EFV0F152YV	audiovisual	mcgurk	MS1_F06_M1	ba	ga	1	0	0	0	0	0	0
AE1EFV0F152YV	audiovisual	mcgurk	MS1_F07_M1	ba	ga	0	0	0	0	0	1	0
AE1EFV0F152YV	audiovisual	mcgurk	MS1_F01_M1	ba	ga	0	0	0	0	0	1	0
AE1EFV0F152YV	audiovisual	mcgurk	MS1_M02_M1	ba	ga	0	0	0	0	0	1	0
AE1EFV0F152YV	audiovisual	mcgurk	MS1_F08_M1	ba	ga	0	0	0	0	0	1	0
AE1EFV0F152YV	audiovisual	mcgurk	MS1_M05_M1	ba	ga	0	0	0	0	0	1	0
AE1EFV0F152YV	audiovisual	mcgurk	MS1_M03_M1	ba	ga	0	0	0	0	0	1	0
A1WL3NZ50YEOWP	audiovisual	mcgurk	MS1_M04_M1	ba	ga	1	0	0	0	0	0	0
A1WL3NZ50YEOWP	audiovisual	mcgurk	MS1_M05_M1	ba	ga	1	0	0	0	0	0	0
A1WL3NZ50YEOWP	audiovisual	congruent	MS1_F05_C1	ba	ba	1	0	0	0	0	0	0
A1WL3NZ50YEOWP	audiovisual	mcgurk	MS1_F06_M1	ba	ga	1	0	0	0	0	0	0
A1WL3NZ50YEOWP	audiovisual	mcgurk	MS1_F07_M1	ba	ga	1	0	0	0	0	0	0
A1WL3NZ50YEOWP	audiovisual	mcgurk	MS1_F08_M1	ba	ga	1	0	0	0	0	0	0
A1WL3NZ50YEOWP	audiovisual	mcgurk	MS1_M02_M1	ba	ga	1	0	0	0	0	0	0
A1WL3NZ50YEOWP	audiovisual	congruent	MS1_F05_C3	ga	ga	0	0	1	0	0	0	0
A1WL3NZ50YEOWP	audiovisual	mcgurk	MS1_M03_M1	ba	ga	1	0	0	0	0	0	0
A1WL3NZ50YEOWP	audiovisual	mcgurk	MS1_F01_M1	ba	ga	1	0	0	0	0	0	0
A1WL3NZ50YEOWP	audiovisual	mcgurk	MS1_M02_M1	ba	ga	1	0	0	0	0	0	0
A1WL3NZ50YEOWP	audiovisual	mcgurk	MS1_F01_M1	ba	ga	1	0	0	0	0	0	0
A1WL3NZ50YEOWP	audiovisual	mcgurk	MS1_M03_M1	ba	ga	1	0	0	0	0	0	0
A1WL3NZ50YEOWP	audiovisual	mcgurk	MS1_M04_M1	ba	ga	1	0	0	0	0	0	0
A1WL3NZ50YEOWP	audiovisual	mcgurk	MS1_F08_M1	ba	ga	1	0	0	0	0	0	0
A1WL3NZ50YEOWP	audiovisual	mcgurk	MS1_M05_M1	ba	ga	1	0	0	0	0	0	0
A1WL3NZ50YEOWP	audiovisual	mcgurk	MS1_F06_M1	ba	ga	1	0	0	0	0	0	0
A1WL3NZ50YEOWP	audiovisual	mcgurk	MS1_F07_M1	ba	ga	1	0	0	0	0	0	0
A1WL3NZ50YEOWP	audiovisual	congruent	MS1_F05_C3	ga	ga	0	0	1	0	0	0	0
A1WL3NZ50YEOWP	audiovisual	mcgurk	MS1_F07_M1	ba	ga	1	0	0	0	0	0	0
A1WL3NZ50YEOWP	audiovisual	mcgurk	MS1_M04_M1	ba	ga	1	0	0	0	0	0	0
A1WL3NZ50YEOWP	audiovisual	mcgurk	MS1_F06_M1	ba	ga	1	0	0	0	0	0	0
A1WL3NZ50YEOWP	audiovisual	mcgurk	MS1_F08_M1	ba	ga	1	0	0	0	0	0	0
A1WL3NZ50YEOWP	audiovisual	mcgurk	MS1_M02_M1	ba	ga	1	0	0	0	0	0	0
A1WL3NZ50YEOWP	audiovisual	mcgurk	MS1_M05_M1	ba	ga	1	0	0	0	0	0	0
A1WL3NZ50YEOWP	audiovisual	mcgurk	MS1_F01_M1	ba	ga	1	0	0	0	0	0	0
A1WL3NZ50YEOWP	audiovisual	mcgurk	MS1_M03_M1	ba	ga	1	0	0	0	0	0	0
A1WL3NZ50YEOWP	audiovisual	congruent	MS1_F05_C2	da	da	0	0	0	0	0	1	0
A1WL3NZ50YEOWP	audiovisual	mcgurk	MS1_F08_M1	ba	ga	1	0	0	0	0	0	0
A1WL3NZ50YEOWP	audiovisual	mcgurk	MS1_F01_M1	ba	ga	1	0	0	0	0	0	0
A1WL3NZ50YEOWP	audiovisual	mcgurk	MS1_F07_M1	ba	ga	1	0	0	0	0	0	0
A1WL3NZ50YEOWP	audiovisual	mcgurk	MS1_M02_M1	ba	ga	1	0	0	0	0	0	0
A1WL3NZ50YEOWP	audiovisual	mcgurk	MS1_M03_M1	ba	ga	1	0	0	0	0	0	0
A1WL3NZ50YEOWP	audiovisual	mcgurk	MS1_M04_M1	ba	ga	1	0	0	0	0	0	0
A1WL3NZ50YEOWP	audiovisual	mcgurk	MS1_F06_M1	ba	ga	1	0	0	0	0	0	0
A1WL3NZ50YEOWP	audiovisual	mcgurk	MS1_M05_M1	ba	ga	1	0	0	0	0	0	0
A1WL3NZ50YEOWP	audiovisual	congruent	MS1_F05_C2	da	da	0	0	0	0	0	1	0
A1WL3NZ50YEOWP	audiovisual	mcgurk	MS1_F07_M1	ba	ga	1	0	0	0	0	0	0
A1WL3NZ50YEOWP	audiovisual	mcgurk	MS1_M04_M1	ba	ga	1	0	0	0	0	0	0
A1WL3NZ50YEOWP	audiovisual	mcgurk	MS1_F08_M1	ba	ga	1	0	0	0	0	0	0
A1WL3NZ50YEOWP	audiovisual	mcgurk	MS1_F06_M1	ba	ga	1	0	0	0	0	0	0
A1WL3NZ50YEOWP	audiovisual	mcgurk	MS1_M02_M1	ba	ga	1	0	0	0	0	0	0
A1WL3NZ50YEOWP	audiovisual	mcgurk	MS1_F01_M1	ba	ga	1	0	0	0	0	0	0
A1WL3NZ50YEOWP	audiovisual	congruent	MS1_F05_C1	ba	ba	1	0	0	0	0	0	0
A1WL3NZ50YEOWP	audiovisual	mcgurk	MS1_M03_M1	ba	ga	1	0	0	0	0	0	0
A1WL3NZ50YEOWP	audiovisual	mcgurk	MS1_M05_M1	ba	ga	1	0	0	0	0	0	0
A1WL3NZ50YEOWP	audiovisual	mcgurk	MS1_F06_M1	ba	ga	1	0	0	0	0	0	0
A1WL3NZ50YEOWP	audiovisual	mcgurk	MS1_F07_M1	ba	ga	1	0	0	0	0	0	0
A1WL3NZ50YEOWP	audiovisual	mcgurk	MS1_M03_M1	ba	ga	1	0	0	0	0	0	0
A1WL3NZ50YEOWP	audiovisual	mcgurk	MS1_F08_M1	ba	ga	1	0	0	0	0	0	0
A1WL3NZ50YEOWP	audiovisual	congruent	MS1_F05_C3	ga	ga	0	0	1	0	0	0	0
A1WL3NZ50YEOWP	audiovisual	congruent	MS1_F05_C2	da	da	0	0	0	0	0	1	0
A1WL3NZ50YEOWP	audiovisual	mcgurk	MS1_F01_M1	ba	ga	1	0	0	0	0	0	0
A1WL3NZ50YEOWP	audiovisual	congruent	MS1_F05_C1	ba	ba	1	0	0	0	0	0	0
A1WL3NZ50YEOWP	audiovisual	mcgurk	MS1_M05_M1	ba	ga	1	0	0	0	0	0	0
A1WL3NZ50YEOWP	audiovisual	mcgurk	MS1_M02_M1	ba	ga	1	0	0	0	0	0	0
A1WL3NZ50YEOWP	audiovisual	mcgurk	MS1_M04_M1	ba	ga	1	0	0	0	0	0	0
A1WL3NZ50YEOWP	audiovisual	mcgurk	MS1_F07_M1	ba	ga	1	0	0	0	0	0	0
A1WL3NZ50YEOWP	audiovisual	mcgurk	MS1_F08_M1	ba	ga	1	0	0	0	0	0	0
A1WL3NZ50YEOWP	audiovisual	mcgurk	MS1_M02_M1	ba	ga	1	0	0	0	0	0	0
A1WL3NZ50YEOWP	audiovisual	mcgurk	MS1_M05_M1	ba	ga	1	0	0	0	0	0	0
A1WL3NZ50YEOWP	audiovisual	congruent	MS1_F05_C1	ba	ba	1	0	0	0	0	0	0
A1WL3NZ50YEOWP	audiovisual	mcgurk	MS1_M04_M1	ba	ga	1	0	0	0	0	0	0
A1WL3NZ50YEOWP	audiovisual	mcgurk	MS1_M03_M1	ba	ga	1	0	0	0	0	0	0
A1WL3NZ50YEOWP	audiovisual	mcgurk	MS1_F06_M1	ba	ga	1	0	0	0	0	0	0
A1WL3NZ50YEOWP	audiovisual	mcgurk	MS1_F01_M1	ba	ga	1	0	0	0	0	0	0
A1WL3NZ50YEOWP	audiovisual	mcgurk	MS1_F07_M1	ba	ga	1	0	0	0	0	0	0
A1WL3NZ50YEOWP	audiovisual	congruent	MS1_F05_C1	ba	ba	1	0	0	0	0	0	0
A1WL3NZ50YEOWP	audiovisual	mcgurk	MS1_M03_M1	ba	ga	1	0	0	0	0	0	0
A1WL3NZ50YEOWP	audiovisual	mcgurk	MS1_M04_M1	ba	ga	1	0	0	0	0	0	0
A1WL3NZ50YEOWP	audiovisual	mcgurk	MS1_F08_M1	ba	ga	1	0	0	0	0	0	0
A1WL3NZ50YEOWP	audiovisual	mcgurk	MS1_M02_M1	ba	ga	1	0	0	0	0	0	0
A1WL3NZ50YEOWP	audiovisual	mcgurk	MS1_M05_M1	ba	ga	1	0	0	0	0	0	0
A1WL3NZ50YEOWP	audiovisual	congruent	MS1_F05_C3	ga	ga	0	0	1	0	0	0	0
A1WL3NZ50YEOWP	audiovisual	mcgurk	MS1_F06_M1	ba	ga	1	0	0	0	0	0	0
A1WL3NZ50YEOWP	audiovisual	mcgurk	MS1_F01_M1	ba	ga	1	0	0	0	0	0	0
A1WL3NZ50YEOWP	audiovisual	congruent	MS1_F05_C2	da	da	0	0	0	0	0	1	0
A1WL3NZ50YEOWP	audiovisual	mcgurk	MS1_M05_M1	ba	ga	1	0	0	0	0	0	0
A1WL3NZ50YEOWP	audiovisual	mcgurk	MS1_F01_M1	ba	ga	1	0	0	0	0	0	0
A1WL3NZ50YEOWP	audiovisual	congruent	MS1_F05_C2	da	da	0	0	0	0	0	1	0
A1WL3NZ50YEOWP	audiovisual	mcgurk	MS1_F07_M1	ba	ga	1	0	0	0	0	0	0
A1WL3NZ50YEOWP	audiovisual	mcgurk	MS1_F08_M1	ba	ga	1	0	0	0	0	0	0
A1WL3NZ50YEOWP	audiovisual	mcgurk	MS1_M02_M1	ba	ga	1	0	0	0	0	0	0
A1WL3NZ50YEOWP	audiovisual	mcgurk	MS1_M04_M1	ba	ga	1	0	0	0	0	0	0
A1WL3NZ50YEOWP	audiovisual	mcgurk	MS1_F06_M1	ba	ga	1	0	0	0	0	0	0
A1WL3NZ50YEOWP	audiovisual	congruent	MS1_F05_C3	ga	ga	0	0	1	0	0	0	0
A1WL3NZ50YEOWP	audiovisual	mcgurk	MS1_M03_M1	ba	ga	1	0	0	0	0	0	0
A1WL3NZ50YEOWP	audiovisual	mcgurk	MS1_M04_M1	ba	ga	1	0	0	0	0	0	0
A1WL3NZ50YEOWP	audiovisual	mcgurk	MS1_F06_M1	ba	ga	1	0	0	0	0	0	0
A1WL3NZ50YEOWP	audiovisual	mcgurk	MS1_F07_M1	ba	ga	1	0	0	0	0	0	0
A1WL3NZ50YEOWP	audiovisual	mcgurk	MS1_F01_M1	ba	ga	1	0	0	0	0	0	0
A1WL3NZ50YEOWP	audiovisual	mcgurk	MS1_M02_M1	ba	ga	1	0	0	0	0	0	0
A1WL3NZ50YEOWP	audiovisual	mcgurk	MS1_F08_M1	ba	ga	1	0	0	0	0	0	0
A1WL3NZ50YEOWP	audiovisual	mcgurk	MS1_M05_M1	ba	ga	1	0	0	0	0	0	0
A1WL3NZ50YEOWP	audiovisual	mcgurk	MS1_M03_M1	ba	ga	1	0	0	0	0	0	0
A3BBZP2SBDA6ZF	audiovisual	mcgurk	MS1_M04_M1	ba	ga	1	0	0	0	0	0	0
A3BBZP2SBDA6ZF	audiovisual	mcgurk	MS1_M05_M1	ba	ga	1	0	0	0	0	0	0
A3BBZP2SBDA6ZF	audiovisual	congruent	MS1_F05_C1	ba	ba	1	0	0	0	0	0	0
A3BBZP2SBDA6ZF	audiovisual	mcgurk	MS1_F06_M1	ba	ga	0	0	0	1	0	0	0
A3BBZP2SBDA6ZF	audiovisual	mcgurk	MS1_F07_M1	ba	ga	1	0	0	0	0	0	0
A3BBZP2SBDA6ZF	audiovisual	mcgurk	MS1_F08_M1	ba	ga	1	0	0	0	0	0	0
A3BBZP2SBDA6ZF	audiovisual	mcgurk	MS1_M02_M1	ba	ga	1	0	0	0	0	0	0
A3BBZP2SBDA6ZF	audiovisual	congruent	MS1_F05_C3	ga	ga	0	0	1	0	0	0	0
A3BBZP2SBDA6ZF	audiovisual	mcgurk	MS1_M03_M1	ba	ga	1	0	0	0	0	0	0
A3BBZP2SBDA6ZF	audiovisual	mcgurk	MS1_F01_M1	ba	ga	1	0	0	0	0	0	0
A3BBZP2SBDA6ZF	audiovisual	mcgurk	MS1_M02_M1	ba	ga	1	0	0	0	0	0	0
A3BBZP2SBDA6ZF	audiovisual	mcgurk	MS1_F01_M1	ba	ga	1	0	0	0	0	0	0
A3BBZP2SBDA6ZF	audiovisual	mcgurk	MS1_M03_M1	ba	ga	1	0	0	0	0	0	0
A3BBZP2SBDA6ZF	audiovisual	mcgurk	MS1_M04_M1	ba	ga	1	0	0	0	0	0	0
A3BBZP2SBDA6ZF	audiovisual	mcgurk	MS1_F08_M1	ba	ga	1	0	0	0	0	0	0
A3BBZP2SBDA6ZF	audiovisual	mcgurk	MS1_M05_M1	ba	ga	1	0	0	0	0	0	0
A3BBZP2SBDA6ZF	audiovisual	mcgurk	MS1_F06_M1	ba	ga	1	0	0	0	0	0	0
A3BBZP2SBDA6ZF	audiovisual	mcgurk	MS1_F07_M1	ba	ga	1	0	0	0	0	0	0
A3BBZP2SBDA6ZF	audiovisual	congruent	MS1_F05_C3	ga	ga	0	0	1	0	0	0	0
A3BBZP2SBDA6ZF	audiovisual	mcgurk	MS1_F07_M1	ba	ga	1	0	0	0	0	0	0
A3BBZP2SBDA6ZF	audiovisual	mcgurk	MS1_M04_M1	ba	ga	1	0	0	0	0	0	0
A3BBZP2SBDA6ZF	audiovisual	mcgurk	MS1_F06_M1	ba	ga	1	0	0	0	0	0	0
A3BBZP2SBDA6ZF	audiovisual	mcgurk	MS1_F08_M1	ba	ga	0	0	0	0	0	1	0
A3BBZP2SBDA6ZF	audiovisual	mcgurk	MS1_M02_M1	ba	ga	0	0	1	0	0	0	0
A3BBZP2SBDA6ZF	audiovisual	mcgurk	MS1_M05_M1	ba	ga	1	0	0	0	0	0	0
A3BBZP2SBDA6ZF	audiovisual	mcgurk	MS1_F01_M1	ba	ga	1	0	0	0	0	0	0
A3BBZP2SBDA6ZF	audiovisual	mcgurk	MS1_M03_M1	ba	ga	1	0	0	0	0	0	0
A3BBZP2SBDA6ZF	audiovisual	congruent	MS1_F05_C2	da	da	0	0	0	0	0	1	0
A3BBZP2SBDA6ZF	audiovisual	mcgurk	MS1_F08_M1	ba	ga	0	0	0	1	0	0	0
A3BBZP2SBDA6ZF	audiovisual	mcgurk	MS1_F01_M1	ba	ga	0	1	0	0	0	0	0
A3BBZP2SBDA6ZF	audiovisual	mcgurk	MS1_F07_M1	ba	ga	0	0	0	0	0	1	0
A3BBZP2SBDA6ZF	audiovisual	mcgurk	MS1_M02_M1	ba	ga	0	0	0	1	0	0	0
A3BBZP2SBDA6ZF	audiovisual	mcgurk	MS1_M03_M1	ba	ga	1	0	0	0	0	0	0
A3BBZP2SBDA6ZF	audiovisual	mcgurk	MS1_M04_M1	ba	ga	0	0	0	0	0	1	0
A3BBZP2SBDA6ZF	audiovisual	mcgurk	MS1_F06_M1	ba	ga	0	0	0	0	0	1	0
A3BBZP2SBDA6ZF	audiovisual	mcgurk	MS1_M05_M1	ba	ga	0	0	0	0	0	0	1
A3BBZP2SBDA6ZF	audiovisual	congruent	MS1_F05_C2	da	da	0	0	0	0	0	1	0
A3BBZP2SBDA6ZF	audiovisual	mcgurk	MS1_F07_M1	ba	ga	1	0	0	0	0	0	0
A3BBZP2SBDA6ZF	audiovisual	mcgurk	MS1_M04_M1	ba	ga	1	0	0	0	0	0	0
A3BBZP2SBDA6ZF	audiovisual	mcgurk	MS1_F08_M1	ba	ga	1	0	0	0	0	0	0
A3BBZP2SBDA6ZF	audiovisual	mcgurk	MS1_F06_M1	ba	ga	1	0	0	0	0	0	0
A3BBZP2SBDA6ZF	audiovisual	mcgurk	MS1_M02_M1	ba	ga	1	0	0	0	0	0	0
A3BBZP2SBDA6ZF	audiovisual	mcgurk	MS1_F01_M1	ba	ga	1	0	0	0	0	0	0
A3BBZP2SBDA6ZF	audiovisual	congruent	MS1_F05_C1	ba	ba	1	0	0	0	0	0	0
A3BBZP2SBDA6ZF	audiovisual	mcgurk	MS1_M03_M1	ba	ga	1	0	0	0	0	0	0
A3BBZP2SBDA6ZF	audiovisual	mcgurk	MS1_M05_M1	ba	ga	1	0	0	0	0	0	0
A3BBZP2SBDA6ZF	audiovisual	mcgurk	MS1_F06_M1	ba	ga	1	0	0	0	0	0	0
A3BBZP2SBDA6ZF	audiovisual	mcgurk	MS1_F07_M1	ba	ga	1	0	0	0	0	0	0
A3BBZP2SBDA6ZF	audiovisual	mcgurk	MS1_M03_M1	ba	ga	1	0	0	0	0	0	0
A3BBZP2SBDA6ZF	audiovisual	mcgurk	MS1_F08_M1	ba	ga	1	0	0	0	0	0	0
A3BBZP2SBDA6ZF	audiovisual	congruent	MS1_F05_C3	ga	ga	0	0	1	0	0	0	0
A3BBZP2SBDA6ZF	audiovisual	congruent	MS1_F05_C2	da	da	0	0	0	0	0	1	0
A3BBZP2SBDA6ZF	audiovisual	mcgurk	MS1_F01_M1	ba	ga	1	0	0	0	0	0	0
A3BBZP2SBDA6ZF	audiovisual	congruent	MS1_F05_C1	ba	ba	1	0	0	0	0	0	0
A3BBZP2SBDA6ZF	audiovisual	mcgurk	MS1_M05_M1	ba	ga	1	0	0	0	0	0	0
A3BBZP2SBDA6ZF	audiovisual	mcgurk	MS1_M02_M1	ba	ga	1	0	0	0	0	0	0
A3BBZP2SBDA6ZF	audiovisual	mcgurk	MS1_M04_M1	ba	ga	1	0	0	0	0	0	0
A3BBZP2SBDA6ZF	audiovisual	mcgurk	MS1_F07_M1	ba	ga	1	0	0	0	0	0	0
A3BBZP2SBDA6ZF	audiovisual	mcgurk	MS1_F08_M1	ba	ga	1	0	0	0	0	0	0
A3BBZP2SBDA6ZF	audiovisual	mcgurk	MS1_M02_M1	ba	ga	1	0	0	0	0	0	0
A3BBZP2SBDA6ZF	audiovisual	mcgurk	MS1_M05_M1	ba	ga	1	0	0	0	0	0	0
A3BBZP2SBDA6ZF	audiovisual	congruent	MS1_F05_C1	ba	ba	1	0	0	0	0	0	0
A3BBZP2SBDA6ZF	audiovisual	mcgurk	MS1_M04_M1	ba	ga	1	0	0	0	0	0	0
A3BBZP2SBDA6ZF	audiovisual	mcgurk	MS1_M03_M1	ba	ga	1	0	0	0	0	0	0
A3BBZP2SBDA6ZF	audiovisual	mcgurk	MS1_F06_M1	ba	ga	1	0	0	0	0	0	0
A3BBZP2SBDA6ZF	audiovisual	mcgurk	MS1_F01_M1	ba	ga	1	0	0	0	0	0	0
A3BBZP2SBDA6ZF	audiovisual	mcgurk	MS1_F07_M1	ba	ga	1	0	0	0	0	0	0
A3BBZP2SBDA6ZF	audiovisual	congruent	MS1_F05_C1	ba	ba	1	0	0	0	0	0	0
A3BBZP2SBDA6ZF	audiovisual	mcgurk	MS1_M03_M1	ba	ga	1	0	0	0	0	0	0
A3BBZP2SBDA6ZF	audiovisual	mcgurk	MS1_M04_M1	ba	ga	1	0	0	0	0	0	0
A3BBZP2SBDA6ZF	audiovisual	mcgurk	MS1_F08_M1	ba	ga	1	0	0	0	0	0	0
A3BBZP2SBDA6ZF	audiovisual	mcgurk	MS1_M02_M1	ba	ga	1	0	0	0	0	0	0
A3BBZP2SBDA6ZF	audiovisual	mcgurk	MS1_M05_M1	ba	ga	1	0	0	0	0	0	0
A3BBZP2SBDA6ZF	audiovisual	congruent	MS1_F05_C3	ga	ga	0	0	1	0	0	0	0
A3BBZP2SBDA6ZF	audiovisual	mcgurk	MS1_F06_M1	ba	ga	1	0	0	0	0	0	0
A3BBZP2SBDA6ZF	audiovisual	mcgurk	MS1_F01_M1	ba	ga	1	0	0	0	0	0	0
A3BBZP2SBDA6ZF	audiovisual	congruent	MS1_F05_C2	da	da	0	0	0	0	0	1	0
A3BBZP2SBDA6ZF	audiovisual	mcgurk	MS1_M05_M1	ba	ga	1	0	0	0	0	0	0
A3BBZP2SBDA6ZF	audiovisual	mcgurk	MS1_F01_M1	ba	ga	1	0	0	0	0	0	0
A3BBZP2SBDA6ZF	audiovisual	congruent	MS1_F05_C2	da	da	0	0	0	0	0	1	0
A3BBZP2SBDA6ZF	audiovisual	mcgurk	MS1_F07_M1	ba	ga	1	0	0	0	0	0	0
A3BBZP2SBDA6ZF	audiovisual	mcgurk	MS1_F08_M1	ba	ga	1	0	0	0	0	0	0
A3BBZP2SBDA6ZF	audiovisual	mcgurk	MS1_M02_M1	ba	ga	1	0	0	0	0	0	0
A3BBZP2SBDA6ZF	audiovisual	mcgurk	MS1_M04_M1	ba	ga	1	0	0	0	0	0	0
A3BBZP2SBDA6ZF	audiovisual	mcgurk	MS1_F06_M1	ba	ga	1	0	0	0	0	0	0
A3BBZP2SBDA6ZF	audiovisual	congruent	MS1_F05_C3	ga	ga	0	0	1	0	0	0	0
A3BBZP2SBDA6ZF	audiovisual	mcgurk	MS1_M03_M1	ba	ga	1	0	0	0	0	0	0
A3BBZP2SBDA6ZF	audiovisual	mcgurk	MS1_M04_M1	ba	ga	1	0	0	0	0	0	0
A3BBZP2SBDA6ZF	audiovisual	mcgurk	MS1_F06_M1	ba	ga	1	0	0	0	0	0	0
A3BBZP2SBDA6ZF	audiovisual	mcgurk	MS1_F07_M1	ba	ga	0	0	0	0	0	1	0
A3BBZP2SBDA6ZF	audiovisual	mcgurk	MS1_F01_M1	ba	ga	1	0	0	0	0	0	0
A3BBZP2SBDA6ZF	audiovisual	mcgurk	MS1_M02_M1	ba	ga	0	0	0	0	0	1	0
A3BBZP2SBDA6ZF	audiovisual	mcgurk	MS1_F08_M1	ba	ga	1	0	0	0	0	0	0
A3BBZP2SBDA6ZF	audiovisual	mcgurk	MS1_M05_M1	ba	ga	1	0	0	0	0	0	0
A3BBZP2SBDA6ZF	audiovisual	mcgurk	MS1_M03_M1	ba	ga	1	0	0	0	0	0	0
A35D31QHYQUF9V	audiovisual	mcgurk	MS1_M04_M1	ba	ga	1	0	0	0	0	0	0
A35D31QHYQUF9V	audiovisual	mcgurk	MS1_M05_M1	ba	ga	1	0	0	0	0	0	0
A35D31QHYQUF9V	audiovisual	congruent	MS1_F05_C1	ba	ba	1	0	0	0	0	0	0
A35D31QHYQUF9V	audiovisual	mcgurk	MS1_F06_M1	ba	ga	1	0	0	0	0	0	0
A35D31QHYQUF9V	audiovisual	mcgurk	MS1_F07_M1	ba	ga	1	0	0	0	0	0	0
A35D31QHYQUF9V	audiovisual	mcgurk	MS1_F08_M1	ba	ga	1	0	0	0	0	0	0
A35D31QHYQUF9V	audiovisual	mcgurk	MS1_M02_M1	ba	ga	1	0	0	0	0	0	0
A35D31QHYQUF9V	audiovisual	congruent	MS1_F05_C3	ga	ga	0	0	1	0	0	0	0
A35D31QHYQUF9V	audiovisual	mcgurk	MS1_M03_M1	ba	ga	1	0	0	0	0	0	0
A35D31QHYQUF9V	audiovisual	mcgurk	MS1_F01_M1	ba	ga	1	0	0	0	0	0	0
A35D31QHYQUF9V	audiovisual	mcgurk	MS1_M02_M1	ba	ga	1	0	0	0	0	0	0
A35D31QHYQUF9V	audiovisual	mcgurk	MS1_F01_M1	ba	ga	1	0	0	0	0	0	0
A35D31QHYQUF9V	audiovisual	mcgurk	MS1_M03_M1	ba	ga	1	0	0	0	0	0	0
A35D31QHYQUF9V	audiovisual	mcgurk	MS1_M04_M1	ba	ga	1	0	0	0	0	0	0
A35D31QHYQUF9V	audiovisual	mcgurk	MS1_F08_M1	ba	ga	1	0	0	0	0	0	0
A35D31QHYQUF9V	audiovisual	mcgurk	MS1_M05_M1	ba	ga	1	0	0	0	0	0	0
A35D31QHYQUF9V	audiovisual	mcgurk	MS1_F06_M1	ba	ga	1	0	0	0	0	0	0
A35D31QHYQUF9V	audiovisual	mcgurk	MS1_F07_M1	ba	ga	1	0	0	0	0	0	0
A35D31QHYQUF9V	audiovisual	congruent	MS1_F05_C3	ga	ga	0	0	1	0	0	0	0
A35D31QHYQUF9V	audiovisual	mcgurk	MS1_F07_M1	ba	ga	1	0	0	0	0	0	0
A35D31QHYQUF9V	audiovisual	mcgurk	MS1_M04_M1	ba	ga	1	0	0	0	0	0	0
A35D31QHYQUF9V	audiovisual	mcgurk	MS1_F06_M1	ba	ga	1	0	0	0	0	0	0
A35D31QHYQUF9V	audiovisual	mcgurk	MS1_F08_M1	ba	ga	1	0	0	0	0	0	0
[truncated: 9,002 more rows]

## Sheet: AVHoriginal_scored_by_phonemes
SubjectID	Modality	StimType	Stimulus	Aud	Vis	B	F	G	L	no_cons	fusion	all_other
[truncated: 120 more rows]

[truncated: 2 more sheets: AVHoriginal_base_rates, AVHoriginal_raw_phonemes]
